# Supplementary material for: QingXiaoWuWei decoction alleviates methicillin-resistant Staphylococcus aureus-induced pneumonia in mice by regulating metabolic remodeling and macrophage gene expression network via the microbiota-short-chain fatty acids axis
Source: Microbiol Spectr. 2023 Oct 12;11(6):e00344-23. doi: 10.1128/spectrum.00344-23 (PMC10714818; doi:10.1128/spectrum.00344-23)
Supplement: Table S2 — GO enrichment. [file spectrum.00344-23-s0002.xls]

## Sheet: Table S2
Table S2 GO enrichment
Category	Term	Count	%	PValue	Genes	List Total	Pop Hits	Pop Total	Fold Enrichment	Bonferroni	Benjamini	FDR
GOTERM_BP_DIRECT	GO:0019221~cytokine-mediated signaling pathway	37	29.3651	1.12801e-34	PTAFR, PIK3CD, PIK3R1, PTGS2, FGF2, HIF1A, TNF, RELA, HSP90B1, CASP3, ALOX5, CASP1, AKT1, HMOX1, STAT6, JAK3, JAK1, CCR2, CCR1, HSPA8, HSP90AA1, SYK, NOS2, MMP1, STAT1, MMP2, MMP3, STAT3, PTPN11, TYK2, MMP9, F3, IL2, TNFRSF1A, VEGFA, LCK, BCL2	126	323	19349	17.5909	2.80423e-31	2.80423e-31	2.50531e-31
GOTERM_BP_DIRECT	GO:0006954~inflammatory response	25	19.8413	9.70495e-17	PTAFR, PIK3CD, HMGB1, PTGS2, HDAC9, TNF, RELA, IKBKB, CXCR2, AKT1, IKBKG, CCR4, CCR2, CCR1, NOS2, PLA2G2A, STAT3, MIF, SELE, MTOR, NFKB1, TNFRSF1A, SELP, TLR9, IDO1	126	403	19349	9.52627	2.76001e-13	1.20633e-13	1.07774e-13
GOTERM_BP_DIRECT	GO:0007568~aging	19	15.0794	2.40786e-16	NTRK1, ACE, MMP7, MMP2, PTGS2, MPO, FGF2, SLC6A3, RELA, GCLC, GJB2, NAMPT, CYP1A1, AKT1, MAPK1, ADA, CTSC, MAPK3, SNCA	126	188	19349	15.5197	5.52003e-13	1.99532e-13	1.78262e-13
GOTERM_BP_DIRECT	GO:0043312~neutrophil degranulation	26	20.6349	5.16947e-16	CFD, PTAFR, HMGB1, PSEN1, MPO, LGALS3, TTR, PNP, CXCR1, ALOX5, CXCR2, MAPK1, GUSB, ELANE, CTSC, CTSB, HSPA8, HSP90AA1, PRKCD, MIF, MAPK14, MMP8, MMP9, NFKB1, PTPRC, SELL	126	482	19349	8.28351	1.38001e-12	3.21283e-13	2.87035e-13
GOTERM_BP_DIRECT	GO:0001666~response to hypoxia	18	14.2857	2.70944e-15	CREBBP, ACE, NOS2, MMP2, HIF1A, TNF, HSP90B1, VEGFA, DPP4, ADAM17, EDNRA, CXCL12, CASP3, CASP1, CYP1A1, EP300, HMOX1, ADA	126	182	19349	15.1876	6.62403e-12	1.34713e-12	1.20353e-12
GOTERM_BP_DIRECT	GO:0009410~response to xenobiotic stimulus	18	14.2857	2.18639e-13	NTRK1, ACE, ABCB1, STAT1, SRC, MMP2, PTGS2, TNF, SLC6A3, GCLC, ADAM17, PNP, LCK, CASP3, BCL2, ABL1, HMOX1, SNCA	126	237	19349	11.6631	5.43447e-10	9.05896e-11	8.0933e-11
GOTERM_BP_DIRECT	GO:0006508~proteolysis	22	17.4603	7.86861e-13	CFD, ACE, MMP7, MMP1, MMP2, MMP3, PLG, PEPD, F2, MMP8, MMP9, MMP12, DPP4, ADAM17, CASP8, DPP9, CASP3, CASP1, LAP3, ELANE, CTSC, CTSB	126	440	19349	7.67817	1.95602e-09	2.79448e-10	2.4966e-10
GOTERM_BP_DIRECT	GO:0032496~response to lipopolysaccharide	15	11.9048	1.41034e-12	ACE, NOS2, PTGS2, MPO, SELE, SELP, GJB2, ADAM17, CASP8, CASP3, CYP1A2, CYP1A1, ELANE, IDO1, SNCA	126	155	19349	14.861	3.50605e-09	4.38264e-10	3.91546e-10
GOTERM_BP_DIRECT	GO:0032760~positive regulation of tumor necrosis factor production	13	10.3175	3.6275e-12	APP, SYK, STAT3, PTAFR, PTPN11, HMGB1, PIK3R1, MIF, PSEN1, MMP8, PTPRC, TLR9, CCR2	126	105	19349	19.0126	9.01807e-09	1.002e-09	8.95186e-10
GOTERM_BP_DIRECT	GO:0071260~cellular response to mechanical stimulus	12	9.52381	5.69895e-12	GCLC, MAPK8, CASP8, MMP7, CASP1, AKT1, PTPN11, PTGS2, EGFR, NFKB1, MAPK3, TNFRSF1A	126	83	19349	22.202	1.41677e-08	1.41676e-09	1.26574e-09
GOTERM_BP_DIRECT	GO:0048661~positive regulation of smooth muscle cell proliferation	11	8.73016	1.86225e-11	STAT1, MMP2, NAMPT, PTAFR, HMOX1, AKT1, PTGS2, TNF, EGFR, ELANE, MTOR	126	68	19349	24.8412	4.62957e-08	4.20869e-09	3.76006e-09
GOTERM_BP_DIRECT	GO:0010629~negative regulation of gene expression	18	14.2857	2.7021e-11	CCR1, APP, ACE, NOS2, VDR, PIK3CD, MIF, PSEN1, MMP8, FGF2, HIF1A, TNF, NFKB1, VEGFA, TERT, AKT1, PPARG, MAPT	126	320	19349	8.63795	6.71743e-08	5.18887e-09	4.63576e-09
GOTERM_BP_DIRECT	GO:0016032~viral process	21	16.6667	2.71341e-11	HSPA8, CREBBP, HSP90AA1, SYK, STAT1, MMP1, SRC, STAT3, OGA, HMGB1, PIK3R1, RELA, TNFRSF1A, IKBKB, CXCL12, PTPRC, EP300, MAPK1, IKBKG, CCR2, MAPK3	126	474	19349	6.80345	6.74553e-08	5.18887e-09	4.63576e-09
GOTERM_BP_DIRECT	GO:0050729~positive regulation of inflammatory response	12	9.52381	6.31804e-11	APP, ACE, PLA2G2A, SERPINE1, CASP1, TLR9, TNF, EGFR, IL2, CCR2, TNFRSF1A, SNCA	126	103	19349	17.8909	1.57067e-07	1.1219e-08	1.00231e-08
GOTERM_BP_DIRECT	GO:0034614~cellular response to reactive oxygen species	9	7.14286	7.98261e-11	MAPK8, MMP2, BTK, MAPK1, AKT1, MAPT, MMP9, EGFR, MAPK3	126	37	19349	37.3533	1.98448e-07	1.32298e-08	1.18196e-08
GOTERM_BP_DIRECT	GO:0045944~positive regulation of transcription from RNA polymerase II promoter	31	24.6032	9.05999e-11	APP, SERPINE1, HMGB1, PIK3R1, NR3C1, FGF2, HIF1A, TNF, RELA, EGFR, IKBKB, NAMPT, ABL1, AKT1, EP300, STAT6, IKBKG, MAPK3, CREBBP, PARP1, STAT1, VDR, STAT3, MAPK14, IL2, NFKB1, TNFRSF1A, VEGFA, MMP12, TLR9, PPARG	126	1198	19349	3.97368	2.25231e-07	1.4077e-08	1.25764e-08
GOTERM_BP_DIRECT	GO:0010628~positive regulation of gene expression	21	16.6667	1.22812e-10	APP, VDR, EPHX2, STAT3, PIK3CD, PSEN1, MAPK14, MMP8, FGF2, F3, HIF1A, TNF, MTOR, RELA, VEGFA, MAPK8, TLR9, AKT1, MAPK1, PPARG, MAPK3	126	516	19349	6.24968	3.05311e-07	1.79595e-08	1.60451e-08
GOTERM_BP_DIRECT	GO:0043066~negative regulation of apoptotic process	21	16.6667	2.17282e-10	NTRK1, HSPA5, SRC, PIK3R1, MIF, PSEN1, MPO, MMP9, EGFR, IL2, RELA, NFKB1, HSP90B1, VEGFA, IKBKB, GCLC, MAPK8, CASP3, BCL2, AKT1, SNCA	126	533	19349	6.05034	5.40162e-07	3.0009e-08	2.68101e-08
GOTERM_BP_DIRECT	GO:0070374~positive regulation of ERK1 and ERK2 cascade	15	11.9048	2.42907e-10	CCR1, NTRK1, APP, SRC, PLA2G2A, PTPN11, HMGB1, MIF, FGF2, TNF, EGFR, VEGFA, PTPRC, ABL1, MAPK3	126	227	19349	10.1474	6.03867e-07	3.17825e-08	2.83946e-08
GOTERM_BP_DIRECT	GO:0030574~collagen catabolic process	9	7.14286	2.90283e-10	MMP12, MMP7, MMP1, MMP2, MMP3, PEPD, MMP8, MMP9, CTSB	126	43	19349	32.1412	7.21643e-07	3.54042e-08	3.16302e-08
GOTERM_BP_DIRECT	GO:0032757~positive regulation of interleukin-8 production	10	7.93651	2.9907e-10	SYK, NOS2, STAT3, SERPINE1, TLR9, HMGB1, TNF, F3, RELA, ELANE	126	64	19349	23.9943	7.43488e-07	3.54042e-08	3.16302e-08
GOTERM_BP_DIRECT	GO:0051897~positive regulation of protein kinase B signaling	14	11.1111	3.96724e-10	APP, HSP90AA1, SRC, PIK3CD, PTPN11, PIK3R1, FGF2, F3, TNF, EGFR, MTOR, VEGFA, LCK, FGFR1	126	194	19349	11.0819	9.86255e-07	4.48298e-08	4.00511e-08
GOTERM_BP_DIRECT	GO:0042493~response to drug	16	12.6984	5.1455e-10	NTRK1, ABCB1, STAT1, SRC, SLC6A3, RELA, ADAM17, PNP, LCK, CASP3, CYP1A1, BCL2, HMOX1, PPARG, ADA, SNCA	126	286	19349	8.59096	1.27917e-06	5.56162e-08	4.96876e-08
GOTERM_BP_DIRECT	GO:0006468~protein phosphorylation	20	15.873	6.1588e-10	NTRK1, APP, SYK, PRKCD, PIK3CD, TYK2, PIK3R1, MTOR, IKBKB, EDNRA, MAPK8, LCK, BTK, ABL1, AKT1, MAPK1, JAK3, JAK1, FGFR1, MAPK3	126	505	19349	6.08172	1.53108e-06	6.37949e-08	5.69946e-08
GOTERM_BP_DIRECT	GO:0001934~positive regulation of protein phosphorylation	14	11.1111	7.83057e-10	NTRK1, APP, HSP90AA1, ITGB3, F2, FGF2, TNF, MMP9, EGFR, VEGFA, ADAM17, ABL1, AKT1, MAPK3	126	205	19349	10.4873	1.94668e-06	7.78672e-08	6.95668e-08
GOTERM_BP_DIRECT	GO:0018108~peptidyl-tyrosine phosphorylation	12	9.52381	9.36792e-10	NTRK1, SYK, SRC, LCK, PRKCD, BTK, ABL1, TYK2, JAK3, EGFR, JAK1, FGFR1	126	132	19349	13.9603	2.32886e-06	8.95717e-08	8.00237e-08
GOTERM_BP_DIRECT	GO:0043406~positive regulation of MAP kinase activity	10	7.93651	2.06077e-09	PTPRC, SRC, MIF, PSEN1, TNF, FGF2, EGFR, ELANE, FGFR1, VEGFA	126	79	19349	19.4384	5.12306e-06	1.89744e-07	1.69517e-07
GOTERM_BP_DIRECT	GO:0030168~platelet activation	11	8.73016	2.61479e-09	SYK, SRC, LCK, ITGB3, PRKCD, MAPK1, PTPN11, PIK3R1, F2, MAPK14, MAPK3	126	111	19349	15.218	6.50036e-06	2.32156e-07	2.07409e-07
GOTERM_BP_DIRECT	GO:0043065~positive regulation of apoptotic process	17	13.4921	2.95133e-09	APP, ACE, SRC, MMP2, HMGB1, PSEN1, PTGS2, TNF, MMP9, MAPK8, CASP8, CASP3, ABL1, AKT1, HMOX1, IDO1, SNCA	126	378	19349	6.90629	7.33698e-06	2.53e-07	2.26031e-07
GOTERM_BP_DIRECT	GO:0033138~positive regulation of peptidyl-serine phosphorylation	10	7.93651	7.35461e-09	APP, HSP90AA1, BCL2, AKT1, MIF, PTGS2, TNF, EGFR, SNCA, VEGFA	126	91	19349	16.8751	1.82834e-05	5.95613e-07	5.32122e-07
GOTERM_BP_DIRECT	GO:0071276~cellular response to cadmium ion	8	6.34921	7.42719e-09	MAPK8, CYP1A2, HMOX1, MAPK1, AKT1, MMP9, EGFR, MAPK3	126	41	19349	29.9636	1.84638e-05	5.95613e-07	5.32122e-07
GOTERM_BP_DIRECT	GO:0014068~positive regulation of phosphatidylinositol 3-kinase signaling	10	7.93651	9.82055e-09	NTRK1, SELP, SRC, PIK3CD, PIK3R1, F2, TNF, FGF2, FGFR1, VEGFA	126	94	19349	16.3365	2.44136e-05	7.62934e-07	6.81608e-07
GOTERM_BP_DIRECT	GO:0022617~extracellular matrix disassembly	9	7.14286	1.14735e-08	MMP12, MMP7, MMP1, MMP2, MMP3, PLG, MMP8, MMP9, ELANE	126	67	19349	20.6279	2.85226e-05	8.64334e-07	7.72199e-07
GOTERM_BP_DIRECT	GO:0030335~positive regulation of cell migration	14	11.1111	1.26666e-08	CCR1, MMP7, HSPA5, MMP2, STAT3, PIK3CD, PIK3R1, F3, MMP9, EGFR, VEGFA, ADAM17, CXCL12, MAPK1	126	258	19349	8.3329	3.14886e-05	9.2615e-07	8.27425e-07
GOTERM_BP_DIRECT	GO:0007249~I-kappaB kinase/NF-kappaB signaling	9	7.14286	1.63404e-08	IKBKB, EDNRA, BTK, TLR9, AKT1, IKBKG, TNF, RELA, TNFRSF1A	126	70	19349	19.7439	4.06214e-05	1.16064e-06	1.03692e-06
GOTERM_BP_DIRECT	GO:1902895~positive regulation of pri-miRNA transcription from RNA polymerase II promoter	8	6.34921	1.72163e-08	TERT, STAT3, PPARG, NR3C1, HIF1A, TNF, FGF2, RELA	126	46	19349	26.7067	4.27988e-05	1.18888e-06	1.06215e-06
GOTERM_BP_DIRECT	GO:0032755~positive regulation of interleukin-6 production	10	7.93651	2.02512e-08	APP, SYK, NOS2, STAT3, PTAFR, TLR9, PTPN11, HMGB1, MMP8, TNF	126	102	19349	15.0552	5.03433e-05	1.36066e-06	1.21562e-06
GOTERM_BP_DIRECT	GO:0001938~positive regulation of endothelial cell proliferation	9	7.14286	2.55316e-08	CXCL12, ITGB3, PIK3CD, AKT1, HIF1A, FGF2, F3, MTOR, VEGFA	126	74	19349	18.6766	6.34695e-05	1.6703e-06	1.49225e-06
GOTERM_BP_DIRECT	GO:0043536~positive regulation of blood vessel endothelial cell migration	8	6.34921	3.14485e-08	ADAM17, AKT1, PLG, HMGB1, HIF1A, FGF2, FGFR1, VEGFA	126	50	19349	24.5702	7.8178e-05	2.00464e-06	1.79095e-06
GOTERM_BP_DIRECT	GO:0046677~response to antibiotic	7	5.55556	4.1556e-08	GJB2, HSP90AA1, CASP8, CASP3, CYP1A1, CCR4, JAK1	126	31	19349	34.6756	0.000103303	2.5827e-06	2.30739e-06
GOTERM_BP_DIRECT	GO:0050900~leukocyte migration	12	9.52381	5.90509e-08	SELP, SELL, MMP1, SRC, LCK, ITGB3, PTPN11, MIF, PIK3R1, F2, SELE, MMP9	126	196	19349	9.40185	0.00014679	3.5805e-06	3.19883e-06
GOTERM_BP_DIRECT	GO:0007204~positive regulation of cytosolic calcium ion concentration	11	8.73016	6.96529e-08	CCR1, APP, EDNRA, CXCR1, CXCR2, ABL1, HMGB1, CCR4, JAK3, IL2, CCR2	126	156	19349	10.8282	0.000173142	4.12279e-06	3.68331e-06
GOTERM_BP_DIRECT	GO:0019722~calcium-mediated signaling	9	7.14286	8.42638e-08	CCR1, APP, CXCR1, CXCR2, BTK, SELE, CCR4, TNF, CCR2	126	86	19349	16.0706	0.000209458	4.87162e-06	4.35232e-06
GOTERM_BP_DIRECT	GO:0006935~chemotaxis	10	7.93651	1.03864e-07	CCR1, CXCL12, CXCR2, PTAFR, MAPK1, HMGB1, MAPK14, CCR4, FGF2, CCR2	126	123	19349	12.4848	0.000258173	5.86833e-06	5.24278e-06
GOTERM_BP_DIRECT	GO:0030198~extracellular matrix organization	13	10.3175	1.23517e-07	APP, MMP7, MMP1, ITGB3, MMP2, MMP3, SERPINE1, MMP8, FGF2, TNF, MMP9, MMP12, TTR	126	260	19349	7.67817	0.000307017	6.82365e-06	6.09627e-06
GOTERM_BP_DIRECT	GO:0045907~positive regulation of vasoconstriction	7	5.55556	1.27122e-07	ACE, HRH2, PTAFR, ABL1, AKT1, PTGS2, EGFR	126	37	19349	29.0526	0.000315975	6.87011e-06	6.13778e-06
GOTERM_BP_DIRECT	GO:0007611~learning or memory	8	6.34921	1.45228e-07	NTRK1, APP, CASP3, EP300, MAPK1, MAPT, PSEN1, EGFR	126	62	19349	19.8146	0.000360971	7.68163e-06	6.86279e-06
GOTERM_BP_DIRECT	GO:0071456~cellular response to hypoxia	10	7.93651	1.67318e-07	TERT, SRC, BCL2, HMOX1, AKT1, PPARG, PTGS2, HIF1A, MTOR, VEGFA	126	130	19349	11.8126	0.000415867	8.6657e-06	7.74196e-06
GOTERM_BP_DIRECT	GO:0051092~positive regulation of NF-kappaB transcription factor activity	11	8.73016	1.74359e-07	NTRK1, IKBKB, APP, STAT3, BTK, TLR9, EP300, IKBKG, TNF, RELA, NFKB1	126	172	19349	9.82092	0.000433363	8.84605e-06	7.90309e-06
GOTERM_BP_DIRECT	GO:0018105~peptidyl-serine phosphorylation	11	8.73016	1.84056e-07	IKBKB, MAPK8, SYK, SRC, PRKCD, BCL2, MAPK1, AKT1, MAPK14, MTOR, MAPK3	126	173	19349	9.76415	0.000457458	9.15125e-06	8.17575e-06
GOTERM_BP_DIRECT	GO:0050731~positive regulation of peptidyl-tyrosine phosphorylation	9	7.14286	1.99549e-07	PTPRC, SYK, SRC, ITGB3, ABL1, PTPN11, MIF, MTOR, VEGFA	126	96	19349	14.3966	0.000495955	9.72701e-06	8.69014e-06
GOTERM_BP_DIRECT	GO:0006915~apoptotic process	18	14.2857	2.20968e-07	PARP1, PRKCD, PRF1, PSEN1, MAPK14, NR3C1, NFKB1, TNFRSF1A, CASP8, CASP3, CASP1, BCL2, EP300, MAPK1, IKBKG, CTSC, MAPK3, SNCA	126	584	19349	4.73312	0.000549177	1.0564e-05	9.4379e-06
GOTERM_BP_DIRECT	GO:1901216~positive regulation of neuron death	7	5.55556	2.79379e-07	APP, CASP8, PARP1, ABL1, MAPT, MTOR, SNCA	126	42	19349	25.5939	0.000694294	1.31044e-05	1.17075e-05
GOTERM_BP_DIRECT	GO:0090026~positive regulation of monocyte chemotaxis	6	4.7619	3.18277e-07	CCR1, APP, CXCL12, SERPINE1, HMGB1, CCR2	126	23	19349	40.06	0.000790924	1.46525e-05	1.30906e-05
GOTERM_BP_DIRECT	GO:1901224~positive regulation of NIK/NF-kappaB signaling	8	6.34921	3.39197e-07	APP, TLR9, EP300, HMGB1, MMP8, TNF, RELA, EGFR	126	70	19349	17.5501	0.000842888	1.53317e-05	1.36974e-05
GOTERM_BP_DIRECT	GO:0050852~T cell receptor signaling pathway	11	8.73016	3.60752e-07	IKBKB, PTPRC, LCK, ABL1, MAPK1, PIK3CD, IKBKG, PSEN1, PIK3R1, RELA, NFKB1	126	186	19349	9.08171	0.000896427	1.60148e-05	1.43077e-05
GOTERM_BP_DIRECT	GO:0051402~neuron apoptotic process	7	5.55556	4.26978e-07	APP, HSPA5, CASP3, GBA, BCL2, PSEN1, GAPDH	126	45	19349	23.8877	0.0010609	1.86222e-05	1.66372e-05
GOTERM_BP_DIRECT	GO:0071222~cellular response to lipopolysaccharide	11	8.73016	4.39027e-07	MAPK8, NOS2, SRC, SERPINE1, CASP1, ABL1, HMGB1, MAPK14, TNF, RELA, NFKB1	126	190	19349	8.89052	0.00109083	1.88176e-05	1.68117e-05
GOTERM_BP_DIRECT	GO:0043123~positive regulation of I-kappaB kinase/NF-kappaB signaling	11	8.73016	4.60779e-07	IKBKB, CASP8, CASP1, ABL1, TLR9, HMOX1, IKBKG, TNF, GAPDH, RELA, TNFRSF1A	126	191	19349	8.84397	0.00114484	1.94152e-05	1.73456e-05
GOTERM_BP_DIRECT	GO:0042759~long-chain fatty acid biosynthetic process	6	4.7619	4.97371e-07	ALOX5, EPHX2, CYP1A2, CYP1A1, CYP3A4, PTGS2	126	25	19349	36.8552	0.0012357	2.06077e-05	1.8411e-05
GOTERM_BP_DIRECT	GO:1903238~positive regulation of leukocyte tethering or rolling	5	3.96825	5.28894e-07	SELP, PTAFR, SELE, ELANE, CCR2	126	11	19349	69.8016	0.00131397	2.15546e-05	1.92569e-05
GOTERM_BP_DIRECT	GO:0045429~positive regulation of nitric oxide biosynthetic process	7	5.55556	6.33198e-07	APP, HSP90AA1, AKT1, MMP8, PTGS2, TNF, MTOR	126	48	19349	22.3947	0.00157289	2.53892e-05	2.26828e-05
GOTERM_BP_DIRECT	GO:1900034~regulation of cellular response to heat	8	6.34921	6.55494e-07	HSPA8, HSP90AA1, CREBBP, EP300, MAPK1, MAPT, MTOR, MAPK3	126	77	19349	15.9546	0.00162823	2.5866e-05	2.31088e-05
GOTERM_BP_DIRECT	GO:0046697~decidualization	6	4.7619	7.47968e-07	GJB2, VDR, MAPK1, PTGS2, CTSB, MAPK3	126	27	19349	34.1252	0.00185772	2.90539e-05	2.59568e-05
GOTERM_BP_DIRECT	GO:0007173~epidermal growth factor receptor signaling pathway	7	5.55556	8.11345e-07	ADAM17, SRC, ABL1, AKT1, PTPN11, PIK3R1, EGFR	126	50	19349	21.4989	0.00201497	3.10308e-05	2.7723e-05
GOTERM_BP_DIRECT	GO:0043410~positive regulation of MAPK cascade	10	7.93651	9.23441e-07	NTRK1, APP, PTPRC, TLR9, HMGB1, MMP8, TNF, FGF2, FGFR1, VEGFA	126	159	19349	9.65808	0.00229304	3.4783e-05	3.10752e-05
GOTERM_BP_DIRECT	GO:0045766~positive regulation of angiogenesis	10	7.93651	1.02528e-06	NTRK1, TERT, STAT3, SERPINE1, HMOX1, PIK3CD, HIF1A, FGF2, F3, VEGFA	126	161	19349	9.53811	0.0025456	3.75734e-05	3.35682e-05
GOTERM_BP_DIRECT	GO:0006979~response to oxidative stress	9	7.14286	1.04287e-06	APP, GCLC, MAPK8, ABL1, HMOX1, AKT1, PSEN1, PTGS2, MPO	126	119	19349	11.614	0.00258921	3.75734e-05	3.35682e-05
GOTERM_BP_DIRECT	GO:0000187~activation of MAPK activity	9	7.14286	1.04287e-06	APP, PTPRC, MAPK1, PTPN11, IKBKG, MAPK14, TNF, FGF2, MAPK3	126	119	19349	11.614	0.00258921	3.75734e-05	3.35682e-05
GOTERM_BP_DIRECT	GO:0051403~stress-activated MAPK cascade	6	4.7619	1.08895e-06	IKBKB, MAPK8, MAPK1, IKBKG, NFKB1, MAPK3	126	29	19349	31.7718	0.00270348	3.81287e-05	3.40643e-05
GOTERM_BP_DIRECT	GO:0051090~regulation of sequence-specific DNA binding transcription factor activity	6	4.7619	1.08895e-06	MAPK8, SYK, HMOX1, MAPK1, MAPK14, MAPK3	126	29	19349	31.7718	0.00270348	3.81287e-05	3.40643e-05
GOTERM_BP_DIRECT	GO:0002223~stimulatory C-type lectin receptor signaling pathway	9	7.14286	1.11137e-06	IKBKB, CREBBP, SYK, SRC, PRKCD, EP300, IKBKG, RELA, NFKB1	126	120	19349	11.5173	0.00275904	3.8373e-05	3.42826e-05
GOTERM_BP_DIRECT	GO:0035556~intracellular signal transduction	15	11.9048	1.13214e-06	SYK, SRC, PRKCD, TYK2, PSEN1, MAPK14, MAPK8, LCK, BTK, AKT1, HMOX1, MAPK1, JAK3, JAK1, MAPK3	126	445	19349	5.1763	0.00281054	3.85547e-05	3.44449e-05
GOTERM_BP_DIRECT	GO:0032481~positive regulation of type I interferon production	7	5.55556	1.44165e-06	CREBBP, SYK, EP300, STAT6, GAPDH, RELA, NFKB1	126	55	19349	19.5444	0.00357754	4.84318e-05	4.32691e-05
GOTERM_BP_DIRECT	GO:0038095~Fc-epsilon receptor signaling pathway	10	7.93651	1.77741e-06	IKBKB, MAPK8, SYK, BTK, MAPK1, IKBKG, PIK3R1, RELA, NFKB1, MAPK3	126	172	19349	8.92811	0.0044089	5.89152e-05	5.2635e-05
GOTERM_BP_DIRECT	GO:0050728~negative regulation of inflammatory response	9	7.14286	1.81143e-06	ALOX5, GBA, PRKCD, PPARG, ADA, NFKB1, IL2, ELANE, TNFRSF1A	126	128	19349	10.7974	0.00449309	5.92528e-05	5.29366e-05
GOTERM_BP_DIRECT	GO:0010803~regulation of tumor necrosis factor-mediated signaling pathway	6	4.7619	2.13178e-06	IKBKB, CASP8, SYK, IKBKG, TNF, TNFRSF1A	126	33	19349	27.9206	0.00528558	6.88259e-05	6.14893e-05
GOTERM_BP_DIRECT	GO:0007165~signal transduction	24	19.0476	2.46717e-06	CREBBP, STAT1, SRC, PRKCD, STAT3, PIK3CD, HMGB1, PIK3R1, MAPK14, NR3C1, FGF2, HIF1A, EGFR, TNFRSF1A, EDNRA, TTR, CXCL12, NAMPT, CXCR2, CASP1, AKT1, MAPK1, STAT6, PPARG	126	1204	19349	3.06107	0.00611462	7.86331e-05	7.0251e-05
GOTERM_BP_DIRECT	GO:0050862~positive regulation of T cell receptor signaling pathway	5	3.96825	2.84478e-06	LCK, IKBKG, KCNN4, RELA, ADA	126	16	19349	47.9886	0.0070472	8.95207e-05	7.99781e-05
GOTERM_BP_DIRECT	GO:0090050~positive regulation of cell migration involved in sprouting angiogenesis	6	4.7619	2.8859e-06	ABL1, HMOX1, PTGS2, HDAC9, FGF2, VEGFA	126	35	19349	26.3252	0.00714868	8.96793e-05	8.01198e-05
GOTERM_BP_DIRECT	GO:0002407~dendritic cell chemotaxis	5	3.96825	3.70153e-06	CCR1, CXCR1, CXCR2, HMGB1, CCR2	126	17	19349	45.1657	0.0091598	0.000112219	0.000100257
GOTERM_BP_DIRECT	GO:0048143~astrocyte activation	5	3.96825	3.70153e-06	APP, MAPT, PSEN1, TNF, EGFR	126	17	19349	45.1657	0.0091598	0.000112219	0.000100257
GOTERM_BP_DIRECT	GO:0031663~lipopolysaccharide-mediated signaling pathway	6	4.7619	3.83519e-06	PTAFR, MAPK1, AKT1, MAPK14, TNF, MAPK3	126	37	19349	24.9022	0.00948899	0.000114871	0.000102626
GOTERM_BP_DIRECT	GO:0038083~peptidyl-tyrosine autophosphorylation	5	3.96825	4.73534e-06	NTRK1, SRC, ABL1, EGFR, MAPK3	126	18	19349	42.6565	0.0117031	0.000140144	0.000125205
GOTERM_BP_DIRECT	GO:0035094~response to nicotine	6	4.7619	5.7004e-06	CASP3, MMP2, BCL2, HMOX1, MAPK1, SLC6A3	126	40	19349	23.0345	0.0140713	0.000164781	0.000147216
GOTERM_BP_DIRECT	GO:0070555~response to interleukin-1	6	4.7619	5.7004e-06	APP, GCLC, SRC, SELE, RELA, SNCA	126	40	19349	23.0345	0.0140713	0.000164781	0.000147216
GOTERM_BP_DIRECT	GO:0070102~interleukin-6-mediated signaling pathway	5	3.96825	5.96816e-06	STAT1, SRC, STAT3, PTPN11, JAK1	126	19	19349	40.4114	0.0147274	0.0001686	0.000150628
GOTERM_BP_DIRECT	GO:0031293~membrane protein intracellular domain proteolysis	5	3.96825	5.96816e-06	ADAM17, MMP7, PSEN1, RELA, NFKB1	126	19	19349	40.4114	0.0147274	0.0001686	0.000150628
GOTERM_BP_DIRECT	GO:0006874~cellular calcium ion homeostasis	8	6.34921	6.05689e-06	CCR1, EDNRA, CXCL12, VDR, TNNI3, SLC37A4, ELANE, CCR2	126	107	19349	11.4814	0.0149447	0.000169185	0.00015115
GOTERM_BP_DIRECT	GO:0060326~cell chemotaxis	7	5.55556	6.54671e-06	CCR1, CXCL12, CXCR1, CXCR2, PRKCD, CCR4, CCR2	126	71	19349	15.1401	0.0161434	0.000180835	0.000161558
GOTERM_BP_DIRECT	GO:0032869~cellular response to insulin stimulus	8	6.34921	6.84778e-06	GCLC, PARP1, STAT1, SRC, AKT1, PPARG, PIK3R1, HDAC9	126	109	19349	11.2707	0.0168796	0.000187072	0.000167131
GOTERM_BP_DIRECT	GO:0030890~positive regulation of B cell proliferation	6	4.7619	8.21093e-06	PTPRC, BCL2, TLR9, MIF, ADA, IL2	126	43	19349	21.4275	0.0202055	0.000217153	0.000194005
GOTERM_BP_DIRECT	GO:0032735~positive regulation of interleukin-12 production	6	4.7619	8.21093e-06	SYK, TLR9, HMGB1, MAPK14, RELA, IDO1	126	43	19349	21.4275	0.0202055	0.000217153	0.000194005
GOTERM_BP_DIRECT	GO:0042307~positive regulation of protein import into nucleus	6	4.7619	8.21093e-06	PRKCD, MAPK1, PSEN1, PIK3R1, MAPK14, PTGS2	126	43	19349	21.4275	0.0202055	0.000217153	0.000194005
GOTERM_BP_DIRECT	GO:0032930~positive regulation of superoxide anion generation	5	3.96825	9.12378e-06	APP, SYK, PRKCD, MAPT, EGFR	126	21	19349	36.5627	0.0224265	0.000238755	0.000213304
GOTERM_BP_DIRECT	GO:0008284~positive regulation of cell proliferation	15	11.9048	9.89267e-06	MIF, F2, FGF2, EGFR, IL2, RELA, VEGFA, DPP4, ADAM17, PDF, NAMPT, CXCR2, BCL2, AKT1, FGFR1	126	537	19349	4.28948	0.0242933	0.000256179	0.000228871
GOTERM_BP_DIRECT	GO:0032722~positive regulation of chemokine production	6	4.7619	1.03145e-05	APP, ADAM17, TLR9, HMOX1, HIF1A, TNF	126	45	19349	20.4751	0.0253161	0.00026435	0.000236171
GOTERM_BP_DIRECT	GO:0030183~B cell differentiation	7	5.55556	1.21822e-05	NTRK1, ADAM17, PTPRC, EP300, PIK3R1, HDAC9, JAK3	126	79	19349	13.6069	0.0298312	0.00030591	0.000273301
GOTERM_BP_DIRECT	GO:0032729~positive regulation of interferon-gamma production	7	5.55556	1.21822e-05	APP, ABL1, TLR9, TYK2, TNF, IL2, CCR2	126	79	19349	13.6069	0.0298312	0.00030591	0.000273301
GOTERM_BP_DIRECT	GO:0000122~negative regulation of transcription from RNA polymerase II promoter	20	15.873	1.23472e-05	APP, CREBBP, PARP1, STAT1, VDR, STAT3, HMGB1, PSEN1, NR3C1, HDAC9, TNF, RELA, NFKB1, VEGFA, MMP12, EP300, STAT6, PPARG, ELANE, SNCA	126	958	19349	3.20592	0.0302291	0.000306953	0.000274232
GOTERM_BP_DIRECT	GO:0008630~intrinsic apoptotic signaling pathway in response to DNA damage	6	4.7619	1.28171e-05	BCL2, ABL1, HMOX1, PIK3R1, TNF, TNFRSF1A	126	47	19349	19.6039	0.0313612	0.000315478	0.000281849
GOTERM_BP_DIRECT	GO:0006955~immune response	14	11.1111	1.34242e-05	CCR1, PTAFR, TNF, IL2, CXCL12, PNP, CXCR1, HRH2, CXCR2, TLR9, IKBKG, CCR4, CTSC, CCR2	126	478	19349	4.49768	0.0328221	0.000327182	0.000292306
GOTERM_BP_DIRECT	GO:0038114~interleukin-21-mediated signaling pathway	4	3.1746	1.43955e-05	STAT1, STAT3, JAK3, JAK1	126	8	19349	76.7817	0.0351547	0.000347449	0.000310412
GOTERM_BP_DIRECT	GO:1905564~positive regulation of vascular endothelial cell proliferation	5	3.96825	1.89023e-05	ADAM17, STAT3, HMGB1, FGF2, FGFR1	126	25	19349	30.7127	0.0459045	0.000451837	0.000403673
GOTERM_BP_DIRECT	GO:0050853~B cell receptor signaling pathway	8	6.34921	2.06493e-05	PTPRC, SYK, LCK, BCL2, BTK, ABL1, MAPK1, PIK3CD	126	129	19349	9.52332	0.0500392	0.000488896	0.000436781
GOTERM_BP_DIRECT	GO:0046777~protein autophosphorylation	9	7.14286	2.14885e-05	NTRK1, SYK, SRC, BTK, ABL1, AKT1, EGFR, MTOR, FGFR1	126	179	19349	7.72107	0.0520191	0.000490159	0.00043791
GOTERM_BP_DIRECT	GO:0071316~cellular response to nicotine	4	3.1746	2.14913e-05	NTRK1, TNF, RELA, NFKB1	126	9	19349	68.2504	0.0520258	0.000490159	0.00043791
GOTERM_BP_DIRECT	GO:0060020~Bergmann glial cell differentiation	4	3.1746	2.14913e-05	ABL1, MAPK1, PTPN11, MAPK3	126	9	19349	68.2504	0.0520258	0.000490159	0.00043791
GOTERM_BP_DIRECT	GO:0038113~interleukin-9-mediated signaling pathway	4	3.1746	2.14913e-05	STAT1, STAT3, JAK3, JAK1	126	9	19349	68.2504	0.0520258	0.000490159	0.00043791
GOTERM_BP_DIRECT	GO:0051000~positive regulation of nitric-oxide synthase activity	5	3.96825	2.22277e-05	DHFR, TERT, AKT1, HIF1A, TNF	126	26	19349	29.5314	0.0537596	0.000502345	0.000448797
GOTERM_BP_DIRECT	GO:0042542~response to hydrogen peroxide	6	4.7619	2.32475e-05	STAT1, CASP3, MMP2, BCL2, HMOX1, ADA	126	53	19349	17.3845	0.0561555	0.000516011	0.000461006
GOTERM_BP_DIRECT	GO:0031667~response to nutrient levels	6	4.7619	2.32475e-05	NTRK1, ACE, MMP7, SRC, TNF, MTOR	126	53	19349	17.3845	0.0561555	0.000516011	0.000461006
GOTERM_BP_DIRECT	GO:0031295~T cell costimulation	6	4.7619	2.54879e-05	DPP4, SRC, LCK, AKT1, PTPN11, PIK3R1	126	54	19349	17.0626	0.061398	0.000555815	0.000496567
GOTERM_BP_DIRECT	GO:0034644~cellular response to UV	6	4.7619	2.54879e-05	CREBBP, PARP1, PRKCD, EP300, PIK3R1, PTGS2	126	54	19349	17.0626	0.061398	0.000555815	0.000496567
GOTERM_BP_DIRECT	GO:0006919~activation of cysteine-type endopeptidase activity involved in apoptotic process	7	5.55556	2.57538e-05	CASP8, LCK, PPARG, MAPT, TNF, F3, SNCA	126	90	19349	11.9438	0.0620182	0.00055673	0.000497384
GOTERM_BP_DIRECT	GO:0045893~positive regulation of transcription, DNA-templated	16	12.6984	2.66991e-05	CREBBP, STAT1, SRC, STAT3, PSEN1, FGF2, HIF1A, TNF, EGFR, RELA, NFKB1, IKBKB, AKT1, EP300, MAPK1, PPARG	126	667	19349	3.68368	0.06422	0.000572189	0.000511196
GOTERM_BP_DIRECT	GO:0038096~Fc-gamma receptor signaling pathway involved in phagocytosis	8	6.34921	2.77008e-05	HSP90AA1, SYK, SRC, PRKCD, ABL1, MAPK1, PIK3R1, MAPK3	126	135	19349	9.10006	0.0665475	0.000587634	0.000524994
GOTERM_BP_DIRECT	GO:0031334~positive regulation of protein complex assembly	6	4.7619	2.78925e-05	LGALS3, SYK, MMP1, MMP3, TNF, VEGFA	126	55	19349	16.7524	0.0669923	0.000587634	0.000524994
GOTERM_BP_DIRECT	GO:0007166~cell surface receptor signaling pathway	11	8.73016	3.18719e-05	CCR1, CASP8, PTPRC, CXCR1, CXCR2, MAPK1, MIF, F2, MAPK14, EGFR, MAPK3	126	308	19349	5.48441	0.076177	0.000665828	0.000594853
GOTERM_BP_DIRECT	GO:0001774~microglial cell activation	5	3.96825	3.47876e-05	APP, NAMPT, MAPT, TNF, SNCA	126	29	19349	26.4765	0.0828493	0.000714727	0.000638539
GOTERM_BP_DIRECT	GO:0009314~response to radiation	5	3.96825	3.47876e-05	NTRK1, CXCL12, BCL2, CCR4, TNF	126	29	19349	26.4765	0.0828493	0.000714727	0.000638539
GOTERM_BP_DIRECT	GO:0045087~innate immune response	15	11.9048	3.63511e-05	APP, SYK, SRC, PIK3CD, HMGB1, MIF, RELA, IKBKB, LGALS3, LCK, BTK, TLR9, PPARG, IKBKG, JAK3	126	604	19349	3.81366	0.0864073	0.000740272	0.000661361
GOTERM_BP_DIRECT	GO:0071356~cellular response to tumor necrosis factor	8	6.34921	3.66265e-05	IKBKB, GBA, MAPK1, AKT1, MAPK14, RELA, NFKB1, MAPK3	126	141	19349	8.71282	0.0870326	0.000740272	0.000661361
GOTERM_BP_DIRECT	GO:0042327~positive regulation of phosphorylation	5	3.96825	3.99395e-05	APP, MIF, PSEN1, EGFR, VEGFA	126	30	19349	25.5939	0.0945214	0.000800723	0.000715368
GOTERM_BP_DIRECT	GO:0038110~interleukin-2-mediated signaling pathway	4	3.1746	4.18174e-05	SYK, JAK3, IL2, JAK1	126	11	19349	55.8413	0.0987389	0.000825064	0.000737115
GOTERM_BP_DIRECT	GO:0071492~cellular response to UV-A	4	3.1746	4.18174e-05	MMP1, MMP2, MMP3, MMP9	126	11	19349	55.8413	0.0987389	0.000825064	0.000737115
GOTERM_BP_DIRECT	GO:0009612~response to mechanical stimulus	6	4.7619	5.0046e-05	MAPK8, STAT1, SRC, MMP2, PPARG, MPO	126	62	19349	14.861	0.116989	0.000979642	0.000875215
GOTERM_BP_DIRECT	GO:0006006~glucose metabolic process	6	4.7619	5.40811e-05	G6PD, AKT1, MAPK14, SLC37A4, TNF, GAPDH	126	63	19349	14.6251	0.125803	0.00105036	0.000938392
GOTERM_BP_DIRECT	GO:0032731~positive regulation of interleukin-1 beta production	6	4.7619	5.83629e-05	APP, CASP8, STAT3, CASP1, HMGB1, TNF	126	64	19349	14.3966	0.135059	0.00112154	0.00100199
GOTERM_BP_DIRECT	GO:0008625~extrinsic apoptotic signaling pathway via death domain receptors	5	3.96825	5.87493e-05	CASP8, BCL2, PIK3R1, TNF, TNFRSF1A	126	33	19349	23.2672	0.13589	0.00112154	0.00100199
GOTERM_BP_DIRECT	GO:0043524~negative regulation of neuron apoptotic process	8	6.34921	5.90997e-05	NTRK1, GCLC, TERT, GBA, BCL2, HMOX1, PSEN1, SNCA	126	152	19349	8.08229	0.136642	0.00112154	0.00100199
GOTERM_BP_DIRECT	GO:0010595~positive regulation of endothelial cell migration	6	4.7619	6.77081e-05	ITGB3, ABL1, PIK3CD, AKT1, FGF2, VEGFA	126	66	19349	13.9603	0.154923	0.00126558	0.00113067
GOTERM_BP_DIRECT	GO:0048010~vascular endothelial growth factor receptor signaling pathway	6	4.7619	6.77081e-05	HSP90AA1, SRC, ITGB3, PIK3R1, MAPK14, VEGFA	126	66	19349	13.9603	0.154923	0.00126558	0.00113067
GOTERM_BP_DIRECT	GO:0007507~heart development	9	7.14286	7.63092e-05	EDNRA, CASP8, CASP3, MMP2, EP300, TNNI3, PTPN11, PPARG, HDAC9	126	214	19349	6.45828	0.172803	0.00141571	0.0012648
GOTERM_BP_DIRECT	GO:0043627~response to estrogen	6	4.7619	8.38406e-05	MMP2, GBA, EP300, HMOX1, MAPK1, PPARG	126	69	19349	13.3533	0.188147	0.00154391	0.00137933
GOTERM_BP_DIRECT	GO:0070098~chemokine-mediated signaling pathway	6	4.7619	8.98265e-05	CCR1, CXCL12, CXCR1, CXCR2, CCR4, CCR2	126	70	19349	13.1626	0.20014	0.00164197	0.00146695
GOTERM_BP_DIRECT	GO:1904385~cellular response to angiotensin	4	3.1746	9.09522e-05	PRKCD, PTPN11, RELA, NFKB1	126	14	19349	43.8753	0.202376	0.00165042	0.00147449
GOTERM_BP_DIRECT	GO:0018107~peptidyl-threonine phosphorylation	6	4.7619	9.61355e-05	MAPK8, PRKCD, BCL2, MAPK1, AKT1, MTOR	126	71	19349	12.9772	0.212589	0.00173183	0.00154722
GOTERM_BP_DIRECT	GO:0042593~glucose homeostasis	7	5.55556	9.72529e-05	ALOX5, STAT3, AKT1, PTPN11, PPARG, SLC37A4, HIF1A	126	114	19349	9.42934	0.214773	0.00173936	0.00155395
GOTERM_BP_DIRECT	GO:0007259~JAK-STAT cascade	5	3.96825	0.000103366	STAT1, STAT3, STAT6, JAK1, CCR2	126	38	19349	20.2057	0.226617	0.00183548	0.00163982
GOTERM_BP_DIRECT	GO:0070301~cellular response to hydrogen peroxide	6	4.7619	0.000109771	SRC, PRKCD, ABL1, PTPN11, STAT6, RELA	126	73	19349	12.6217	0.238835	0.00192176	0.00171691
GOTERM_BP_DIRECT	GO:0043154~negative regulation of cysteine-type endopeptidase activity involved in apoptotic process	6	4.7619	0.000109771	SRC, AKT1, PTGS2, TNF, SNCA, VEGFA	126	73	19349	12.6217	0.238835	0.00192176	0.00171691
GOTERM_BP_DIRECT	GO:0002523~leukocyte migration involved in inflammatory response	4	3.1746	0.000113154	ALOX5, SELE, TNF, ELANE	126	15	19349	40.9503	0.245211	0.00194001	0.00173321
GOTERM_BP_DIRECT	GO:0070106~interleukin-27-mediated signaling pathway	4	3.1746	0.000113154	STAT1, STAT3, TYK2, JAK1	126	15	19349	40.9503	0.245211	0.00194001	0.00173321
GOTERM_BP_DIRECT	GO:1904645~response to beta-amyloid	4	3.1746	0.000113154	MMP12, MMP2, MMP3, MMP9	126	15	19349	40.9503	0.245211	0.00194001	0.00173321
GOTERM_BP_DIRECT	GO:0046326~positive regulation of glucose import	5	3.96825	0.000114606	TERT, AKT1, PTPN11, PIK3R1, MAPK14	126	39	19349	19.6876	0.247931	0.00195144	0.00174342
GOTERM_BP_DIRECT	GO:0031281~positive regulation of cyclase activity	3	2.38095	0.000123684	MAPK8, MAPK14, MAPK3	126	3	19349	153.563	0.264715	0.00209169	0.00186872
GOTERM_BP_DIRECT	GO:0007623~circadian rhythm	6	4.7619	0.00013295	NTRK1, NOS2, SERPINE1, EP300, TNF, EGFR	126	76	19349	12.1234	0.28146	0.00223319	0.00199514
GOTERM_BP_DIRECT	GO:1990090~cellular response to nerve growth factor stimulus	5	3.96825	0.000139706	NTRK1, APP, HSPA5, AKT1, MAPT	126	41	19349	18.7273	0.293431	0.00233094	0.00208247
GOTERM_BP_DIRECT	GO:0006952~defense response	6	4.7619	0.000159703	CXCL12, STAT1, STAT3, STAT6, KCNN4, MPO	126	79	19349	11.6631	0.327702	0.00263905	0.00235773
GOTERM_BP_DIRECT	GO:0000165~MAPK cascade	10	7.93651	0.000161126	MAPK1, PIK3R1, TNF, JAK3, FGF2, EGFR, IL2, JAK1, FGFR1, MAPK3	126	304	19349	5.05143	0.330077	0.00263905	0.00235773
GOTERM_BP_DIRECT	GO:0002576~platelet degranulation	7	5.55556	0.000161358	SELP, CFD, APP, ITGB3, SERPINE1, PLG, VEGFA	126	125	19349	8.59956	0.330462	0.00263905	0.00235773
GOTERM_BP_DIRECT	GO:0030593~neutrophil chemotaxis	6	4.7619	0.0001797	LGALS3, SYK, CXCR1, CXCR2, PIK3CD, SLC37A4	126	81	19349	11.3751	0.360312	0.00291984	0.00260859
GOTERM_BP_DIRECT	GO:0050918~positive chemotaxis	5	3.96825	0.000184495	LGALS3, HMGB1, MIF, FGF2, VEGFA	126	44	19349	17.4504	0.367894	0.00297828	0.00266081
GOTERM_BP_DIRECT	GO:0051770~positive regulation of nitric-oxide synthase biosynthetic process	4	3.1746	0.000200076	STAT1, NAMPT, TLR9, JAK3	126	18	19349	34.1252	0.391914	0.00320896	0.00286689
GOTERM_BP_DIRECT	GO:0001525~angiogenesis	9	7.14286	0.000205042	CASP8, SYK, MMP2, SERPINE1, HMOX1, MAPK14, PTGS2, HIF1A, VEGFA	126	247	19349	5.59543	0.399376	0.00326752	0.00291921
GOTERM_BP_DIRECT	GO:0042981~regulation of apoptotic process	9	7.14286	0.000216579	HSP90AA1, CREBBP, CASP8, STAT1, CASP1, ABL1, AKT1, JAK3, CTSB	126	249	19349	5.55049	0.416361	0.00341175	0.00304807
GOTERM_BP_DIRECT	GO:1904646~cellular response to beta-amyloid	5	3.96825	0.000219581	APP, PARP1, NAMPT, PSEN1, TNF	126	46	19349	16.6917	0.420703	0.00341175	0.00304807
GOTERM_BP_DIRECT	GO:0048538~thymus development	5	3.96825	0.000219581	BCL2, ABL1, MAPK1, PSEN1, MAPK3	126	46	19349	16.6917	0.420703	0.00341175	0.00304807
GOTERM_BP_DIRECT	GO:0009408~response to heat	5	3.96825	0.000219581	HSP90AA1, GCLC, CXCL12, AKT1, MTOR	126	46	19349	16.6917	0.420703	0.00341175	0.00304807
GOTERM_BP_DIRECT	GO:2000573~positive regulation of DNA biosynthetic process	4	3.1746	0.000236471	SRC, TNF, FGF2, VEGFA	126	19	19349	32.3292	0.444528	0.00365135	0.00326213
GOTERM_BP_DIRECT	GO:0007155~cell adhesion	13	10.3175	0.000239478	CCR1, APP, SRC, ITGB3, PSEN1, SELE, IL2, SELP, DPP4, ADAM17, CXCL12, SELL, ADA	126	551	19349	3.6231	0.448665	0.00367495	0.00328321
GOTERM_BP_DIRECT	GO:0048013~ephrin receptor signaling pathway	6	4.7619	0.000251286	NTRK1, SRC, MMP2, PTPN11, PSEN1, MMP9	126	87	19349	10.5906	0.464619	0.00380913	0.00340309
GOTERM_BP_DIRECT	GO:0030307~positive regulation of cell growth	6	4.7619	0.000251286	ADAM17, BCL2, AKT1, F2, EGFR, IL2	126	87	19349	10.5906	0.464619	0.00380913	0.00340309
GOTERM_BP_DIRECT	GO:0050901~leukocyte tethering or rolling	4	3.1746	0.000276891	SELP, SELL, SELE, TNF	126	20	19349	30.7127	0.497644	0.00415625	0.00371321
GOTERM_BP_DIRECT	GO:0050727~regulation of inflammatory response	6	4.7619	0.000279398	ALOX5, CASP1, PTGS2, SELE, RELA, CCR2	126	89	19349	10.3526	0.500766	0.00415625	0.00371321
GOTERM_BP_DIRECT	GO:0030324~lung development	6	4.7619	0.000279398	CYP1A2, EP300, HMGB1, FGF2, EGFR, VEGFA	126	89	19349	10.3526	0.500766	0.00415625	0.00371321
GOTERM_BP_DIRECT	GO:1900087~positive regulation of G1/S transition of mitotic cell cycle	5	3.96825	0.000280873	ADAM17, TERT, CYP1A1, AKT1, EGFR	126	49	19349	15.6697	0.502594	0.00415625	0.00371321
GOTERM_BP_DIRECT	GO:0006974~cellular response to DNA damage stimulus	9	7.14286	0.000321239	PARP1, CASP3, BCL2, ABL1, MAPK1, AKT1, IKBKG, PSEN1, MAPK3	126	264	19349	5.23512	0.550099	0.00470175	0.00420055
GOTERM_BP_DIRECT	GO:0048011~neurotrophin TRK receptor signaling pathway	4	3.1746	0.000321519	NTRK1, SRC, CASP3, PTPN11	126	21	19349	29.2502	0.550413	0.00470175	0.00420055
GOTERM_BP_DIRECT	GO:0010507~negative regulation of autophagy	5	3.96825	0.000327998	STAT3, NAMPT, BCL2, AKT1, MTOR	126	51	19349	15.0552	0.557598	0.00471332	0.00421089
GOTERM_BP_DIRECT	GO:0042110~T cell activation	5	3.96825	0.000327998	DPP4, CASP8, PTPRC, PIK3CD, ADA	126	51	19349	15.0552	0.557598	0.00471332	0.00421089
GOTERM_BP_DIRECT	GO:1904707~positive regulation of vascular smooth muscle cell proliferation	5	3.96825	0.000327998	TERT, MMP2, TNF, FGF2, MMP9	126	51	19349	15.0552	0.557598	0.00471332	0.00421089
GOTERM_BP_DIRECT	GO:0034097~response to cytokine	5	3.96825	0.000353568	SELP, STAT1, BCL2, SELE, RELA	126	52	19349	14.7657	0.584854	0.00505155	0.00451307
GOTERM_BP_DIRECT	GO:0030225~macrophage differentiation	4	3.1746	0.000370534	CASP8, PARP1, MMP9, VEGFA	126	22	19349	27.9206	0.602005	0.00526369	0.0047026
GOTERM_BP_DIRECT	GO:0071407~cellular response to organic cyclic compound	5	3.96825	0.000380533	CASP8, STAT1, CYP1A1, AKT1, TNF	126	53	19349	14.4871	0.611781	0.00537502	0.00480206
GOTERM_BP_DIRECT	GO:1905278~positive regulation of epithelial tube formation	3	2.38095	0.000408795	PIK3CD, FGF2, VEGFA	126	5	19349	92.1381	0.638131	0.00567942	0.00507401
GOTERM_BP_DIRECT	GO:0019233~sensory perception of pain	5	3.96825	0.000408936	ACE, MAPK1, PTGS2, CCR2, MAPK3	126	54	19349	14.2188	0.638258	0.00567942	0.00507401
GOTERM_BP_DIRECT	GO:0043280~positive regulation of cysteine-type endopeptidase activity involved in apoptotic process	5	3.96825	0.000408936	APP, SYK, CASP1, HMGB1, TNF	126	54	19349	14.2188	0.638258	0.00567942	0.00507401
GOTERM_BP_DIRECT	GO:0098586~cellular response to virus	5	3.96825	0.000438822	MMP12, HSP90AA1, MAPK14, HIF1A, NFKB1	126	55	19349	13.9603	0.66417	0.00602714	0.00538466
GOTERM_BP_DIRECT	GO:0048015~phosphatidylinositol-mediated signaling	5	3.96825	0.000438822	NTRK1, PTAFR, PIK3CD, PIK3R1, FGFR1	126	55	19349	13.9603	0.66417	0.00602714	0.00538466
GOTERM_BP_DIRECT	GO:0032727~positive regulation of interferon-alpha production	4	3.1746	0.000482416	MMP12, STAT1, TLR9, HMGB1	126	24	19349	25.5939	0.698678	0.00655348	0.0058549
GOTERM_BP_DIRECT	GO:0032094~response to food	4	3.1746	0.000482416	G6PD, CYP1A1, AKT1, MPO	126	24	19349	25.5939	0.698678	0.00655348	0.0058549
GOTERM_BP_DIRECT	GO:0071345~cellular response to cytokine stimulus	5	3.96825	0.000503215	MAPK8, STAT1, STAT3, CASP1, PTPN11	126	57	19349	13.4705	0.71387	0.00679888	0.00607414
GOTERM_BP_DIRECT	GO:1903078~positive regulation of protein localization to plasma membrane	5	3.96825	0.000537811	LGALS3, AKT1, PIK3R1, TNF, EGFR	126	58	19349	13.2382	0.737462	0.00722702	0.00645664
GOTERM_BP_DIRECT	GO:0034599~cellular response to oxidative stress	6	4.7619	0.000598761	GJB2, EDNRA, G6PD, PARP1, ABL1, SNCA	126	105	19349	8.77506	0.774394	0.0080028	0.00714973
GOTERM_BP_DIRECT	GO:0032269~negative regulation of cellular protein metabolic process	3	2.38095	0.000610598	GBA, MIF, NFKB1	126	6	19349	76.7817	0.78094	0.00807418	0.0072135
GOTERM_BP_DIRECT	GO:0051712~positive regulation of killing of cells of other organism	3	2.38095	0.000610598	SYK, NOS2, PRF1	126	6	19349	76.7817	0.78094	0.00807418	0.0072135
GOTERM_BP_DIRECT	GO:0097194~execution phase of apoptosis	4	3.1746	0.000613892	CASP8, CASP3, CASP1, AKT1	126	26	19349	23.6252	0.782728	0.00807479	0.00721404
GOTERM_BP_DIRECT	GO:1901215~negative regulation of neuron death	5	3.96825	0.000693219	APP, GBA, AKT1, IKBKG, SNCA	126	62	19349	12.3842	0.821638	0.00907023	0.00810337
GOTERM_BP_DIRECT	GO:2001243~negative regulation of intrinsic apoptotic signaling pathway	4	3.1746	0.000766252	SRC, BCL2, AKT1, MMP9	126	28	19349	21.9376	0.851271	0.00997331	0.00891018
GOTERM_BP_DIRECT	GO:0032355~response to estradiol	6	4.7619	0.000802574	GJB2, CASP8, CASP3, STAT3, CYP1A2, PTGS2	126	112	19349	8.22662	0.864122	0.0103917	0.00928394
GOTERM_BP_DIRECT	GO:0007411~axon guidance	8	6.34921	0.000844664	NTRK1, CXCL12, SRC, MAPK1, PIK3CD, PTPN11, PIK3R1, MAPK3	126	235	19349	5.22769	0.877632	0.0107418	0.00959676
GOTERM_BP_DIRECT	GO:1903672~positive regulation of sprouting angiogenesis	4	3.1746	0.000850651	HMGB1, FGF2, JAK1, VEGFA	126	29	19349	21.1812	0.879441	0.0107418	0.00959676
GOTERM_BP_DIRECT	GO:0051968~positive regulation of synaptic transmission, glutamatergic	4	3.1746	0.000850651	NTRK1, PTGS2, EGFR, CCR2	126	29	19349	21.1812	0.879441	0.0107418	0.00959676
GOTERM_BP_DIRECT	GO:0071280~cellular response to copper ion	4	3.1746	0.000850651	APP, CYP1A2, CYP1A1, SNCA	126	29	19349	21.1812	0.879441	0.0107418	0.00959676
GOTERM_BP_DIRECT	GO:0010742~macrophage derived foam cell differentiation	3	2.38095	0.000851221	STAT1, EP300, PPARG	126	7	19349	65.8129	0.879612	0.0107418	0.00959676
GOTERM_BP_DIRECT	GO:0009615~response to virus	6	4.7619	0.000869304	IKBKB, CXCL12, SRC, CYP1A1, IKBKG, TNF	126	114	19349	8.08229	0.884909	0.0109137	0.00975031
GOTERM_BP_DIRECT	GO:0001819~positive regulation of cytokine production	5	3.96825	0.000878011	SRC, PIK3CD, MIF, TNF, GAPDH	126	66	19349	11.6336	0.887375	0.0109137	0.00975031
GOTERM_BP_DIRECT	GO:0051384~response to glucocorticoid	5	3.96825	0.000878011	CASP3, BCL2, HMGB1, PTGS2, TNF	126	66	19349	11.6336	0.887375	0.0109137	0.00975031
GOTERM_BP_DIRECT	GO:0009791~post-embryonic development	5	3.96825	0.000929136	CYP1A2, BCL2, ABL1, PSEN1, MTOR	126	67	19349	11.46	0.900829	0.0114917	0.0102667
GOTERM_BP_DIRECT	GO:0007159~leukocyte cell-cell adhesion	4	3.1746	0.000940731	SELP, PTPRC, SYK, SELE	126	30	19349	20.4751	0.903649	0.0115775	0.0103434
GOTERM_BP_DIRECT	GO:0009611~response to wounding	5	3.96825	0.000982322	CCR1, EDNRA, CYP1A1, F2, CCR2	126	68	19349	11.2914	0.913122	0.0120298	0.0107475
GOTERM_BP_DIRECT	GO:0038128~ERBB2 signaling pathway	4	3.1746	0.00103663	HSP90AA1, SRC, PIK3R1, EGFR	126	31	19349	19.8146	0.924105	0.0126327	0.0112861
GOTERM_BP_DIRECT	GO:0070244~negative regulation of thymocyte apoptotic process	3	2.38095	0.00113016	HIF1A, JAK3, ADA	126	8	19349	57.5863	0.939866	0.0135729	0.012126
GOTERM_BP_DIRECT	GO:0071550~death-inducing signaling complex assembly	3	2.38095	0.00113016	CASP8, TNF, TNFRSF1A	126	8	19349	57.5863	0.939866	0.0135729	0.012126
GOTERM_BP_DIRECT	GO:0061044~negative regulation of vascular wound healing	3	2.38095	0.00113016	ALOX5, SERPINE1, TNF	126	8	19349	57.5863	0.939866	0.0135729	0.012126
GOTERM_BP_DIRECT	GO:0007219~Notch signaling pathway	6	4.7619	0.00113575	CFD, APP, ADAM17, CREBBP, EP300, PSEN1	126	121	19349	7.61472	0.940696	0.0135744	0.0121274
GOTERM_BP_DIRECT	GO:0045648~positive regulation of erythrocyte differentiation	4	3.1746	0.00124648	STAT1, STAT3, MAPK14, HIF1A	126	33	19349	18.6138	0.954982	0.014686	0.0131205
GOTERM_BP_DIRECT	GO:0043388~positive regulation of DNA binding	4	3.1746	0.00124648	PPARG, HMGB1, MMP8, MMP9	126	33	19349	18.6138	0.954982	0.014686	0.0131205
GOTERM_BP_DIRECT	GO:0045737~positive regulation of cyclin-dependent protein serine/threonine kinase activity	4	3.1746	0.00124648	ADAM17, SRC, AKT1, EGFR	126	33	19349	18.6138	0.954982	0.014686	0.0131205
GOTERM_BP_DIRECT	GO:0008217~regulation of blood pressure	5	3.96825	0.00128073	EDNRA, ACE, HMOX1, PPARG, PTGS2	126	73	19349	10.518	0.958661	0.0150184	0.0134175
GOTERM_BP_DIRECT	GO:0032092~positive regulation of protein binding	5	3.96825	0.00134722	APP, ACE, TERT, EP300, PSEN1	126	74	19349	10.3759	0.964967	0.0157239	0.0140478
GOTERM_BP_DIRECT	GO:0035924~cellular response to vascular endothelial growth factor stimulus	4	3.1746	0.0013607	AKT1, MAPK14, RELA, VEGFA	126	34	19349	18.0663	0.966122	0.0157334	0.0140563
GOTERM_BP_DIRECT	GO:1900182~positive regulation of protein localization to nucleus	4	3.1746	0.0013607	PARP1, SRC, AKT1, F2	126	34	19349	18.0663	0.966122	0.0157334	0.0140563
GOTERM_BP_DIRECT	GO:0033209~tumor necrosis factor-mediated signaling pathway	6	4.7619	0.00140862	IKBKB, ADAM17, STAT1, TNF, RELA, TNFRSF1A	126	127	19349	7.25497	0.969932	0.0162121	0.014484
GOTERM_BP_DIRECT	GO:1903140~regulation of establishment of endothelial barrier	3	2.38095	0.00144693	IKBKB, TNF, TNFRSF1A	126	9	19349	51.1878	0.972667	0.0164249	0.0146741
GOTERM_BP_DIRECT	GO:2000641~regulation of early endosome to late endosome transport	3	2.38095	0.00144693	SRC, MAPK1, MAPK3	126	9	19349	51.1878	0.972667	0.0164249	0.0146741
GOTERM_BP_DIRECT	GO:0046641~positive regulation of alpha-beta T cell proliferation	3	2.38095	0.00144693	PTPRC, SYK, CCR2	126	9	19349	51.1878	0.972667	0.0164249	0.0146741
GOTERM_BP_DIRECT	GO:0034612~response to tumor necrosis factor	4	3.1746	0.00148128	CASP8, CASP3, PTGS2, SELE	126	35	19349	17.5501	0.974908	0.0166559	0.0148804
GOTERM_BP_DIRECT	GO:0042113~B cell activation	4	3.1746	0.00148128	CASP8, BTK, PIK3CD, HDAC9	126	35	19349	17.5501	0.974908	0.0166559	0.0148804
GOTERM_BP_DIRECT	GO:0016241~regulation of macroautophagy	5	3.96825	0.00148737	MAPK8, CASP3, GBA, GAPDH, MTOR	126	76	19349	10.1029	0.975286	0.0166559	0.0148804
GOTERM_BP_DIRECT	GO:0007584~response to nutrient	5	3.96825	0.00156112	GCLC, STAT1, PPARG, SLC37A4, MTOR	126	77	19349	9.97166	0.979431	0.0174034	0.0155482
GOTERM_BP_DIRECT	GO:0030217~T cell differentiation	4	3.1746	0.00160837	PTPRC, LCK, PIK3CD, IL2	126	36	19349	17.0626	0.981714	0.0176921	0.0158062
GOTERM_BP_DIRECT	GO:2001240~negative regulation of extrinsic apoptotic signaling pathway in absence of ligand	4	3.1746	0.00160837	TERT, BCL2, AKT1, TNF	126	36	19349	17.0626	0.981714	0.0176921	0.0158062
GOTERM_BP_DIRECT	GO:0032743~positive regulation of interleukin-2 production	4	3.1746	0.00160837	PTPRC, PNP, ABL1, CCR2	126	36	19349	17.0626	0.981714	0.0176921	0.0158062
GOTERM_BP_DIRECT	GO:0048511~rhythmic process	5	3.96825	0.00163738	CREBBP, MAPK8, EP300, PPARG, MTOR	126	78	19349	9.84381	0.982988	0.0179318	0.0160204
GOTERM_BP_DIRECT	GO:0007169~transmembrane receptor protein tyrosine kinase signaling pathway	6	4.7619	0.00167062	NTRK1, SYK, SRC, LCK, EGFR, FGFR1	126	132	19349	6.98016	0.98434	0.0182156	0.0162739
GOTERM_BP_DIRECT	GO:2001237~negative regulation of extrinsic apoptotic signaling pathway	4	3.1746	0.00174209	LGALS3, GCLC, SRC, RELA	126	37	19349	16.6015	0.986893	0.0189119	0.016896
GOTERM_BP_DIRECT	GO:0051247~positive regulation of protein metabolic process	3	2.38095	0.00180102	APP, MAPK8, GBA	126	10	19349	46.069	0.988682	0.019216	0.0171677
GOTERM_BP_DIRECT	GO:0051918~negative regulation of fibrinolysis	3	2.38095	0.00180102	SERPINE1, PLG, F2	126	10	19349	46.069	0.988682	0.019216	0.0171677
GOTERM_BP_DIRECT	GO:0046638~positive regulation of alpha-beta T cell differentiation	3	2.38095	0.00180102	PNP, SYK, ADA	126	10	19349	46.069	0.988682	0.019216	0.0171677
GOTERM_BP_DIRECT	GO:0010888~negative regulation of lipid storage	3	2.38095	0.00180102	ITGB3, PPARG, TNF	126	10	19349	46.069	0.988682	0.019216	0.0171677
GOTERM_BP_DIRECT	GO:0048469~cell maturation	4	3.1746	0.00188255	GBA, BTK, PPARG, VEGFA	126	38	19349	16.1646	0.990762	0.0200001	0.0178681
GOTERM_BP_DIRECT	GO:0032880~regulation of protein localization	5	3.96825	0.00196837	HSP90AA1, MAPK8, PARP1, ITGB3, BCL2	126	82	19349	9.36363	0.99254	0.0208229	0.0186032
GOTERM_BP_DIRECT	GO:0000186~activation of MAPKK activity	4	3.1746	0.00202988	NTRK1, MAPK1, PSEN1, MAPK3	126	39	19349	15.7501	0.9936	0.0212923	0.0190226
GOTERM_BP_DIRECT	GO:0031333~negative regulation of protein complex assembly	4	3.1746	0.00202988	HSPA5, SRC, GBA, EP300	126	39	19349	15.7501	0.9936	0.0212923	0.0190226
GOTERM_BP_DIRECT	GO:0008543~fibroblast growth factor receptor signaling pathway	5	3.96825	0.00205783	MAPK1, PTPN11, FGF2, FGFR1, MAPK3	126	83	19349	9.25081	0.99403	0.0214948	0.0192036
GOTERM_BP_DIRECT	GO:0043537~negative regulation of blood vessel endothelial cell migration	4	3.1746	0.00218419	PPARG, HMGB1, TNF, FGF2	126	40	19349	15.3563	0.995642	0.0225173	0.0201171
GOTERM_BP_DIRECT	GO:1900015~regulation of cytokine production involved in inflammatory response	3	2.38095	0.00219195	NOS2, ALOX5, MAPK14	126	11	19349	41.881	0.995726	0.0225173	0.0201171
GOTERM_BP_DIRECT	GO:0043276~anoikis	3	2.38095	0.00219195	AKT1, IKBKG, MTOR	126	11	19349	41.881	0.995726	0.0225173	0.0201171
GOTERM_BP_DIRECT	GO:0070757~interleukin-35-mediated signaling pathway	3	2.38095	0.00219195	STAT1, STAT3, JAK1	126	11	19349	41.881	0.995726	0.0225173	0.0201171
GOTERM_BP_DIRECT	GO:0032733~positive regulation of interleukin-10 production	4	3.1746	0.00234559	SYK, STAT3, TLR9, HMGB1	126	41	19349	14.9818	0.997085	0.0239965	0.0214385
GOTERM_BP_DIRECT	GO:0032728~positive regulation of interferon-beta production	4	3.1746	0.00251421	HSP90AA1, TLR9, PTPN11, HMGB1	126	42	19349	14.6251	0.998085	0.025616	0.0228854
GOTERM_BP_DIRECT	GO:0050927~positive regulation of positive chemotaxis	3	2.38095	0.00261924	CCR4, F3, VEGFA	126	12	19349	38.3909	0.998526	0.0262558	0.023457
GOTERM_BP_DIRECT	GO:2000304~positive regulation of ceramide biosynthetic process	3	2.38095	0.00261924	PRKCD, TNF, TNFRSF1A	126	12	19349	38.3909	0.998526	0.0262558	0.023457
GOTERM_BP_DIRECT	GO:2000343~positive regulation of chemokine (C-X-C motif) ligand 2 production	3	2.38095	0.00261924	HMGB1, MIF, TNF	126	12	19349	38.3909	0.998526	0.0262558	0.023457
GOTERM_BP_DIRECT	GO:0042359~vitamin D metabolic process	3	2.38095	0.00261924	VDR, CYP1A1, CYP3A4	126	12	19349	38.3909	0.998526	0.0262558	0.023457
GOTERM_BP_DIRECT	GO:0008283~cell proliferation	6	4.7619	0.00275109	EDNRA, SRC, STAT3, BCL2, CYP1A1, AKT1	126	148	19349	6.22555	0.998939	0.0274667	0.0245389
GOTERM_BP_DIRECT	GO:0044267~cellular protein metabolic process	6	4.7619	0.00291492	APP, MMP1, MMP2, PLG, F2, HSP90B1	126	150	19349	6.14254	0.999295	0.028986	0.0258962
GOTERM_BP_DIRECT	GO:0050829~defense response to Gram-negative bacterium	5	3.96825	0.00299287	SELP, APP, NOS2, SERPINE1, TLR9	126	92	19349	8.34584	0.999419	0.0296425	0.0264827
GOTERM_BP_DIRECT	GO:0010863~positive regulation of phospholipase C activity	3	2.38095	0.00308242	PTAFR, FGF2, FGFR1	126	13	19349	35.4377	0.999536	0.0301688	0.0269529
GOTERM_BP_DIRECT	GO:0048546~digestive tract morphogenesis	3	2.38095	0.00308242	BCL2, HIF1A, EGFR	126	13	19349	35.4377	0.999536	0.0301688	0.0269529
GOTERM_BP_DIRECT	GO:0035723~interleukin-15-mediated signaling pathway	3	2.38095	0.00308242	STAT3, JAK3, JAK1	126	13	19349	35.4377	0.999536	0.0301688	0.0269529
GOTERM_BP_DIRECT	GO:0031647~regulation of protein stability	5	3.96825	0.00311198	HSPA8, TERT, CASP3, BCL2, MAPK1	126	93	19349	8.2561	0.999569	0.0303387	0.0271047
GOTERM_BP_DIRECT	GO:0031623~receptor internalization	4	3.1746	0.00326279	SYK, CXCR1, CXCR2, SNCA	126	46	19349	13.3533	0.999704	0.0316848	0.0283073
GOTERM_BP_DIRECT	GO:0046330~positive regulation of JNK cascade	5	3.96825	0.00335982	APP, TLR9, HMGB1, MMP8, TNF	126	95	19349	8.08229	0.999767	0.0325001	0.0290357
GOTERM_BP_DIRECT	GO:0051603~proteolysis involved in cellular protein catabolic process	4	3.1746	0.00346897	CASP8, HSPA5, CTSC, CTSB	126	47	19349	13.0692	0.999823	0.0334258	0.0298628
GOTERM_BP_DIRECT	GO:0006606~protein import into nucleus	5	3.96825	0.00348864	MMP12, SYK, STAT3, AKT1, PIK3R1	126	96	19349	7.9981	0.999831	0.0334856	0.0299161
GOTERM_BP_DIRECT	GO:0060397~JAK-STAT cascade involved in growth hormone signaling pathway	3	2.38095	0.00358099	STAT3, STAT6, JAK3	126	14	19349	32.9065	0.999866	0.0341086	0.0304727
GOTERM_BP_DIRECT	GO:0001878~response to yeast	3	2.38095	0.00358099	APP, MPO, ELANE	126	14	19349	32.9065	0.999866	0.0341086	0.0304727
GOTERM_BP_DIRECT	GO:0070498~interleukin-1-mediated signaling pathway	5	3.96825	0.00362079	IKBKB, IKBKG, RELA, NFKB1, MAPK3	126	97	19349	7.91564	0.999879	0.034356	0.0306938
GOTERM_BP_DIRECT	GO:0007595~lactation	4	3.1746	0.00368296	VDR, HIF1A, SLC6A3, VEGFA	126	48	19349	12.797	0.999896	0.0346812	0.0309843
GOTERM_BP_DIRECT	GO:0002224~toll-like receptor signaling pathway	4	3.1746	0.00368296	TLR9, HMGB1, HSP90B1, CTSB	126	48	19349	12.797	0.999896	0.0346812	0.0309843
GOTERM_BP_DIRECT	GO:0042742~defense response to bacterium	7	5.55556	0.00383204	SYK, NOS2, PRKCD, TLR9, MPO, ELANE, TNFRSF1A	126	230	19349	4.67367	0.999928	0.0359489	0.0321168
GOTERM_BP_DIRECT	GO:0042060~wound healing	5	3.96825	0.00389519	CASP3, ITGB3, FGF2, EGFR, MTOR	126	99	19349	7.75573	0.999939	0.0362676	0.0324016
GOTERM_BP_DIRECT	GO:0071346~cellular response to interferon-gamma	5	3.96825	0.00389519	NOS2, STAT1, CASP1, TNF, GAPDH	126	99	19349	7.75573	0.999939	0.0362676	0.0324016
GOTERM_BP_DIRECT	GO:0050966~detection of mechanical stimulus involved in sensory perception of pain	3	2.38095	0.00411451	NTRK1, CXCL12, TNF	126	15	19349	30.7127	0.999965	0.0378839	0.0338456
GOTERM_BP_DIRECT	GO:0071498~cellular response to fluid shear stress	3	2.38095	0.00411451	SRC, MMP2, PTGS2	126	15	19349	30.7127	0.999965	0.0378839	0.0338456
GOTERM_BP_DIRECT	GO:0016242~negative regulation of macroautophagy	3	2.38095	0.00411451	HMOX1, AKT1, MTOR	126	15	19349	30.7127	0.999965	0.0378839	0.0338456
GOTERM_BP_DIRECT	GO:0031648~protein destabilization	4	3.1746	0.0043726	CREBBP, SRC, EP300, SNCA	126	51	19349	12.0442	0.999981	0.0401118	0.035836
GOTERM_BP_DIRECT	GO:0042572~retinol metabolic process	4	3.1746	0.00461867	TTR, CYP1A2, CYP1A1, CYP3A4	126	52	19349	11.8126	0.99999	0.0421764	0.0376805
GOTERM_BP_DIRECT	GO:0030278~regulation of ossification	3	2.38095	0.00468249	MAPK1, MAPK14, MAPK3	126	16	19349	28.7932	0.999991	0.0421764	0.0376805
GOTERM_BP_DIRECT	GO:0071548~response to dexamethasone	3	2.38095	0.00468249	ACE, GBA, PTAFR	126	16	19349	28.7932	0.999991	0.0421764	0.0376805
GOTERM_BP_DIRECT	GO:1903351~cellular response to dopamine	3	2.38095	0.00468249	ABL1, MAPK1, MAPK3	126	16	19349	28.7932	0.999991	0.0421764	0.0376805
GOTERM_BP_DIRECT	GO:0051146~striated muscle cell differentiation	3	2.38095	0.00468249	CASP3, AKT1, MAPK14	126	16	19349	28.7932	0.999991	0.0421764	0.0376805
GOTERM_BP_DIRECT	GO:0034605~cellular response to heat	4	3.1746	0.00487296	HSP90AA1, HMOX1, MAPT, PTGS2	126	53	19349	11.5897	0.999995	0.0435761	0.0389311
GOTERM_BP_DIRECT	GO:0006968~cellular defense response	4	3.1746	0.00487296	CXCR2, PRF1, RELA, CCR2	126	53	19349	11.5897	0.999995	0.0435761	0.0389311
GOTERM_BP_DIRECT	GO:0045747~positive regulation of Notch signaling pathway	4	3.1746	0.00540651	CREBBP, SRC, STAT3, EP300	126	55	19349	11.1683	0.999999	0.0480021	0.0428852
GOTERM_BP_DIRECT	GO:0071230~cellular response to amino acid stimulus	4	3.1746	0.00540651	MMP2, TNF, EGFR, MTOR	126	55	19349	11.1683	0.999999	0.0480021	0.0428852
GOTERM_BP_DIRECT	GO:0007229~integrin-mediated signaling pathway	5	3.96825	0.00547986	SYK, SRC, ITGB3, ABL1, PTPN11	126	109	19349	7.0442	0.999999	0.0483083	0.0431588
GOTERM_BP_DIRECT	GO:0061844~antimicrobial humoral immune response mediated by antimicrobial peptide	5	3.96825	0.00547986	LGALS3, APP, CXCL12, F2, GAPDH	126	109	19349	7.0442	0.999999	0.0483083	0.0431588
GOTERM_BP_DIRECT	GO:0014823~response to activity	4	3.1746	0.00568592	GCLC, MMP2, TNF, MTOR	126	56	19349	10.9688	0.999999	0.0494238	0.0441554
GOTERM_BP_DIRECT	GO:0034446~substrate adhesion-dependent cell spreading	4	3.1746	0.00568592	SRC, ITGB3, ABL1, PIK3R1	126	56	19349	10.9688	0.999999	0.0494238	0.0441554
GOTERM_BP_DIRECT	GO:0043434~response to peptide hormone	4	3.1746	0.00568592	CXCL12, STAT1, STAT3, STAT6	126	56	19349	10.9688	0.999999	0.0494238	0.0441554
GOTERM_BP_DIRECT	GO:0050808~synapse organization	4	3.1746	0.00568592	APP, MAPT, PSEN1, SNCA	126	56	19349	10.9688	0.999999	0.0494238	0.0441554
GOTERM_BP_DIRECT	GO:0035994~response to muscle stretch	3	2.38095	0.00592004	MAPK14, RELA, NFKB1	126	18	19349	25.5939	1	0.0509246	0.0454962
GOTERM_BP_DIRECT	GO:0007221~positive regulation of transcription of Notch receptor target	3	2.38095	0.00592004	CREBBP, STAT1, EP300	126	18	19349	25.5939	1	0.0509246	0.0454962
GOTERM_BP_DIRECT	GO:0060252~positive regulation of glial cell proliferation	3	2.38095	0.00592004	TNF, EGFR, MTOR	126	18	19349	25.5939	1	0.0509246	0.0454962
GOTERM_BP_DIRECT	GO:0043525~positive regulation of neuron apoptotic process	4	3.1746	0.00597385	APP, CASP3, ABL1, TNF	126	57	19349	10.7764	1	0.0512103	0.0457514
GOTERM_BP_DIRECT	GO:0014070~response to organic cyclic compound	4	3.1746	0.00627036	G6PD, NAMPT, CYP1A1, SLC37A4	126	58	19349	10.5906	1	0.0535674	0.0478573
GOTERM_BP_DIRECT	GO:0071320~cellular response to cAMP	4	3.1746	0.00657552	APP, HSPA5, PTAFR, CFTR	126	59	19349	10.4111	1	0.0553361	0.0494375
GOTERM_BP_DIRECT	GO:0042026~protein refolding	3	2.38095	0.0065887	HSPA8, HSP90AA1, HSPA5	126	19	19349	24.2469	1	0.0553361	0.0494375
GOTERM_BP_DIRECT	GO:0060324~face development	3	2.38095	0.0065887	EDNRA, MAPK1, MAPK3	126	19	19349	24.2469	1	0.0553361	0.0494375
GOTERM_BP_DIRECT	GO:0030220~platelet formation	3	2.38095	0.0065887	CASP3, EP300, PTPN11	126	19	19349	24.2469	1	0.0553361	0.0494375
GOTERM_BP_DIRECT	GO:0010039~response to iron ion	3	2.38095	0.0065887	BCL2, HIF1A, SLC6A3	126	19	19349	24.2469	1	0.0553361	0.0494375
GOTERM_BP_DIRECT	GO:0006959~humoral immune response	4	3.1746	0.00688939	ALOX5, BCL2, TNF, CCR2	126	60	19349	10.2376	1	0.0576667	0.0515196
GOTERM_BP_DIRECT	GO:0061045~negative regulation of wound healing	3	2.38095	0.00729001	ALOX5, SERPINE1, FGF2	126	20	19349	23.0345	1	0.0604099	0.0539703
GOTERM_BP_DIRECT	GO:0060716~labyrinthine layer blood vessel development	3	2.38095	0.00729001	MAPK1, AKT1, PLG	126	20	19349	23.0345	1	0.0604099	0.0539703
GOTERM_BP_DIRECT	GO:0042730~fibrinolysis	3	2.38095	0.00729001	SERPINE1, PLG, F2	126	20	19349	23.0345	1	0.0604099	0.0539703
GOTERM_BP_DIRECT	GO:0051091~positive regulation of sequence-specific DNA binding transcription factor activity	5	3.96825	0.00744647	APP, EP300, AKT1, PPARG, TNF	126	119	19349	6.45225	1	0.0615014	0.0549456
GOTERM_BP_DIRECT	GO:1902894~negative regulation of pri-miRNA transcription from RNA polymerase II promoter	3	2.38095	0.00802353	APP, PPARG, RELA	126	21	19349	21.9376	1	0.0649723	0.0580465
GOTERM_BP_DIRECT	GO:1902004~positive regulation of beta-amyloid formation	3	2.38095	0.00802353	CASP3, TNF, RELA	126	21	19349	21.9376	1	0.0649723	0.0580465
GOTERM_BP_DIRECT	GO:0019373~epoxygenase P450 pathway	3	2.38095	0.00802353	EPHX2, CYP1A2, CYP1A1	126	21	19349	21.9376	1	0.0649723	0.0580465
GOTERM_BP_DIRECT	GO:0002042~cell migration involved in sprouting angiogenesis	3	2.38095	0.00802353	AKT1, FGF2, VEGFA	126	21	19349	21.9376	1	0.0649723	0.0580465
GOTERM_BP_DIRECT	GO:0050999~regulation of nitric-oxide synthase activity	3	2.38095	0.00802353	HSP90AA1, AKT1, EGFR	126	21	19349	21.9376	1	0.0649723	0.0580465
GOTERM_BP_DIRECT	GO:0006509~membrane protein ectodomain proteolysis	3	2.38095	0.00802353	ADAM17, MMP7, PSEN1	126	21	19349	21.9376	1	0.0649723	0.0580465
GOTERM_BP_DIRECT	GO:0007186~G-protein coupled receptor signaling pathway	16	12.6984	0.00818032	CCR1, APP, SRC, PTAFR, PIK3R1, F2, EDNRA, CXCL12, CXCR1, HRH2, CXCR2, BTK, AKT1, PPARG, CCR4, CCR2	126	1165	19349	2.10903	1	0.0660269	0.0589886
GOTERM_BP_DIRECT	GO:0007254~JNK cascade	4	3.1746	0.00823312	MAPK8, IKBKG, TNF, NFKB1	126	64	19349	9.59772	1	0.066238	0.0591772
GOTERM_BP_DIRECT	GO:0042102~positive regulation of T cell proliferation	4	3.1746	0.00859139	PTPRC, PNP, TYK2, JAK3	126	65	19349	9.45006	1	0.0688974	0.0615531
GOTERM_BP_DIRECT	GO:0070269~pyroptosis	3	2.38095	0.00878883	CASP8, CASP1, ELANE	126	22	19349	20.9405	1	0.0702541	0.0627653
GOTERM_BP_DIRECT	GO:0016310~phosphorylation	5	3.96825	0.00931823	STAT3, PIK3CD, AKT1, MTOR, MAPK3	126	127	19349	6.04581	1	0.0742472	0.0663327
GOTERM_BP_DIRECT	GO:0043254~regulation of protein complex assembly	3	2.38095	0.00958547	HSPA8, HSP90AA1, PTPN11	126	23	19349	20.03	1	0.0756492	0.0675852
GOTERM_BP_DIRECT	GO:0032693~negative regulation of interleukin-10 production	3	2.38095	0.00958547	MMP8, JAK3, IDO1	126	23	19349	20.03	1	0.0756492	0.0675852
GOTERM_BP_DIRECT	GO:2000378~negative regulation of reactive oxygen species metabolic process	3	2.38095	0.00958547	G6PD, BCL2, HIF1A	126	23	19349	20.03	1	0.0756492	0.0675852
GOTERM_BP_DIRECT	GO:0045471~response to ethanol	5	3.96825	0.00982981	G6PD, CASP8, TNF, SLC6A3, IL2	126	129	19349	5.95207	1	0.077332	0.0690886
GOTERM_BP_DIRECT	GO:0097190~apoptotic signaling pathway	4	3.1746	0.0105192	CASP8, CASP3, CASP1, BTK	126	70	19349	8.77506	1	0.0822347	0.0734687
GOTERM_BP_DIRECT	GO:0050796~regulation of insulin secretion	4	3.1746	0.0105192	DPP4, NOS2, ALOX5, TNF	126	70	19349	8.77506	1	0.0822347	0.0734687
GOTERM_BP_DIRECT	GO:0016485~protein processing	4	3.1746	0.0109323	ADAM17, CASP3, PSEN1, F3	126	71	19349	8.65146	1	0.0849303	0.075877
GOTERM_BP_DIRECT	GO:0042531~positive regulation of tyrosine phosphorylation of STAT protein	4	3.1746	0.0109323	STAT3, TNF, IL2, TNFRSF1A	126	71	19349	8.65146	1	0.0849303	0.075877
GOTERM_BP_DIRECT	GO:0014066~regulation of phosphatidylinositol 3-kinase signaling	3	2.38095	0.0112711	MAPK1, EGFR, MAPK3	126	25	19349	18.4276	1	0.086481	0.0772624
GOTERM_BP_DIRECT	GO:0045821~positive regulation of glycolytic process	3	2.38095	0.0112711	APP, PSEN1, HIF1A	126	25	19349	18.4276	1	0.086481	0.0772624
GOTERM_BP_DIRECT	GO:0060999~positive regulation of dendritic spine development	3	2.38095	0.0112711	PSEN1, IL2, MTOR	126	25	19349	18.4276	1	0.086481	0.0772624
GOTERM_BP_DIRECT	GO:2000773~negative regulation of cellular senescence	3	2.38095	0.0112711	TERT, NAMPT, ABL1	126	25	19349	18.4276	1	0.086481	0.0772624
GOTERM_BP_DIRECT	GO:0060333~interferon-gamma-mediated signaling pathway	4	3.1746	0.0113547	STAT1, PTAFR, PRKCD, JAK1	126	72	19349	8.53131	1	0.0865885	0.0773584
GOTERM_BP_DIRECT	GO:0061418~regulation of transcription from RNA polymerase II promoter in response to hypoxia	4	3.1746	0.0113547	CREBBP, EP300, HIF1A, VEGFA	126	72	19349	8.53131	1	0.0865885	0.0773584
GOTERM_BP_DIRECT	GO:0033674~positive regulation of kinase activity	4	3.1746	0.0117865	NTRK1, EGFR, IL2, FGFR1	126	73	19349	8.41444	1	0.089606	0.0800542
GOTERM_BP_DIRECT	GO:0043393~regulation of protein binding	3	2.38095	0.0121592	APP, SRC, PSEN1	126	26	19349	17.7189	1	0.0907737	0.0810975
GOTERM_BP_DIRECT	GO:0030101~natural killer cell activation	3	2.38095	0.0121592	CASP8, PIK3CD, IL2	126	26	19349	17.7189	1	0.0907737	0.0810975
GOTERM_BP_DIRECT	GO:0002092~positive regulation of receptor internalization	3	2.38095	0.0121592	SYK, SELE, VEGFA	126	26	19349	17.7189	1	0.0907737	0.0810975
GOTERM_BP_DIRECT	GO:1900740~positive regulation of protein insertion into mitochondrial membrane involved in apoptotic signaling pathway	3	2.38095	0.0121592	MAPK8, CASP8, BCL2	126	26	19349	17.7189	1	0.0907737	0.0810975
GOTERM_BP_DIRECT	GO:0035902~response to immobilization stress	3	2.38095	0.0121592	CYP1A2, CYP1A1, PPARG	126	26	19349	17.7189	1	0.0907737	0.0810975
GOTERM_BP_DIRECT	GO:0002639~positive regulation of immunoglobulin production	3	2.38095	0.0121592	PTPRC, TLR9, IL2	126	26	19349	17.7189	1	0.0907737	0.0810975
GOTERM_BP_DIRECT	GO:0038112~interleukin-8-mediated signaling pathway	2	1.5873	0.0128792	CXCR1, CXCR2	126	2	19349	153.563	1	0.0944472	0.0843794
GOTERM_BP_DIRECT	GO:1903210~glomerular visceral epithelial cell apoptotic process	2	1.5873	0.0128792	EDNRA, ABL1	126	2	19349	153.563	1	0.0944472	0.0843794
GOTERM_BP_DIRECT	GO:2000473~positive regulation of hematopoietic stem cell migration	2	1.5873	0.0128792	PTPRC, CCR2	126	2	19349	153.563	1	0.0944472	0.0843794
GOTERM_BP_DIRECT	GO:0051563~smooth endoplasmic reticulum calcium ion homeostasis	2	1.5873	0.0128792	APP, PSEN1	126	2	19349	153.563	1	0.0944472	0.0843794
GOTERM_BP_DIRECT	GO:1902943~positive regulation of voltage-gated chloride channel activity	2	1.5873	0.0128792	PTAFR, CFTR	126	2	19349	153.563	1	0.0944472	0.0843794
GOTERM_BP_DIRECT	GO:1990268~response to gold nanoparticle	2	1.5873	0.0128792	MPO, TNF	126	2	19349	153.563	1	0.0944472	0.0843794
GOTERM_BP_DIRECT	GO:0030878~thyroid gland development	3	2.38095	0.0130769	EDNRA, MAPK1, MAPK3	126	27	19349	17.0626	1	0.0956152	0.0854229
GOTERM_BP_DIRECT	GO:0032091~negative regulation of protein binding	4	3.1746	0.0131379	MAPK8, ACE, PRKCD, AKT1	126	76	19349	8.08229	1	0.0957797	0.0855699
GOTERM_BP_DIRECT	GO:0010506~regulation of autophagy	4	3.1746	0.0136073	CASP1, ABL1, EP300, MAPT	126	77	19349	7.97732	1	0.0989112	0.0883676
GOTERM_BP_DIRECT	GO:0042104~positive regulation of activated T cell proliferation	3	2.38095	0.0140239	HMGB1, JAK3, IL2	126	28	19349	16.4532	1	0.100182	0.0895029
GOTERM_BP_DIRECT	GO:0008210~estrogen metabolic process	3	2.38095	0.0140239	CYP1A2, CYP1A1, CYP3A4	126	28	19349	16.4532	1	0.100182	0.0895029
GOTERM_BP_DIRECT	GO:0035987~endodermal cell differentiation	3	2.38095	0.0140239	MMP2, MMP8, MMP9	126	28	19349	16.4532	1	0.100182	0.0895029
GOTERM_BP_DIRECT	GO:0048873~homeostasis of number of cells within a tissue	3	2.38095	0.0140239	BCL2, PTPN11, CCR2	126	28	19349	16.4532	1	0.100182	0.0895029
GOTERM_BP_DIRECT	GO:0017144~drug metabolic process	3	2.38095	0.0140239	CYP1A2, CYP1A1, CYP3A4	126	28	19349	16.4532	1	0.100182	0.0895029
GOTERM_BP_DIRECT	GO:0051894~positive regulation of focal adhesion assembly	3	2.38095	0.0140239	ABL1, PTPN11, VEGFA	126	28	19349	16.4532	1	0.100182	0.0895029
GOTERM_BP_DIRECT	GO:0006367~transcription initiation from RNA polymerase II promoter	5	3.96825	0.0145855	CREBBP, VDR, PPARG, NR3C1, HDAC9	126	145	19349	5.29529	1	0.103896	0.0928208
GOTERM_BP_DIRECT	GO:0051607~defense response to virus	6	4.7619	0.0146893	PTPRC, STAT1, BCL2, TLR9, PRF1, RELA	126	222	19349	4.15036	1	0.104336	0.0932141
GOTERM_BP_DIRECT	GO:1900017~positive regulation of cytokine production involved in inflammatory response	3	2.38095	0.0149997	STAT3, HIF1A, TNF	126	29	19349	15.8859	1	0.104956	0.0937681
GOTERM_BP_DIRECT	GO:0043029~T cell homeostasis	3	2.38095	0.0149997	CASP3, BCL2, JAK3	126	29	19349	15.8859	1	0.104956	0.0937681
GOTERM_BP_DIRECT	GO:0010332~response to gamma radiation	3	2.38095	0.0149997	PTPRC, PARP1, BCL2	126	29	19349	15.8859	1	0.104956	0.0937681
GOTERM_BP_DIRECT	GO:0007569~cell aging	3	2.38095	0.0149997	BCL2, MIF, MTOR	126	29	19349	15.8859	1	0.104956	0.0937681
GOTERM_BP_DIRECT	GO:1904837~beta-catenin-TCF complex assembly	3	2.38095	0.0149997	CREBBP, TERT, EP300	126	29	19349	15.8859	1	0.104956	0.0937681
GOTERM_BP_DIRECT	GO:0032436~positive regulation of proteasomal ubiquitin-dependent protein catabolic process	4	3.1746	0.0150721	GCLC, GBA, AKT1, PSEN1	126	80	19349	7.67817	1	0.104956	0.0937681
GOTERM_BP_DIRECT	GO:0034198~cellular response to amino acid starvation	4	3.1746	0.0150721	MAPK8, MAPK1, MTOR, MAPK3	126	80	19349	7.67817	1	0.104956	0.0937681
GOTERM_BP_DIRECT	GO:0008203~cholesterol metabolic process	4	3.1746	0.0155795	APP, GBA, CYP1A2, CYP3A4	126	81	19349	7.58338	1	0.108186	0.0966536
GOTERM_BP_DIRECT	GO:0051281~positive regulation of release of sequestered calcium ion into cytosol	3	2.38095	0.0160039	ABL1, F2, SNCA	126	30	19349	15.3563	1	0.109905	0.0981895
GOTERM_BP_DIRECT	GO:0038111~interleukin-7-mediated signaling pathway	3	2.38095	0.0160039	STAT3, JAK3, JAK1	126	30	19349	15.3563	1	0.109905	0.0981895
GOTERM_BP_DIRECT	GO:0043200~response to amino acid	3	2.38095	0.0160039	CASP3, RELA, MTOR	126	30	19349	15.3563	1	0.109905	0.0981895
GOTERM_BP_DIRECT	GO:0035666~TRIF-dependent toll-like receptor signaling pathway	3	2.38095	0.0160039	IKBKB, CASP8, IKBKG	126	30	19349	15.3563	1	0.109905	0.0981895
GOTERM_BP_DIRECT	GO:0045727~positive regulation of translation	4	3.1746	0.0160963	PTAFR, MAPK1, MTOR, MAPK3	126	82	19349	7.4909	1	0.109933	0.0982142
GOTERM_BP_DIRECT	GO:0034976~response to endoplasmic reticulum stress	4	3.1746	0.0160963	ABL1, PIK3R1, CFTR, HSP90B1	126	82	19349	7.4909	1	0.109933	0.0982142
GOTERM_BP_DIRECT	GO:0016239~positive regulation of macroautophagy	3	2.38095	0.0170361	HMOX1, IKBKG, HIF1A	126	31	19349	14.861	1	0.1154	0.103099
GOTERM_BP_DIRECT	GO:0051602~response to electrical stimulus	3	2.38095	0.0170361	NTRK1, SRC, MMP2	126	31	19349	14.861	1	0.1154	0.103099
GOTERM_BP_DIRECT	GO:0043085~positive regulation of catalytic activity	3	2.38095	0.0170361	BCL2, PSEN1, SLC37A4	126	31	19349	14.861	1	0.1154	0.103099
GOTERM_BP_DIRECT	GO:0043278~response to morphine	3	2.38095	0.0180959	RELA, ADA, MTOR	126	32	19349	14.3966	1	0.121257	0.108332
GOTERM_BP_DIRECT	GO:0060325~face morphogenesis	3	2.38095	0.0180959	MMP2, EP300, PTPN11	126	32	19349	14.3966	1	0.121257	0.108332
GOTERM_BP_DIRECT	GO:2001234~negative regulation of apoptotic signaling pathway	3	2.38095	0.0180959	BCL2, PSEN1, TNF	126	32	19349	14.3966	1	0.121257	0.108332
GOTERM_BP_DIRECT	GO:0045931~positive regulation of mitotic cell cycle	3	2.38095	0.0180959	APP, ABL1, PTPN11	126	32	19349	14.3966	1	0.121257	0.108332
GOTERM_BP_DIRECT	GO:0009636~response to toxic substance	4	3.1746	0.0188245	EPHX2, BCL2, MAPK1, MAPK3	126	87	19349	7.06039	1	0.123702	0.110516
GOTERM_BP_DIRECT	GO:0060045~positive regulation of cardiac muscle cell proliferation	3	2.38095	0.019183	MAPK1, MAPK14, FGF2	126	33	19349	13.9603	1	0.123702	0.110516
GOTERM_BP_DIRECT	GO:0097192~extrinsic apoptotic signaling pathway in absence of ligand	3	2.38095	0.019183	CASP3, BCL2, IL2	126	33	19349	13.9603	1	0.123702	0.110516
GOTERM_BP_DIRECT	GO:0070141~response to UV-A	2	1.5873	0.0192569	AKT1, EGFR	126	3	19349	102.376	1	0.123702	0.110516
GOTERM_BP_DIRECT	GO:0018076~N-terminal peptidyl-lysine acetylation	2	1.5873	0.0192569	CREBBP, EP300	126	3	19349	102.376	1	0.123702	0.110516
GOTERM_BP_DIRECT	GO:2000630~positive regulation of miRNA metabolic process	2	1.5873	0.0192569	RELA, NFKB1	126	3	19349	102.376	1	0.123702	0.110516
GOTERM_BP_DIRECT	GO:0006157~deoxyadenosine catabolic process	2	1.5873	0.0192569	PNP, ADA	126	3	19349	102.376	1	0.123702	0.110516
GOTERM_BP_DIRECT	GO:0023021~termination of signal transduction	2	1.5873	0.0192569	GBA, PRKCD	126	3	19349	102.376	1	0.123702	0.110516
GOTERM_BP_DIRECT	GO:0070232~regulation of T cell apoptotic process	2	1.5873	0.0192569	LGALS3, JAK3	126	3	19349	102.376	1	0.123702	0.110516
GOTERM_BP_DIRECT	GO:1904999~positive regulation of leukocyte adhesion to arterial endothelial cell	2	1.5873	0.0192569	ALOX5, TNF	126	3	19349	102.376	1	0.123702	0.110516
GOTERM_BP_DIRECT	GO:0071674~mononuclear cell migration	2	1.5873	0.0192569	LGALS3, PLG	126	3	19349	102.376	1	0.123702	0.110516
GOTERM_BP_DIRECT	GO:0033632~regulation of cell-cell adhesion mediated by integrin	2	1.5873	0.0192569	DPP4, ADA	126	3	19349	102.376	1	0.123702	0.110516
GOTERM_BP_DIRECT	GO:0001922~B-1 B cell homeostasis	2	1.5873	0.0192569	ABL1, HIF1A	126	3	19349	102.376	1	0.123702	0.110516
GOTERM_BP_DIRECT	GO:0061308~cardiac neural crest cell development involved in heart development	2	1.5873	0.0192569	MAPK1, MAPK3	126	3	19349	102.376	1	0.123702	0.110516
GOTERM_BP_DIRECT	GO:0010041~response to iron(III) ion	2	1.5873	0.0192569	G6PD, CYP1A1	126	3	19349	102.376	1	0.123702	0.110516
GOTERM_BP_DIRECT	GO:0002679~respiratory burst involved in defense response	2	1.5873	0.0192569	PIK3CD, MPO	126	3	19349	102.376	1	0.123702	0.110516
GOTERM_BP_DIRECT	GO:0006816~calcium ion transport	4	3.1746	0.019399	CCR1, VDR, PSEN1, KCNN4	126	88	19349	6.98016	1	0.123974	0.110759
GOTERM_BP_DIRECT	GO:0071347~cellular response to interleukin-1	4	3.1746	0.019399	MMP2, HIF1A, RELA, NFKB1	126	88	19349	6.98016	1	0.123974	0.110759
GOTERM_BP_DIRECT	GO:0048536~spleen development	3	2.38095	0.0202969	ADAM17, BCL2, ABL1	126	34	19349	13.5497	1	0.128392	0.114706
GOTERM_BP_DIRECT	GO:0007202~activation of phospholipase C activity	3	2.38095	0.0202969	EDNRA, SELE, EGFR	126	34	19349	13.5497	1	0.128392	0.114706
GOTERM_BP_DIRECT	GO:0030511~positive regulation of transforming growth factor beta receptor signaling pathway	3	2.38095	0.0202969	ADAM17, CREBBP, EP300	126	34	19349	13.5497	1	0.128392	0.114706
GOTERM_BP_DIRECT	GO:0051973~positive regulation of telomerase activity	3	2.38095	0.0202969	HSP90AA1, MAPK1, MAPK3	126	34	19349	13.5497	1	0.128392	0.114706
GOTERM_BP_DIRECT	GO:1990000~amyloid fibril formation	4	3.1746	0.0205769	APP, TTR, MAPT, SNCA	126	90	19349	6.82504	1	0.129504	0.115699
GOTERM_BP_DIRECT	GO:0007613~memory	4	3.1746	0.0205769	APP, MAPT, PSEN1, PTGS2	126	90	19349	6.82504	1	0.129504	0.115699
GOTERM_BP_DIRECT	GO:0033077~T cell differentiation in thymus	3	2.38095	0.0214372	ADAM17, GBA, BCL2	126	35	19349	13.1626	1	0.133902	0.119628
GOTERM_BP_DIRECT	GO:0042100~B cell proliferation	3	2.38095	0.0214372	PTPRC, PRKCD, BCL2	126	35	19349	13.1626	1	0.133902	0.119628
GOTERM_BP_DIRECT	GO:0045930~negative regulation of mitotic cell cycle	3	2.38095	0.0214372	ABL1, TNF, EGFR	126	35	19349	13.1626	1	0.133902	0.119628
GOTERM_BP_DIRECT	GO:0030855~epithelial cell differentiation	4	3.1746	0.0217933	LGALS3, PPARG, CTSB, VEGFA	126	92	19349	6.67667	1	0.135785	0.121311
GOTERM_BP_DIRECT	GO:0032148~activation of protein kinase B activity	3	2.38095	0.0226036	SRC, AKT1, MTOR	126	36	19349	12.797	1	0.139436	0.124572
GOTERM_BP_DIRECT	GO:0001974~blood vessel remodeling	3	2.38095	0.0226036	EDNRA, ACE, CCR2	126	36	19349	12.797	1	0.139436	0.124572
GOTERM_BP_DIRECT	GO:2000352~negative regulation of endothelial cell apoptotic process	3	2.38095	0.0226036	TERT, SERPINE1, ABL1	126	36	19349	12.797	1	0.139436	0.124572
GOTERM_BP_DIRECT	GO:0071549~cellular response to dexamethasone stimulus	3	2.38095	0.0226036	GJB2, NR3C1, EGFR	126	36	19349	12.797	1	0.139436	0.124572
GOTERM_BP_DIRECT	GO:0010468~regulation of gene expression	6	4.7619	0.0228764	APP, PTPRC, CYP1A2, BCL2, PSEN1, HIF1A	126	249	19349	3.70033	1	0.140769	0.125764
GOTERM_BP_DIRECT	GO:0007565~female pregnancy	4	3.1746	0.0236904	ACE, NAMPT, BCL2, IDO1	126	95	19349	6.46583	1	0.145347	0.129853
GOTERM_BP_DIRECT	GO:0030163~protein catabolic process	3	2.38095	0.0237957	AKT1, ELANE, MTOR	126	37	19349	12.4511	1	0.145347	0.129853
GOTERM_BP_DIRECT	GO:0046427~positive regulation of JAK-STAT cascade	3	2.38095	0.0237957	TYK2, F2, TNF	126	37	19349	12.4511	1	0.145347	0.129853
GOTERM_BP_DIRECT	GO:1902042~negative regulation of extrinsic apoptotic signaling pathway via death domain receptors	3	2.38095	0.0250131	CASP8, SERPINE1, HMOX1	126	38	19349	12.1234	1	0.146267	0.130675
GOTERM_BP_DIRECT	GO:0014065~phosphatidylinositol 3-kinase signaling	3	2.38095	0.0250131	PIK3CD, AKT1, PIK3R1	126	38	19349	12.1234	1	0.146267	0.130675
GOTERM_BP_DIRECT	GO:0042220~response to cocaine	3	2.38095	0.0250131	HSPA5, SLC6A3, MTOR	126	38	19349	12.1234	1	0.146267	0.130675
GOTERM_BP_DIRECT	GO:0042789~mRNA transcription from RNA polymerase II promoter	3	2.38095	0.0250131	VDR, STAT3, PPARG	126	38	19349	12.1234	1	0.146267	0.130675
GOTERM_BP_DIRECT	GO:0042177~negative regulation of protein catabolic process	3	2.38095	0.0250131	NOS2, RELA, EGFR	126	38	19349	12.1234	1	0.146267	0.130675
GOTERM_BP_DIRECT	GO:0090170~regulation of Golgi inheritance	2	1.5873	0.0255938	MAPK1, MAPK3	126	4	19349	76.7817	1	0.146267	0.130675
GOTERM_BP_DIRECT	GO:1903052~positive regulation of proteolysis involved in cellular protein catabolic process	2	1.5873	0.0255938	GBA, CTSC	126	4	19349	76.7817	1	0.146267	0.130675
GOTERM_BP_DIRECT	GO:0044752~response to human chorionic gonadotropin	2	1.5873	0.0255938	GJB2, GCLC	126	4	19349	76.7817	1	0.146267	0.130675
GOTERM_BP_DIRECT	GO:0033590~response to cobalamin	2	1.5873	0.0255938	RELA, EGFR	126	4	19349	76.7817	1	0.146267	0.130675
GOTERM_BP_DIRECT	GO:0070849~response to epidermal growth factor	2	1.5873	0.0255938	MAPK1, MAPK3	126	4	19349	76.7817	1	0.146267	0.130675
GOTERM_BP_DIRECT	GO:0060978~angiogenesis involved in coronary vascular morphogenesis	2	1.5873	0.0255938	ACE, FGF2	126	4	19349	76.7817	1	0.146267	0.130675
GOTERM_BP_DIRECT	GO:0001554~luteolysis	2	1.5873	0.0255938	HSPA5, CASP3	126	4	19349	76.7817	1	0.146267	0.130675
GOTERM_BP_DIRECT	GO:0038127~ERBB signaling pathway	2	1.5873	0.0255938	MAPK1, PTPN11	126	4	19349	76.7817	1	0.146267	0.130675
GOTERM_BP_DIRECT	GO:0006475~internal protein amino acid acetylation	2	1.5873	0.0255938	EP300, MAPT	126	4	19349	76.7817	1	0.146267	0.130675
GOTERM_BP_DIRECT	GO:1905908~positive regulation of amyloid fibril formation	2	1.5873	0.0255938	APP, PSEN1	126	4	19349	76.7817	1	0.146267	0.130675
GOTERM_BP_DIRECT	GO:0046059~dAMP catabolic process	2	1.5873	0.0255938	PNP, ADA	126	4	19349	76.7817	1	0.146267	0.130675
GOTERM_BP_DIRECT	GO:0006778~porphyrin-containing compound metabolic process	2	1.5873	0.0255938	CYP1A2, CYP1A1	126	4	19349	76.7817	1	0.146267	0.130675
GOTERM_BP_DIRECT	GO:0002366~leukocyte activation involved in immune response	2	1.5873	0.0255938	SYK, IL2	126	4	19349	76.7817	1	0.146267	0.130675
GOTERM_BP_DIRECT	GO:0051882~mitochondrial depolarization	2	1.5873	0.0255938	CASP1, ABL1	126	4	19349	76.7817	1	0.146267	0.130675
GOTERM_BP_DIRECT	GO:0038089~positive regulation of cell migration by vascular endothelial growth factor signaling pathway	2	1.5873	0.0255938	PIK3CD, VEGFA	126	4	19349	76.7817	1	0.146267	0.130675
GOTERM_BP_DIRECT	GO:0035771~interleukin-4-mediated signaling pathway	2	1.5873	0.0255938	STAT6, JAK3	126	4	19349	76.7817	1	0.146267	0.130675
GOTERM_BP_DIRECT	GO:2000546~positive regulation of endothelial cell chemotaxis to fibroblast growth factor	2	1.5873	0.0255938	FGF2, FGFR1	126	4	19349	76.7817	1	0.146267	0.130675
GOTERM_BP_DIRECT	GO:0002265~astrocyte activation involved in immune response	2	1.5873	0.0255938	APP, PSEN1	126	4	19349	76.7817	1	0.146267	0.130675
GOTERM_BP_DIRECT	GO:0002296~T-helper 1 cell lineage commitment	2	1.5873	0.0255938	STAT6, MTOR	126	4	19349	76.7817	1	0.146267	0.130675
GOTERM_BP_DIRECT	GO:0070945~neutrophil mediated killing of gram-negative bacterium	2	1.5873	0.0255938	F2, ELANE	126	4	19349	76.7817	1	0.146267	0.130675
GOTERM_BP_DIRECT	GO:0002906~negative regulation of mature B cell apoptotic process	2	1.5873	0.0255938	MIF, ADA	126	4	19349	76.7817	1	0.146267	0.130675
GOTERM_BP_DIRECT	GO:0071226~cellular response to molecule of fungal origin	2	1.5873	0.0255938	SYK, BTK	126	4	19349	76.7817	1	0.146267	0.130675
GOTERM_BP_DIRECT	GO:0032079~positive regulation of endodeoxyribonuclease activity	2	1.5873	0.0255938	PRKCD, AKT1	126	4	19349	76.7817	1	0.146267	0.130675
GOTERM_BP_DIRECT	GO:0051726~regulation of cell cycle	6	4.7619	0.0257736	HSPA8, PTPRC, STAT3, ABL1, EP300, FGF2	126	257	19349	3.58514	1	0.146957	0.131292
GOTERM_BP_DIRECT	GO:0001937~negative regulation of endothelial cell proliferation	3	2.38095	0.0262555	STAT1, ALOX5, TNF	126	39	19349	11.8126	1	0.148343	0.13253
GOTERM_BP_DIRECT	GO:0001890~placenta development	3	2.38095	0.0262555	PPARG, MAPK14, ADA	126	39	19349	11.8126	1	0.148343	0.13253
GOTERM_BP_DIRECT	GO:0048286~lung alveolus development	3	2.38095	0.0262555	MMP12, ACE, ADA	126	39	19349	11.8126	1	0.148343	0.13253
GOTERM_BP_DIRECT	GO:0097421~liver regeneration	3	2.38095	0.0262555	HMOX1, TNF, EGFR	126	39	19349	11.8126	1	0.148343	0.13253
GOTERM_BP_DIRECT	GO:0090398~cellular senescence	3	2.38095	0.0275224	MAPK8, PRKCD, MAPK14	126	40	19349	11.5173	1	0.155149	0.13861
GOTERM_BP_DIRECT	GO:0030154~cell differentiation	10	7.93651	0.0283566	NTRK1, SYK, SRC, LCK, VDR, AKT1, PPARG, FGF2, EGFR, VEGFA	126	664	19349	2.3127	1	0.15949	0.142489
GOTERM_BP_DIRECT	GO:0051209~release of sequestered calcium ion into cytosol	3	2.38095	0.0288135	PTPRC, LCK, FGF2	126	41	19349	11.2364	1	0.160967	0.143808
GOTERM_BP_DIRECT	GO:0009409~response to cold	3	2.38095	0.0288135	HSP90AA1, CASP8, PPARG	126	41	19349	11.2364	1	0.160967	0.143808
GOTERM_BP_DIRECT	GO:0007566~embryo implantation	3	2.38095	0.0288135	MMP2, PTGS2, MMP9	126	41	19349	11.2364	1	0.160967	0.143808
GOTERM_BP_DIRECT	GO:1901998~toxin transport	3	2.38095	0.0314669	HSPA5, CASP1, ANTXR2	126	43	19349	10.7137	1	0.173476	0.154984
GOTERM_BP_DIRECT	GO:0051208~sequestering of calcium ion	2	1.5873	0.03189	PSEN1, HSP90B1	126	5	19349	61.4254	1	0.173476	0.154984
GOTERM_BP_DIRECT	GO:1900086~positive regulation of peptidyl-tyrosine autophosphorylation	2	1.5873	0.03189	ACE, VEGFA	126	5	19349	61.4254	1	0.173476	0.154984
GOTERM_BP_DIRECT	GO:0014042~positive regulation of neuron maturation	2	1.5873	0.03189	BCL2, MTOR	126	5	19349	61.4254	1	0.173476	0.154984
GOTERM_BP_DIRECT	GO:0035509~negative regulation of myosin-light-chain-phosphatase activity	2	1.5873	0.03189	IKBKB, TNF	126	5	19349	61.4254	1	0.173476	0.154984
GOTERM_BP_DIRECT	GO:0051222~positive regulation of protein transport	2	1.5873	0.03189	SRC, TNF	126	5	19349	61.4254	1	0.173476	0.154984
GOTERM_BP_DIRECT	GO:0072584~caveolin-mediated endocytosis	2	1.5873	0.03189	MAPK1, MAPK3	126	5	19349	61.4254	1	0.173476	0.154984
GOTERM_BP_DIRECT	GO:0043243~positive regulation of protein complex disassembly	2	1.5873	0.03189	GBA, TNF	126	5	19349	61.4254	1	0.173476	0.154984
GOTERM_BP_DIRECT	GO:0071677~positive regulation of mononuclear cell migration	2	1.5873	0.03189	LGALS3, TNF	126	5	19349	61.4254	1	0.173476	0.154984
GOTERM_BP_DIRECT	GO:0090258~negative regulation of mitochondrial fission	2	1.5873	0.03189	PPARG, MAPT	126	5	19349	61.4254	1	0.173476	0.154984
GOTERM_BP_DIRECT	GO:0051583~dopamine uptake involved in synaptic transmission	2	1.5873	0.03189	SLC6A3, SNCA	126	5	19349	61.4254	1	0.173476	0.154984
GOTERM_BP_DIRECT	GO:0031622~positive regulation of fever generation	2	1.5873	0.03189	PTGS2, TNF	126	5	19349	61.4254	1	0.173476	0.154984
GOTERM_BP_DIRECT	GO:0043507~positive regulation of JUN kinase activity	3	2.38095	0.0328285	SYK, TLR9, TNF	126	44	19349	10.4702	1	0.178191	0.159197
GOTERM_BP_DIRECT	GO:0043407~negative regulation of MAP kinase activity	3	2.38095	0.0342129	GBA, PRKCD, PPARG	126	45	19349	10.2376	1	0.184898	0.165189
GOTERM_BP_DIRECT	GO:0001541~ovarian follicle development	3	2.38095	0.0342129	MMP2, BCL2, VEGFA	126	45	19349	10.2376	1	0.184898	0.165189
GOTERM_BP_DIRECT	GO:0045892~negative regulation of transcription, DNA-templated	9	7.14286	0.0345992	HSPA8, GCLC, SRC, VDR, PPARG, NR3C1, TNF, HDAC9, RELA	126	580	19349	2.38288	1	0.186581	0.166692
GOTERM_BP_DIRECT	GO:0009411~response to UV	3	2.38095	0.0356197	MAPK8, CASP3, ELANE	126	46	19349	10.015	1	0.191668	0.171237
GOTERM_BP_DIRECT	GO:0001764~neuron migration	4	3.1746	0.036075	CXCL12, PSEN1, CCR4, FGFR1	126	112	19349	5.48441	1	0.193699	0.173051
GOTERM_BP_DIRECT	GO:0051591~response to cAMP	3	2.38095	0.0370486	STAT1, RELA, SLC6A3	126	47	19349	9.80193	1	0.195527	0.174685
GOTERM_BP_DIRECT	GO:0008542~visual learning	3	2.38095	0.0370486	APP, HIF1A, MTOR	126	47	19349	9.80193	1	0.195527	0.174685
GOTERM_BP_DIRECT	GO:0008202~steroid metabolic process	3	2.38095	0.0370486	CYP1A1, CYP3A4, SLC37A4	126	47	19349	9.80193	1	0.195527	0.174685
GOTERM_BP_DIRECT	GO:0031100~animal organ regeneration	3	2.38095	0.0370486	CXCL12, ACE, PPARG	126	47	19349	9.80193	1	0.195527	0.174685
GOTERM_BP_DIRECT	GO:0071364~cellular response to epidermal growth factor stimulus	3	2.38095	0.0370486	AKT1, PTPN11, EGFR	126	47	19349	9.80193	1	0.195527	0.174685
GOTERM_BP_DIRECT	GO:0035722~interleukin-12-mediated signaling pathway	3	2.38095	0.0370486	TYK2, MIF, JAK1	126	47	19349	9.80193	1	0.195527	0.174685
GOTERM_BP_DIRECT	GO:0045454~cell redox homeostasis	3	2.38095	0.0370486	GCLC, NOS2, MPO	126	47	19349	9.80193	1	0.195527	0.174685
GOTERM_BP_DIRECT	GO:0042737~drug catabolic process	2	1.5873	0.0381459	CYP1A2, CYP3A4	126	6	19349	51.1878	1	0.195527	0.174685
GOTERM_BP_DIRECT	GO:0002829~negative regulation of type 2 immune response	2	1.5873	0.0381459	STAT6, CCR2	126	6	19349	51.1878	1	0.195527	0.174685
GOTERM_BP_DIRECT	GO:0060440~trachea formation	2	1.5873	0.0381459	MAPK1, MAPK3	126	6	19349	51.1878	1	0.195527	0.174685
GOTERM_BP_DIRECT	GO:0046483~heterocycle metabolic process	2	1.5873	0.0381459	CYP1A2, CYP3A4	126	6	19349	51.1878	1	0.195527	0.174685
GOTERM_BP_DIRECT	GO:0033033~negative regulation of myeloid cell apoptotic process	2	1.5873	0.0381459	BCL2, MIF	126	6	19349	51.1878	1	0.195527	0.174685
GOTERM_BP_DIRECT	GO:0032025~response to cobalt ion	2	1.5873	0.0381459	CASP8, CASP3	126	6	19349	51.1878	1	0.195527	0.174685
GOTERM_BP_DIRECT	GO:0097350~neutrophil clearance	2	1.5873	0.0381459	HMGB1, CCR2	126	6	19349	51.1878	1	0.195527	0.174685
GOTERM_BP_DIRECT	GO:0006706~steroid catabolic process	2	1.5873	0.0381459	CYP1A2, CYP3A4	126	6	19349	51.1878	1	0.195527	0.174685
GOTERM_BP_DIRECT	GO:1903347~negative regulation of bicellular tight junction assembly	2	1.5873	0.0381459	IKBKB, TNF	126	6	19349	51.1878	1	0.195527	0.174685
GOTERM_BP_DIRECT	GO:0061419~positive regulation of transcription from RNA polymerase II promoter in response to hypoxia	2	1.5873	0.0381459	HIF1A, VEGFA	126	6	19349	51.1878	1	0.195527	0.174685
GOTERM_BP_DIRECT	GO:0043619~regulation of transcription from RNA polymerase II promoter in response to oxidative stress	2	1.5873	0.0381459	HMOX1, HIF1A	126	6	19349	51.1878	1	0.195527	0.174685
GOTERM_BP_DIRECT	GO:1903223~positive regulation of oxidative stress-induced neuron death	2	1.5873	0.0381459	APP, TNF	126	6	19349	51.1878	1	0.195527	0.174685
GOTERM_BP_DIRECT	GO:0048864~stem cell development	2	1.5873	0.0381459	PTPRC, FGF2	126	6	19349	51.1878	1	0.195527	0.174685
GOTERM_BP_DIRECT	GO:0016098~monoterpenoid metabolic process	2	1.5873	0.0381459	CYP1A2, CYP3A4	126	6	19349	51.1878	1	0.195527	0.174685
GOTERM_BP_DIRECT	GO:0002925~positive regulation of humoral immune response mediated by circulating immunoglobulin	2	1.5873	0.0381459	PTPRC, TNF	126	6	19349	51.1878	1	0.195527	0.174685
GOTERM_BP_DIRECT	GO:0021762~substantia nigra development	3	2.38095	0.0384993	G6PD, HSPA5, FGF2	126	48	19349	9.59772	1	0.196767	0.175792
GOTERM_BP_DIRECT	GO:0050830~defense response to Gram-positive bacterium	4	3.1746	0.038546	APP, ADAM17, PLA2G2A, TNF	126	115	19349	5.34134	1	0.196767	0.175792
GOTERM_BP_DIRECT	GO:0008344~adult locomotory behavior	3	2.38095	0.0399714	APP, CXCL12, SNCA	126	49	19349	9.40185	1	0.203625	0.181919
GOTERM_BP_DIRECT	GO:0050821~protein stabilization	5	3.96825	0.040888	HSP90AA1, PRKCD, EP300, PIK3R1, GAPDH	126	200	19349	3.83909	1	0.207868	0.18571
GOTERM_BP_DIRECT	GO:1903721~positive regulation of I-kappaB phosphorylation	2	1.5873	0.0443617	AKT1, TNF	126	7	19349	43.8753	1	0.219127	0.195769
GOTERM_BP_DIRECT	GO:0032741~positive regulation of interleukin-18 production	2	1.5873	0.0443617	TLR9, TNF	126	7	19349	43.8753	1	0.219127	0.195769
GOTERM_BP_DIRECT	GO:0045588~positive regulation of gamma-delta T cell differentiation	2	1.5873	0.0443617	PTPRC, SYK	126	7	19349	43.8753	1	0.219127	0.195769
GOTERM_BP_DIRECT	GO:0002933~lipid hydroxylation	2	1.5873	0.0443617	CYP1A1, CYP3A4	126	7	19349	43.8753	1	0.219127	0.195769
GOTERM_BP_DIRECT	GO:0002686~negative regulation of leukocyte migration	2	1.5873	0.0443617	HMOX1, ADA	126	7	19349	43.8753	1	0.219127	0.195769
GOTERM_BP_DIRECT	GO:1900122~positive regulation of receptor binding	2	1.5873	0.0443617	APP, MMP9	126	7	19349	43.8753	1	0.219127	0.195769
GOTERM_BP_DIRECT	GO:0042473~outer ear morphogenesis	2	1.5873	0.0443617	MAPK1, MAPK3	126	7	19349	43.8753	1	0.219127	0.195769
GOTERM_BP_DIRECT	GO:0035655~interleukin-18-mediated signaling pathway	2	1.5873	0.0443617	ALOX5, AKT1	126	7	19349	43.8753	1	0.219127	0.195769
GOTERM_BP_DIRECT	GO:0006089~lactate metabolic process	2	1.5873	0.0443617	SLC37A4, HIF1A	126	7	19349	43.8753	1	0.219127	0.195769
GOTERM_BP_DIRECT	GO:0051902~negative regulation of mitochondrial depolarization	2	1.5873	0.0443617	SRC, BCL2	126	7	19349	43.8753	1	0.219127	0.195769
GOTERM_BP_DIRECT	GO:0030641~regulation of cellular pH	2	1.5873	0.0443617	MAPK1, MAPK3	126	7	19349	43.8753	1	0.219127	0.195769
GOTERM_BP_DIRECT	GO:0010573~vascular endothelial growth factor production	2	1.5873	0.0443617	HIF1A, TNF	126	7	19349	43.8753	1	0.219127	0.195769
GOTERM_BP_DIRECT	GO:0048842~positive regulation of axon extension involved in axon guidance	2	1.5873	0.0443617	CXCL12, VEGFA	126	7	19349	43.8753	1	0.219127	0.195769
GOTERM_BP_DIRECT	GO:0033668~negative regulation by symbiont of host apoptotic process	2	1.5873	0.0443617	MAPK1, MAPK3	126	7	19349	43.8753	1	0.219127	0.195769
GOTERM_BP_DIRECT	GO:0045785~positive regulation of cell adhesion	3	2.38095	0.044513	CXCL12, TNF, VEGFA	126	52	19349	8.85943	1	0.219127	0.195769
GOTERM_BP_DIRECT	GO:0048146~positive regulation of fibroblast proliferation	3	2.38095	0.044513	ABL1, MIF, EGFR	126	52	19349	8.85943	1	0.219127	0.195769
GOTERM_BP_DIRECT	GO:0031175~neuron projection development	4	3.1746	0.0455456	NTRK1, APP, MAPT, HMGB1	126	123	19349	4.99393	1	0.223767	0.199914
GOTERM_BP_DIRECT	GO:0043124~negative regulation of I-kappaB kinase/NF-kappaB signaling	3	2.38095	0.0460675	CASP8, STAT1, ABL1	126	53	19349	8.69227	1	0.225885	0.201806
GOTERM_BP_DIRECT	GO:0016525~negative regulation of angiogenesis	4	3.1746	0.0473323	STAT1, ALOX5, PPARG, CCR2	126	125	19349	4.91403	1	0.23163	0.206939
GOTERM_BP_DIRECT	GO:0002862~negative regulation of inflammatory response to antigenic stimulus	5	3.96825	0.0481137	ADAM17, SYK, SRC, HRH2, MAPK14	126	211	19349	3.63895	1	0.234991	0.209942
GOTERM_BP_DIRECT	GO:0010976~positive regulation of neuron projection development	4	3.1746	0.0483186	NTRK1, HSPA5, EP300, MTOR	126	126	19349	4.87503	1	0.235529	0.210423
GOTERM_BP_DIRECT	GO:0010467~gene expression	3	2.38095	0.0492355	EDNRA, AKT1, IL2	126	55	19349	8.37619	1	0.239062	0.213578
GOTERM_BP_DIRECT	GO:0031397~negative regulation of protein ubiquitination	3	2.38095	0.0492355	GCLC, AKT1, MTOR	126	55	19349	8.37619	1	0.239062	0.213578
GOTERM_BP_DIRECT	GO:0022898~regulation of transmembrane transporter activity	2	1.5873	0.0505376	BCL2, SNCA	126	8	19349	38.3909	1	0.242074	0.21627
GOTERM_BP_DIRECT	GO:0060385~axonogenesis involved in innervation	2	1.5873	0.0505376	NTRK1, EDNRA	126	8	19349	38.3909	1	0.242074	0.21627
GOTERM_BP_DIRECT	GO:0033598~mammary gland epithelial cell proliferation	2	1.5873	0.0505376	MAPK1, STAT6	126	8	19349	38.3909	1	0.242074	0.21627
GOTERM_BP_DIRECT	GO:1903426~regulation of reactive oxygen species biosynthetic process	2	1.5873	0.0505376	ALOX5, SNCA	126	8	19349	38.3909	1	0.242074	0.21627
GOTERM_BP_DIRECT	GO:0006975~DNA damage induced protein phosphorylation	2	1.5873	0.0505376	ABL1, MAPK3	126	8	19349	38.3909	1	0.242074	0.21627
GOTERM_BP_DIRECT	GO:0061684~chaperone-mediated autophagy	2	1.5873	0.0505376	HSPA8, HSP90AA1	126	8	19349	38.3909	1	0.242074	0.21627
GOTERM_BP_DIRECT	GO:0001913~T cell mediated cytotoxicity	2	1.5873	0.0505376	PRF1, CTSC	126	8	19349	38.3909	1	0.242074	0.21627
GOTERM_BP_DIRECT	GO:0038155~interleukin-23-mediated signaling pathway	2	1.5873	0.0566739	STAT3, TYK2	126	9	19349	34.1252	1	0.263348	0.235276
GOTERM_BP_DIRECT	GO:0036500~ATF6-mediated unfolded protein response	2	1.5873	0.0566739	HSPA5, HSP90B1	126	9	19349	34.1252	1	0.263348	0.235276
GOTERM_BP_DIRECT	GO:0021795~cerebral cortex cell migration	2	1.5873	0.0566739	PSEN1, EGFR	126	9	19349	34.1252	1	0.263348	0.235276
GOTERM_BP_DIRECT	GO:0007220~Notch receptor processing	2	1.5873	0.0566739	ADAM17, PSEN1	126	9	19349	34.1252	1	0.263348	0.235276
GOTERM_BP_DIRECT	GO:0045124~regulation of bone resorption	2	1.5873	0.0566739	SRC, ITGB3	126	9	19349	34.1252	1	0.263348	0.235276
GOTERM_BP_DIRECT	GO:0060732~positive regulation of inositol phosphate biosynthetic process	2	1.5873	0.0566739	PTAFR, SNCA	126	9	19349	34.1252	1	0.263348	0.235276
GOTERM_BP_DIRECT	GO:1902949~positive regulation of tau-protein kinase activity	2	1.5873	0.0566739	APP, HSP90AA1	126	9	19349	34.1252	1	0.263348	0.235276
GOTERM_BP_DIRECT	GO:0048771~tissue remodeling	2	1.5873	0.0566739	MMP2, PLG	126	9	19349	34.1252	1	0.263348	0.235276
GOTERM_BP_DIRECT	GO:1904058~positive regulation of sensory perception of pain	2	1.5873	0.0566739	PTAFR, MTOR	126	9	19349	34.1252	1	0.263348	0.235276
GOTERM_BP_DIRECT	GO:0046146~tetrahydrobiopterin metabolic process	2	1.5873	0.0566739	HSP90AA1, AKT1	126	9	19349	34.1252	1	0.263348	0.235276
GOTERM_BP_DIRECT	GO:0000255~allantoin metabolic process	2	1.5873	0.0566739	PNP, ADA	126	9	19349	34.1252	1	0.263348	0.235276
GOTERM_BP_DIRECT	GO:0071287~cellular response to manganese ion	2	1.5873	0.0566739	APP, HSPA5	126	9	19349	34.1252	1	0.263348	0.235276
GOTERM_BP_DIRECT	GO:0072089~stem cell proliferation	2	1.5873	0.0566739	ABCB1, FGF2	126	9	19349	34.1252	1	0.263348	0.235276
GOTERM_BP_DIRECT	GO:0010224~response to UV-B	2	1.5873	0.0566739	BCL2, RELA	126	9	19349	34.1252	1	0.263348	0.235276
GOTERM_BP_DIRECT	GO:0035767~endothelial cell chemotaxis	2	1.5873	0.0566739	HMGB1, VEGFA	126	9	19349	34.1252	1	0.263348	0.235276
GOTERM_BP_DIRECT	GO:0050764~regulation of phagocytosis	2	1.5873	0.0566739	PTPRC, SYK	126	9	19349	34.1252	1	0.263348	0.235276
GOTERM_BP_DIRECT	GO:0002931~response to ischemia	3	2.38095	0.0609116	GJB2, BCL2, AKT1	126	62	19349	7.43049	1	0.281168	0.251197
GOTERM_BP_DIRECT	GO:0009887~animal organ morphogenesis	4	3.1746	0.0612822	SYK, EP300, FGF2, RELA	126	139	19349	4.41909	1	0.281168	0.251197
GOTERM_BP_DIRECT	GO:0007267~cell-cell signaling	5	3.96825	0.0613643	CCR1, GJB2, NAMPT, MAPT, IL2	126	229	19349	3.35291	1	0.281168	0.251197
GOTERM_BP_DIRECT	GO:1903980~positive regulation of microglial cell activation	2	1.5873	0.0627709	MMP8, CTSC	126	10	19349	30.7127	1	0.281168	0.251197
GOTERM_BP_DIRECT	GO:0033629~negative regulation of cell adhesion mediated by integrin	2	1.5873	0.0627709	SERPINE1, PTPN11	126	10	19349	30.7127	1	0.281168	0.251197
GOTERM_BP_DIRECT	GO:0000185~activation of MAPKKK activity	2	1.5873	0.0627709	APP, TNF	126	10	19349	30.7127	1	0.281168	0.251197
GOTERM_BP_DIRECT	GO:2000048~negative regulation of cell-cell adhesion mediated by cadherin	2	1.5873	0.0627709	PLG, VEGFA	126	10	19349	30.7127	1	0.281168	0.251197
GOTERM_BP_DIRECT	GO:0050665~hydrogen peroxide biosynthetic process	2	1.5873	0.0627709	CYP1A2, CYP1A1	126	10	19349	30.7127	1	0.281168	0.251197
GOTERM_BP_DIRECT	GO:0097267~omega-hydroxylase P450 pathway	2	1.5873	0.0627709	CYP1A2, CYP1A1	126	10	19349	30.7127	1	0.281168	0.251197
GOTERM_BP_DIRECT	GO:0051272~positive regulation of cellular component movement	2	1.5873	0.0627709	ADAM17, VEGFA	126	10	19349	30.7127	1	0.281168	0.251197
GOTERM_BP_DIRECT	GO:0007567~parturition	2	1.5873	0.0627709	MMP2, PTAFR	126	10	19349	30.7127	1	0.281168	0.251197
GOTERM_BP_DIRECT	GO:0042416~dopamine biosynthetic process	2	1.5873	0.0627709	SLC6A3, SNCA	126	10	19349	30.7127	1	0.281168	0.251197
GOTERM_BP_DIRECT	GO:0048304~positive regulation of isotype switching to IgG isotypes	2	1.5873	0.0627709	PTPRC, IL2	126	10	19349	30.7127	1	0.281168	0.251197
GOTERM_BP_DIRECT	GO:0043068~positive regulation of programmed cell death	2	1.5873	0.0627709	NTRK1, TNF	126	10	19349	30.7127	1	0.281168	0.251197
GOTERM_BP_DIRECT	GO:0032872~regulation of stress-activated MAPK cascade	2	1.5873	0.0627709	MAPK1, MAPK3	126	10	19349	30.7127	1	0.281168	0.251197
GOTERM_BP_DIRECT	GO:1990535~neuron projection maintenance	2	1.5873	0.0627709	APP, PSEN1	126	10	19349	30.7127	1	0.281168	0.251197
GOTERM_BP_DIRECT	GO:0060081~membrane hyperpolarization	2	1.5873	0.0627709	CASP1, CFTR	126	10	19349	30.7127	1	0.281168	0.251197
GOTERM_BP_DIRECT	GO:0045792~negative regulation of cell size	2	1.5873	0.0627709	AKT1, MTOR	126	10	19349	30.7127	1	0.281168	0.251197
GOTERM_BP_DIRECT	GO:0090647~modulation of age-related behavioral decline	2	1.5873	0.0627709	APP, PSEN1	126	10	19349	30.7127	1	0.281168	0.251197
GOTERM_BP_DIRECT	GO:0010907~positive regulation of glucose metabolic process	2	1.5873	0.0627709	SRC, AKT1	126	10	19349	30.7127	1	0.281168	0.251197
GOTERM_BP_DIRECT	GO:0050679~positive regulation of epithelial cell proliferation	3	2.38095	0.0644056	FGF2, EGFR, VEGFA	126	64	19349	7.19829	1	0.287972	0.257275
GOTERM_BP_DIRECT	GO:0035690~cellular response to drug	3	2.38095	0.0661774	NOS2, HSPA5, EGFR	126	65	19349	7.08755	1	0.294834	0.263405
GOTERM_BP_DIRECT	GO:0042752~regulation of circadian rhythm	3	2.38095	0.0661774	MAPK8, PPARG, MTOR	126	65	19349	7.08755	1	0.294834	0.263405
GOTERM_BP_DIRECT	GO:1903799~negative regulation of production of miRNAs involved in gene silencing by miRNA	2	1.5873	0.0688288	TERT, TNF	126	11	19349	27.9206	1	0.29758	0.265859
GOTERM_BP_DIRECT	GO:0071803~positive regulation of podosome assembly	2	1.5873	0.0688288	SRC, TNF	126	11	19349	27.9206	1	0.29758	0.265859
GOTERM_BP_DIRECT	GO:0031642~negative regulation of myelination	2	1.5873	0.0688288	TNF, CTSC	126	11	19349	27.9206	1	0.29758	0.265859
GOTERM_BP_DIRECT	GO:0035265~organ growth	2	1.5873	0.0688288	BCL2, PTPN11	126	11	19349	27.9206	1	0.29758	0.265859
GOTERM_BP_DIRECT	GO:0034975~protein folding in endoplasmic reticulum	2	1.5873	0.0688288	HSPA5, HSP90B1	126	11	19349	27.9206	1	0.29758	0.265859
GOTERM_BP_DIRECT	GO:0097066~response to thyroid hormone	2	1.5873	0.0688288	ACE, GBA	126	11	19349	27.9206	1	0.29758	0.265859
GOTERM_BP_DIRECT	GO:0019370~leukotriene biosynthetic process	2	1.5873	0.0688288	SYK, ALOX5	126	11	19349	27.9206	1	0.29758	0.265859
GOTERM_BP_DIRECT	GO:1903715~regulation of aerobic respiration	2	1.5873	0.0688288	AKT1, HIF1A	126	11	19349	27.9206	1	0.29758	0.265859
GOTERM_BP_DIRECT	GO:2001020~regulation of response to DNA damage stimulus	2	1.5873	0.0688288	ABL1, MAPT	126	11	19349	27.9206	1	0.29758	0.265859
GOTERM_BP_DIRECT	GO:0043030~regulation of macrophage activation	2	1.5873	0.0688288	MIF, SNCA	126	11	19349	27.9206	1	0.29758	0.265859
GOTERM_BP_DIRECT	GO:0043589~skin morphogenesis	2	1.5873	0.0688288	GBA, PSEN1	126	11	19349	27.9206	1	0.29758	0.265859
GOTERM_BP_DIRECT	GO:0045637~regulation of myeloid cell differentiation	2	1.5873	0.0688288	LGALS3, CREBBP	126	11	19349	27.9206	1	0.29758	0.265859
GOTERM_BP_DIRECT	GO:0035313~wound healing, spreading of epidermal cells	2	1.5873	0.0688288	MMP12, ADAM17	126	11	19349	27.9206	1	0.29758	0.265859
GOTERM_BP_DIRECT	GO:0097011~cellular response to granulocyte macrophage colony-stimulating factor stimulus	2	1.5873	0.0688288	MAPK1, AKT1	126	11	19349	27.9206	1	0.29758	0.265859
GOTERM_BP_DIRECT	GO:0002446~neutrophil mediated immunity	2	1.5873	0.0688288	ADAM17, ACE	126	11	19349	27.9206	1	0.29758	0.265859
GOTERM_BP_DIRECT	GO:0032682~negative regulation of chemokine production	2	1.5873	0.0688288	SLC37A4, ELANE	126	11	19349	27.9206	1	0.29758	0.265859
GOTERM_BP_DIRECT	GO:0071223~cellular response to lipoteichoic acid	2	1.5873	0.0688288	MAPK14, RELA	126	11	19349	27.9206	1	0.29758	0.265859
GOTERM_BP_DIRECT	GO:0032715~negative regulation of interleukin-6 production	3	2.38095	0.0734242	GBA, TLR9, TNF	126	69	19349	6.67667	1	0.3158	0.282137
GOTERM_BP_DIRECT	GO:0006469~negative regulation of protein kinase activity	3	2.38095	0.0734242	PTPRC, AKT1, SNCA	126	69	19349	6.67667	1	0.3158	0.282137
GOTERM_BP_DIRECT	GO:0060337~type I interferon signaling pathway	3	2.38095	0.0734242	STAT1, TYK2, JAK1	126	69	19349	6.67667	1	0.3158	0.282137
GOTERM_BP_DIRECT	GO:0010951~negative regulation of endopeptidase activity	4	3.1746	0.07453	APP, SERPINE1, AKT1, GAPDH	126	151	19349	4.06791	1	0.316988	0.283198
GOTERM_BP_DIRECT	GO:0005979~regulation of glycogen biosynthetic process	2	1.5873	0.0748479	AKT1, MTOR	126	12	19349	25.5939	1	0.316988	0.283198
GOTERM_BP_DIRECT	GO:0007252~I-kappaB phosphorylation	2	1.5873	0.0748479	IKBKB, TLR9	126	12	19349	25.5939	1	0.316988	0.283198
GOTERM_BP_DIRECT	GO:0032495~response to muramyl dipeptide	2	1.5873	0.0748479	MAPK14, RELA	126	12	19349	25.5939	1	0.316988	0.283198
GOTERM_BP_DIRECT	GO:0060425~lung morphogenesis	2	1.5873	0.0748479	MAPK1, MAPK3	126	12	19349	25.5939	1	0.316988	0.283198
GOTERM_BP_DIRECT	GO:0046425~regulation of JAK-STAT cascade	2	1.5873	0.0748479	PTPRC, JAK3	126	12	19349	25.5939	1	0.316988	0.283198
GOTERM_BP_DIRECT	GO:0019896~axonal transport of mitochondrion	2	1.5873	0.0748479	MAPT, HIF1A	126	12	19349	25.5939	1	0.316988	0.283198
GOTERM_BP_DIRECT	GO:0042770~signal transduction in response to DNA damage	2	1.5873	0.0748479	ABL1, MAPK14	126	12	19349	25.5939	1	0.316988	0.283198
GOTERM_BP_DIRECT	GO:0051549~positive regulation of keratinocyte migration	2	1.5873	0.0748479	MMP9, MTOR	126	12	19349	25.5939	1	0.316988	0.283198
GOTERM_BP_DIRECT	GO:0031640~killing of cells of other organism	3	2.38095	0.0752744	LGALS3, CXCL12, GAPDH	126	70	19349	6.58129	1	0.318252	0.284327
GOTERM_BP_DIRECT	GO:0008285~negative regulation of cell proliferation	7	5.55556	0.0761504	NTRK1, APP, VDR, STAT3, PLG, PTGS2, FGF2	126	457	19349	2.35218	1	0.321409	0.287148
GOTERM_BP_DIRECT	GO:1901796~regulation of signal transduction by p53 class mediator	4	3.1746	0.0792066	EP300, AKT1, MAPK14, MTOR	126	155	19349	3.96293	1	0.331037	0.295749
GOTERM_BP_DIRECT	GO:0090263~positive regulation of canonical Wnt signaling pathway	4	3.1746	0.0803954	SRC, FGF2, EGFR, NFKB1	126	156	19349	3.93753	1	0.331037	0.295749
GOTERM_BP_DIRECT	GO:0043101~purine-containing compound salvage	2	1.5873	0.0808283	PNP, ADA	126	13	19349	23.6252	1	0.331037	0.295749
GOTERM_BP_DIRECT	GO:0010739~positive regulation of protein kinase A signaling	2	1.5873	0.0808283	APP, MIF	126	13	19349	23.6252	1	0.331037	0.295749
GOTERM_BP_DIRECT	GO:0016322~neuron remodeling	2	1.5873	0.0808283	APP, EDNRA	126	13	19349	23.6252	1	0.331037	0.295749
GOTERM_BP_DIRECT	GO:1903265~positive regulation of tumor necrosis factor-mediated signaling pathway	2	1.5873	0.0808283	ADAM17, CASP1	126	13	19349	23.6252	1	0.331037	0.295749
GOTERM_BP_DIRECT	GO:0045579~positive regulation of B cell differentiation	2	1.5873	0.0808283	SYK, BTK	126	13	19349	23.6252	1	0.331037	0.295749
GOTERM_BP_DIRECT	GO:0050435~beta-amyloid metabolic process	2	1.5873	0.0808283	ACE, PSEN1	126	13	19349	23.6252	1	0.331037	0.295749
GOTERM_BP_DIRECT	GO:0010745~negative regulation of macrophage derived foam cell differentiation	2	1.5873	0.0808283	ITGB3, PPARG	126	13	19349	23.6252	1	0.331037	0.295749
GOTERM_BP_DIRECT	GO:0060334~regulation of interferon-gamma-mediated signaling pathway	2	1.5873	0.0808283	STAT1, JAK1	126	13	19349	23.6252	1	0.331037	0.295749
GOTERM_BP_DIRECT	GO:0060396~growth hormone receptor signaling pathway	2	1.5873	0.0808283	STAT3, PIK3R1	126	13	19349	23.6252	1	0.331037	0.295749
GOTERM_BP_DIRECT	GO:0031113~regulation of microtubule polymerization	2	1.5873	0.0808283	ABL1, MAPT	126	13	19349	23.6252	1	0.331037	0.295749
GOTERM_BP_DIRECT	GO:0051444~negative regulation of ubiquitin-protein transferase activity	2	1.5873	0.0808283	ABL1, PSEN1	126	13	19349	23.6252	1	0.331037	0.295749
GOTERM_BP_DIRECT	GO:0051974~negative regulation of telomerase activity	2	1.5873	0.0808283	SRC, PPARG	126	13	19349	23.6252	1	0.331037	0.295749
GOTERM_BP_DIRECT	GO:1900272~negative regulation of long-term synaptic potentiation	2	1.5873	0.0808283	APP, ABL1	126	13	19349	23.6252	1	0.331037	0.295749
GOTERM_BP_DIRECT	GO:0045056~transcytosis	2	1.5873	0.0808283	SRC, PTAFR	126	13	19349	23.6252	1	0.331037	0.295749
GOTERM_BP_DIRECT	GO:0034138~toll-like receptor 3 signaling pathway	2	1.5873	0.0808283	CASP8, TNF	126	13	19349	23.6252	1	0.331037	0.295749
GOTERM_BP_DIRECT	GO:0045670~regulation of osteoclast differentiation	2	1.5873	0.0808283	TNF, MTOR	126	13	19349	23.6252	1	0.331037	0.295749
GOTERM_BP_DIRECT	GO:0007049~cell cycle	6	4.7619	0.0827399	SRC, PRKCD, EP300, MAPK1, NR3C1, MAPK3	126	358	19349	2.57369	1	0.338308	0.302246
GOTERM_BP_DIRECT	GO:0042127~regulation of cell proliferation	4	3.1746	0.0852282	NOS2, STAT1, STAT3, STAT6	126	160	19349	3.83909	1	0.34791	0.310824
GOTERM_BP_DIRECT	GO:0009267~cellular response to starvation	3	2.38095	0.0866777	HSPA8, GBA, MTOR	126	76	19349	6.06172	1	0.348483	0.311336
GOTERM_BP_DIRECT	GO:0002687~positive regulation of leukocyte migration	2	1.5873	0.0867704	SELP, VEGFA	126	14	19349	21.9376	1	0.348483	0.311336
GOTERM_BP_DIRECT	GO:1904996~positive regulation of leukocyte adhesion to vascular endothelial cell	2	1.5873	0.0867704	TNF, RELA	126	14	19349	21.9376	1	0.348483	0.311336
GOTERM_BP_DIRECT	GO:0001921~positive regulation of receptor recycling	2	1.5873	0.0867704	PSEN1, SNCA	126	14	19349	21.9376	1	0.348483	0.311336
GOTERM_BP_DIRECT	GO:0042987~amyloid precursor protein catabolic process	2	1.5873	0.0867704	ADAM17, PSEN1	126	14	19349	21.9376	1	0.348483	0.311336
GOTERM_BP_DIRECT	GO:0098761~cellular response to interleukin-7	2	1.5873	0.0867704	BTK, HMGB1	126	14	19349	21.9376	1	0.348483	0.311336
GOTERM_BP_DIRECT	GO:0048009~insulin-like growth factor receptor signaling pathway	2	1.5873	0.0867704	AKT1, PIK3R1	126	14	19349	21.9376	1	0.348483	0.311336
GOTERM_BP_DIRECT	GO:0034356~NAD biosynthesis via nicotinamide riboside salvage pathway	2	1.5873	0.0867704	NAMPT, PTGS2	126	14	19349	21.9376	1	0.348483	0.311336
GOTERM_BP_DIRECT	GO:0045580~regulation of T cell differentiation	2	1.5873	0.0867704	ABL1, CCR2	126	14	19349	21.9376	1	0.348483	0.311336
GOTERM_BP_DIRECT	GO:0060644~mammary gland epithelial cell differentiation	2	1.5873	0.0867704	AKT1, FGF2	126	14	19349	21.9376	1	0.348483	0.311336
GOTERM_BP_DIRECT	GO:0032868~response to insulin	3	2.38095	0.0886263	MAPK14, RELA, MTOR	126	77	19349	5.98299	1	0.35479	0.316971
GOTERM_BP_DIRECT	GO:0032147~activation of protein kinase activity	3	2.38095	0.0886263	ITGB3, PRKCD, VEGFA	126	77	19349	5.98299	1	0.35479	0.316971
GOTERM_BP_DIRECT	GO:0006661~phosphatidylinositol biosynthetic process	3	2.38095	0.0905878	PIK3CD, PIK3R1, FGF2	126	78	19349	5.90629	1	0.36206	0.323466
GOTERM_BP_DIRECT	GO:2000406~positive regulation of T cell migration	2	1.5873	0.0926744	APP, CXCL12	126	15	19349	20.4751	1	0.362246	0.323632
GOTERM_BP_DIRECT	GO:0010818~T cell chemotaxis	2	1.5873	0.0926744	CXCL12, PIK3CD	126	15	19349	20.4751	1	0.362246	0.323632
GOTERM_BP_DIRECT	GO:0001779~natural killer cell differentiation	2	1.5873	0.0926744	PTPRC, PIK3CD	126	15	19349	20.4751	1	0.362246	0.323632
GOTERM_BP_DIRECT	GO:0046685~response to arsenic-containing substance	2	1.5873	0.0926744	GCLC, CYP1A1	126	15	19349	20.4751	1	0.362246	0.323632
GOTERM_BP_DIRECT	GO:0046222~aflatoxin metabolic process	2	1.5873	0.0926744	CYP1A2, CYP3A4	126	15	19349	20.4751	1	0.362246	0.323632
GOTERM_BP_DIRECT	GO:0070989~oxidative demethylation	2	1.5873	0.0926744	CYP1A2, CYP3A4	126	15	19349	20.4751	1	0.362246	0.323632
GOTERM_BP_DIRECT	GO:0048266~behavioral response to pain	2	1.5873	0.0926744	AKT1, MTOR	126	15	19349	20.4751	1	0.362246	0.323632
GOTERM_BP_DIRECT	GO:0030194~positive regulation of blood coagulation	2	1.5873	0.0926744	SERPINE1, F2	126	15	19349	20.4751	1	0.362246	0.323632
GOTERM_BP_DIRECT	GO:0050930~induction of positive chemotaxis	2	1.5873	0.0926744	CXCL12, VEGFA	126	15	19349	20.4751	1	0.362246	0.323632
GOTERM_BP_DIRECT	GO:0010831~positive regulation of myotube differentiation	2	1.5873	0.0926744	MAPK14, MTOR	126	15	19349	20.4751	1	0.362246	0.323632
GOTERM_BP_DIRECT	GO:0032725~positive regulation of granulocyte macrophage colony-stimulating factor production	2	1.5873	0.0926744	SYK, TLR9	126	15	19349	20.4751	1	0.362246	0.323632
GOTERM_BP_DIRECT	GO:0097435~supramolecular fiber organization	2	1.5873	0.0926744	MAPT, SNCA	126	15	19349	20.4751	1	0.362246	0.323632
GOTERM_BP_DIRECT	GO:1903827~regulation of cellular protein localization	2	1.5873	0.0926744	HSP90AA1, PARP1	126	15	19349	20.4751	1	0.362246	0.323632
GOTERM_BP_DIRECT	GO:0002281~macrophage activation involved in immune response	2	1.5873	0.0926744	SYK, HMGB1	126	15	19349	20.4751	1	0.362246	0.323632
GOTERM_BP_DIRECT	GO:0032956~regulation of actin cytoskeleton organization	3	2.38095	0.0945491	PRKCD, ABL1, MTOR	126	80	19349	5.75863	1	0.368994	0.32966
GOTERM_BP_DIRECT	GO:0001933~negative regulation of protein phosphorylation	3	2.38095	0.0965484	IL2, MTOR, SNCA	126	81	19349	5.68754	1	0.373433	0.333626
GOTERM_BP_DIRECT	GO:0071383~cellular response to steroid hormone stimulus	2	1.5873	0.0985405	HSPA8, NR3C1	126	16	19349	19.1954	1	0.373433	0.333626
GOTERM_BP_DIRECT	GO:0042325~regulation of phosphorylation	2	1.5873	0.0985405	IKBKB, PSEN1	126	16	19349	19.1954	1	0.373433	0.333626
GOTERM_BP_DIRECT	GO:0019372~lipoxygenase pathway	2	1.5873	0.0985405	ALOX5, PTGS2	126	16	19349	19.1954	1	0.373433	0.333626
GOTERM_BP_DIRECT	GO:0090336~positive regulation of brown fat cell differentiation	2	1.5873	0.0985405	MAPK14, PTGS2	126	16	19349	19.1954	1	0.373433	0.333626
GOTERM_BP_DIRECT	GO:0006809~nitric oxide biosynthetic process	2	1.5873	0.0985405	NOS2, AKT1	126	16	19349	19.1954	1	0.373433	0.333626
GOTERM_BP_DIRECT	GO:1902166~negative regulation of intrinsic apoptotic signaling pathway in response to DNA damage by p53 class mediator	2	1.5873	0.0985405	BCL2, MIF	126	16	19349	19.1954	1	0.373433	0.333626
GOTERM_BP_DIRECT	GO:0048485~sympathetic nervous system development	2	1.5873	0.0985405	NTRK1, EDNRA	126	16	19349	19.1954	1	0.373433	0.333626
GOTERM_BP_DIRECT	GO:0008631~intrinsic apoptotic signaling pathway in response to oxidative stress	2	1.5873	0.0985405	PRKCD, BCL2	126	16	19349	19.1954	1	0.373433	0.333626
GOTERM_BP_DIRECT	GO:0090399~replicative senescence	2	1.5873	0.0985405	TERT, SERPINE1	126	16	19349	19.1954	1	0.373433	0.333626
GOTERM_BP_DIRECT	GO:0006309~apoptotic DNA fragmentation	2	1.5873	0.0985405	CASP3, HMGB1	126	16	19349	19.1954	1	0.373433	0.333626
GOTERM_BP_DIRECT	GO:0071639~positive regulation of monocyte chemotactic protein-1 production	2	1.5873	0.0985405	SYK, HMGB1	126	16	19349	19.1954	1	0.373433	0.333626
GOTERM_BP_DIRECT	GO:0034116~positive regulation of heterotypic cell-cell adhesion	2	1.5873	0.0985405	LCK, TNF	126	16	19349	19.1954	1	0.373433	0.333626
GOTERM_BP_DIRECT	GO:0035729~cellular response to hepatocyte growth factor stimulus	2	1.5873	0.0985405	GCLC, RELA	126	16	19349	19.1954	1	0.373433	0.333626
GOTERM_BP_DIRECT	GO:0046007~negative regulation of activated T cell proliferation	2	1.5873	0.0985405	CASP3, IDO1	126	16	19349	19.1954	1	0.373433	0.333626
GOTERM_BP_DIRECT	GO:0071372~cellular response to follicle-stimulating hormone stimulus	2	1.5873	0.0985405	EDNRA, GCLC	126	16	19349	19.1954	1	0.373433	0.333626
GOTERM_BP_DIRECT	GO:0010820~positive regulation of T cell chemotaxis	2	1.5873	0.0985405	ADAM17, CCR2	126	16	19349	19.1954	1	0.373433	0.333626
GOTERM_BP_DIRECT	GO:0048566~embryonic digestive tract development	2	1.5873	0.0985405	TNF, ADA	126	16	19349	19.1954	1	0.373433	0.333626
GOTERM_BP_DIRECT	GO:0006473~protein acetylation	2	1.5873	0.0985405	CREBBP, EP300	126	16	19349	19.1954	1	0.373433	0.333626
