# Supplementary material for: QingXiaoWuWei decoction alleviates methicillin-resistant Staphylococcus aureus-induced pneumonia in mice by regulating metabolic remodeling and macrophage gene expression network via the microbiota-short-chain fatty acids axis
Source: Microbiol Spectr. 2023 Oct 12;11(6):e00344-23. doi: 10.1128/spectrum.00344-23 (PMC10714818; doi:10.1128/spectrum.00344-23)
Supplement: Table S3 — KEGG enrichment. [file spectrum.00344-23-s0003.xls]

## Sheet: Table S3
Table S3 KEGG enrichment
Category	Term	Count	%	PValue	Genes	List Total	Pop Hits	Pop Total	Fold Enrichment	Bonferroni	Benjamini	FDR
KEGG_PATHWAY	hsa05167:Kaposi sarcoma-associated herpesvirus infection	29	23.0159	8.56864e-21	SRC, PIK3CD, PIK3R1, PTGS2, FGF2, HIF1A, RELA, IKBKB, MAPK8, CASP8, CASP3, AKT1, MAPK1, EP300, IKBKG, CCR4, JAK1, MAPK3, CCR1, CREBBP, SYK, STAT1, STAT3, TYK2, MAPK14, MTOR, NFKB1, TNFRSF1A, VEGFA	119	194	8112	10.1901	2.20214e-18	1.41034e-18	6.96939e-19
KEGG_PATHWAY	hsa05417:Lipid and atherosclerosis	30	23.8095	1.09754e-20	SRC, PIK3CD, PIK3R1, TNF, RELA, HSP90B1, IKBKB, MAPK8, CASP8, CASP3, CASP1, AKT1, MAPK1, IKBKG, MAPK3, HSPA8, HSP90AA1, HSPA5, MMP1, MMP3, STAT3, MAPK14, SELE, MMP9, NFKB1, TNFRSF1A, SELP, CYP1A1, BCL2, PPARG	119	215	8112	9.51182	2.82068e-18	1.41034e-18	6.96939e-19
KEGG_PATHWAY	hsa05200:Pathways in cancer	42	33.3333	4.89577e-20	PIK3CD, PIK3R1, PTGS2, FGF2, HIF1A, RELA, EGFR, HSP90B1, IKBKB, MAPK8, EDNRA, CASP8, TERT, CASP3, ABL1, AKT1, HMOX1, MAPK1, EP300, STAT6, IKBKG, JAK3, JAK1, MAPK3, NTRK1, CREBBP, HSP90AA1, NOS2, MMP1, STAT1, MMP2, STAT3, F2, MMP9, IL2, MTOR, NFKB1, VEGFA, CXCL12, BCL2, PPARG, FGFR1	119	531	8112	5.39182	1.25821e-17	4.19404e-18	2.07254e-18
KEGG_PATHWAY	hsa05161:Hepatitis B	25	19.8413	3.80602e-18	SRC, PIK3CD, PIK3R1, TNF, RELA, IKBKB, MAPK8, CASP8, CASP3, AKT1, MAPK1, EP300, STAT6, IKBKG, JAK3, JAK1, MAPK3, CREBBP, STAT1, STAT3, TYK2, MAPK14, MMP9, NFKB1, BCL2	119	162	8112	10.5198	9.78146e-16	2.44537e-16	1.20841e-16
KEGG_PATHWAY	hsa04625:C-type lectin receptor signaling pathway	21	16.6667	1.52542e-17	SYK, STAT1, SRC, PRKCD, PIK3CD, PTPN11, PIK3R1, PTGS2, MAPK14, TNF, IL2, RELA, NFKB1, IKBKB, MAPK8, CASP8, CASP1, AKT1, MAPK1, IKBKG, MAPK3	119	104	8112	13.7647	3.92034e-15	7.84068e-16	3.87458e-16
KEGG_PATHWAY	hsa05145:Toxoplasmosis	21	16.6667	7.06111e-17	HSPA8, NOS2, STAT1, STAT3, TYK2, MAPK14, TNF, RELA, NFKB1, TNFRSF1A, IKBKB, MAPK8, CASP8, CASP3, ALOX5, BCL2, AKT1, MAPK1, IKBKG, JAK1, MAPK3	119	112	8112	12.7815	2.85327e-14	3.02451e-15	1.4946e-15
KEGG_PATHWAY	hsa04933:AGE-RAGE signaling pathway in diabetic complications	20	15.873	1.32722e-16	STAT1, MMP2, PRKCD, STAT3, SERPINE1, PIK3CD, PIK3R1, MAPK14, SELE, F3, TNF, RELA, NFKB1, VEGFA, MAPK8, CASP3, BCL2, AKT1, MAPK1, MAPK3	119	100	8112	13.6336	2.85327e-14	4.87281e-15	2.40796e-15
KEGG_PATHWAY	hsa05171:Coronavirus disease - COVID-19	27	21.4286	1.52777e-16	CFD, PIK3CD, PIK3R1, TNF, RELA, EGFR, IKBKB, MAPK8, CASP1, MAPK1, IKBKG, JAK1, MAPK3, ACE, SYK, MMP1, STAT1, MMP3, STAT3, TYK2, MAPK14, F2, IL2, NFKB1, TNFRSF1A, SELP, ADAM17	119	232	8112	7.93335	2.85327e-14	4.90796e-15	2.42533e-15
KEGG_PATHWAY	hsa05235:PD-L1 expression and PD-1 checkpoint pathway in cancer	19	15.0794	2.76207e-16	STAT1, STAT3, PIK3CD, PTPN11, PIK3R1, MAPK14, HIF1A, EGFR, MTOR, RELA, NFKB1, IKBKB, LCK, TLR9, AKT1, MAPK1, IKBKG, JAK1, MAPK3	119	89	8112	14.5527	5.70655e-14	7.88724e-15	3.89758e-15
KEGG_PATHWAY	hsa04380:Osteoclast differentiation	21	16.6667	1.17397e-15	SYK, STAT1, ITGB3, PIK3CD, TYK2, PIK3R1, MAPK14, TNF, RELA, NFKB1, TNFRSF1A, IKBKB, MAPK8, LCK, BTK, AKT1, MAPK1, PPARG, IKBKG, JAK1, MAPK3	119	128	8112	11.1838	3.1386e-13	3.01711e-14	1.49095e-14
KEGG_PATHWAY	hsa05215:Prostate cancer	19	15.0794	1.49495e-15	CREBBP, HSP90AA1, MMP3, PIK3CD, PIK3R1, MMP9, EGFR, MTOR, RELA, NFKB1, HSP90B1, IKBKB, BCL2, AKT1, EP300, MAPK1, IKBKG, FGFR1, MAPK3	119	97	8112	13.3525	3.70926e-13	3.49274e-14	1.72599e-14
KEGG_PATHWAY	hsa05142:Chagas disease	19	15.0794	3.72859e-15	ACE, NOS2, SERPINE1, PIK3CD, PIK3R1, MAPK14, TNF, IL2, RELA, NFKB1, TNFRSF1A, IKBKB, MAPK8, CASP8, TLR9, AKT1, MAPK1, IKBKG, MAPK3	119	102	8112	12.698	9.70113e-13	7.9854e-14	3.94609e-14
KEGG_PATHWAY	hsa05418:Fluid shear stress and atherosclerosis	21	16.6667	5.9418e-15	HSP90AA1, SRC, ITGB3, MMP2, PIK3CD, PIK3R1, MAPK14, SELE, TNF, MMP9, RELA, NFKB1, HSP90B1, TNFRSF1A, VEGFA, IKBKB, MAPK8, BCL2, AKT1, HMOX1, IKBKG	119	139	8112	10.2988	1.54077e-12	1.17465e-13	5.80468e-14
KEGG_PATHWAY	hsa05163:Human cytomegalovirus infection	25	19.8413	8.90471e-15	SRC, ITGB3, PIK3CD, PIK3R1, PTGS2, TNF, RELA, EGFR, IKBKB, CASP8, CASP3, CXCR2, AKT1, MAPK1, IKBKG, JAK1, MAPK3, CCR1, STAT3, MAPK14, MTOR, NFKB1, TNFRSF1A, VEGFA, CXCL12	119	225	8112	7.57423	2.28262e-12	1.63465e-13	8.07785e-14
KEGG_PATHWAY	hsa04659:Th17 cell differentiation	19	15.0794	1.06605e-14	HSP90AA1, STAT1, STAT3, TYK2, MAPK14, HIF1A, IL2, MTOR, RELA, NFKB1, IKBKB, MAPK8, LCK, MAPK1, STAT6, IKBKG, JAK3, JAK1, MAPK3	119	108	8112	11.9925	2.73914e-12	1.8265e-13	9.02587e-14
KEGG_PATHWAY	hsa04066:HIF-1 signaling pathway	19	15.0794	1.25988e-14	CREBBP, NOS2, STAT3, SERPINE1, PIK3CD, PIK3R1, HIF1A, EGFR, MTOR, RELA, NFKB1, VEGFA, BCL2, AKT1, EP300, HMOX1, MAPK1, GAPDH, MAPK3	119	109	8112	11.8825	3.2242e-12	2.02369e-13	1.00003e-13
KEGG_PATHWAY	hsa04668:TNF signaling pathway	19	15.0794	2.06889e-14	MMP3, PIK3CD, PIK3R1, PTGS2, MAPK14, SELE, TNF, MMP9, RELA, NFKB1, TNFRSF1A, IKBKB, MAPK8, CASP8, CASP3, AKT1, MAPK1, IKBKG, MAPK3	119	112	8112	11.5642	5.30709e-12	3.12768e-13	1.54558e-13
KEGG_PATHWAY	hsa04210:Apoptosis	20	15.873	5.22943e-14	NTRK1, PARP1, PRF1, PIK3CD, PIK3R1, TNF, RELA, NFKB1, TNFRSF1A, IKBKB, MAPK8, CASP8, CASP3, BCL2, AKT1, MAPK1, IKBKG, CTSC, CTSB, MAPK3	119	136	8112	10.0247	1.34389e-11	7.46647e-13	3.68966e-13
KEGG_PATHWAY	hsa05212:Pancreatic cancer	16	12.6984	1.50855e-13	STAT1, STAT3, PIK3CD, PIK3R1, EGFR, MTOR, RELA, NFKB1, VEGFA, IKBKB, MAPK8, AKT1, MAPK1, IKBKG, JAK1, MAPK3	119	76	8112	14.3512	3.8776e-11	2.04051e-12	1.00835e-12
KEGG_PATHWAY	hsa04657:IL-17 signaling pathway	17	13.4921	2.53936e-13	HSP90AA1, MMP1, MMP3, PTGS2, MAPK14, TNF, MMP9, RELA, NFKB1, HSP90B1, IKBKB, MAPK8, CASP8, CASP3, MAPK1, IKBKG, MAPK3	119	94	8112	12.3283	6.52544e-11	3.26308e-12	1.61249e-12
KEGG_PATHWAY	hsa05152:Tuberculosis	21	16.6667	9.02353e-13	CREBBP, SYK, NOS2, STAT1, SRC, VDR, MAPK14, TNF, RELA, NFKB1, TNFRSF1A, MAPK8, CASP8, CASP3, BCL2, TLR9, AKT1, EP300, MAPK1, JAK1, MAPK3	119	180	8112	7.95294	2.31914e-10	1.10431e-11	5.45709e-12
KEGG_PATHWAY	hsa05162:Measles	19	15.0794	9.80002e-13	HSPA8, STAT1, STAT3, PIK3CD, TYK2, PIK3R1, IL2, RELA, NFKB1, IKBKB, MAPK8, CASP8, CASP3, BCL2, TLR9, AKT1, IKBKG, JAK3, JAK1	119	139	8112	9.31794	2.51858e-10	1.14482e-11	5.65729e-12
KEGG_PATHWAY	hsa05164:Influenza A	20	15.873	3.5533e-12	CREBBP, STAT1, PIK3CD, PLG, TYK2, PIK3R1, TNF, RELA, NFKB1, TNFRSF1A, IKBKB, CASP8, CASP3, CASP1, AKT1, EP300, MAPK1, IKBKG, JAK1, MAPK3	119	171	8112	7.97287	9.1319e-10	3.97043e-11	1.96204e-11
KEGG_PATHWAY	hsa05208:Chemical carcinogenesis - reactive oxygen species	22	17.4603	5.91275e-12	SRC, EPHX2, PRKCD, PIK3CD, PTPN11, PIK3R1, MAPK14, HIF1A, EGFR, RELA, NFKB1, VEGFA, IKBKB, MAPK8, CYP1A2, CYP1A1, ABL1, AKT1, HMOX1, MAPK1, IKBKG, MAPK3	119	223	8112	6.7251	1.51957e-09	6.33157e-11	3.12883e-11
KEGG_PATHWAY	hsa04621:NOD-like receptor signaling pathway	20	15.873	1.32236e-11	HSP90AA1, STAT1, PRKCD, TYK2, MAPK14, ANTXR2, TNF, RELA, NFKB1, IKBKB, MAPK8, CASP8, NAMPT, CASP1, BCL2, MAPK1, IKBKG, JAK1, CTSB, MAPK3	119	184	8112	7.40957	3.39845e-09	1.35938e-10	6.71758e-11
KEGG_PATHWAY	hsa05207:Chemical carcinogenesis - receptor activation	21	16.6667	1.93662e-11	HSP90AA1, SRC, VDR, EPHX2, STAT3, PIK3CD, PIK3R1, CYP3A4, FGF2, EGFR, MTOR, RELA, NFKB1, HSP90B1, VEGFA, CYP1A2, CYP1A1, BCL2, AKT1, MAPK1, MAPK3	119	212	8112	6.7525	4.97711e-09	1.91427e-10	9.45964e-11
KEGG_PATHWAY	hsa04062:Chemokine signaling pathway	20	15.873	2.8141e-11	CCR1, STAT1, SRC, PRKCD, STAT3, PIK3CD, PIK3R1, RELA, NFKB1, IKBKB, CXCL12, CXCR1, CXCR2, AKT1, MAPK1, IKBKG, JAK3, CCR4, CCR2, MAPK3	119	192	8112	7.10084	7.23225e-09	2.67861e-10	1.32367e-10
KEGG_PATHWAY	hsa05165:Human papillomavirus infection	25	19.8413	4.19818e-11	ITGB3, PIK3CD, PSEN1, PIK3R1, PTGS2, TNF, RELA, EGFR, IKBKB, CASP8, TERT, CASP3, AKT1, MAPK1, EP300, IKBKG, JAK1, MAPK3, CREBBP, STAT1, TYK2, MTOR, NFKB1, TNFRSF1A, VEGFA	119	331	8112	5.14865	1.07893e-08	3.74455e-10	1.85042e-10
KEGG_PATHWAY	hsa04658:Th1 and Th2 cell differentiation	15	11.9048	4.22536e-11	STAT1, TYK2, MAPK14, IL2, RELA, NFKB1, IKBKB, MAPK8, LCK, MAPK1, STAT6, IKBKG, JAK3, JAK1, MAPK3	119	92	8112	11.1144	1.08592e-08	3.74455e-10	1.85042e-10
KEGG_PATHWAY	hsa05169:Epstein-Barr virus infection	20	15.873	6.87369e-11	SYK, STAT1, STAT3, PIK3CD, TYK2, PIK3R1, MAPK14, TNF, RELA, NFKB1, IKBKB, MAPK8, CASP8, CASP3, BCL2, BTK, AKT1, IKBKG, JAK3, JAK1	119	202	8112	6.74931	1.76654e-08	5.88846e-10	2.90986e-10
KEGG_PATHWAY	hsa05160:Hepatitis C	18	14.2857	8.18286e-11	STAT1, STAT3, PIK3CD, TYK2, PIK3R1, TNF, EGFR, RELA, NFKB1, TNFRSF1A, IKBKB, CASP8, CASP3, AKT1, MAPK1, IKBKG, JAK1, MAPK3	119	157	8112	7.81545	2.10299e-08	6.78385e-10	3.35233e-10
KEGG_PATHWAY	hsa05205:Proteoglycans in cancer	20	15.873	8.89398e-11	SRC, ITGB3, MMP2, STAT3, PIK3CD, PTPN11, PIK3R1, MAPK14, FGF2, HIF1A, TNF, MMP9, EGFR, MTOR, VEGFA, CASP3, AKT1, MAPK1, FGFR1, MAPK3	119	205	8112	6.65054	2.28575e-08	7.14297e-10	3.5298e-10
KEGG_PATHWAY	hsa04722:Neurotrophin signaling pathway	16	12.6984	1.30851e-10	NTRK1, PRKCD, PIK3CD, PTPN11, PIK3R1, PSEN1, MAPK14, RELA, NFKB1, IKBKB, MAPK8, BCL2, ABL1, AKT1, MAPK1, MAPK3	119	119	8112	9.16545	3.36287e-08	1.01905e-09	5.03578e-10
KEGG_PATHWAY	hsa04660:T cell receptor signaling pathway	15	11.9048	2.30578e-10	PIK3CD, PIK3R1, MAPK14, TNF, IL2, RELA, NFKB1, IKBKB, MAPK8, PTPRC, LCK, AKT1, MAPK1, IKBKG, MAPK3	119	104	8112	9.83193	5.92587e-08	1.6931e-09	8.3667e-10
KEGG_PATHWAY	hsa04620:Toll-like receptor signaling pathway	15	11.9048	2.30578e-10	STAT1, PIK3CD, PIK3R1, MAPK14, TNF, RELA, NFKB1, IKBKB, MAPK8, CASP8, TLR9, AKT1, MAPK1, IKBKG, MAPK3	119	104	8112	9.83193	5.92587e-08	1.6931e-09	8.3667e-10
KEGG_PATHWAY	hsa05120:Epithelial cell signaling in Helicobacter pylori infection	13	10.3175	2.6656e-10	SRC, PTPN11, MAPK14, EGFR, RELA, NFKB1, IKBKB, ADAM17, MAPK8, CXCR1, CASP3, CXCR2, IKBKG	119	70	8112	12.6598	6.8506e-08	1.90294e-09	9.40365e-10
KEGG_PATHWAY	hsa05166:Human T-cell leukemia virus 1 infection	20	15.873	3.53343e-10	CREBBP, MMP7, PIK3CD, PIK3R1, TNF, IL2, RELA, NFKB1, TNFRSF1A, IKBKB, MAPK8, TERT, LCK, AKT1, EP300, MAPK1, IKBKG, JAK3, JAK1, MAPK3	119	222	8112	6.14127	9.08093e-08	2.43154e-09	1.20158e-09
KEGG_PATHWAY	hsa05132:Salmonella infection	21	16.6667	3.59527e-10	HSP90AA1, PIK3CD, MAPK14, TNF, RELA, NFKB1, HSP90B1, TNFRSF1A, IKBKB, MAPK8, CASP8, PTPRC, CASP3, CASP1, BCL2, TLR9, AKT1, MAPK1, IKBKG, GAPDH, MAPK3	119	249	8112	5.74911	9.23983e-08	2.43154e-09	1.20158e-09
KEGG_PATHWAY	hsa04926:Relaxin signaling pathway	16	12.6984	4.18981e-10	NOS2, MMP1, SRC, MMP2, PIK3CD, PIK3R1, MAPK14, MMP9, EGFR, RELA, NFKB1, VEGFA, MAPK8, AKT1, MAPK1, MAPK3	119	129	8112	8.45495	1.07678e-07	2.76098e-09	1.36437e-09
KEGG_PATHWAY	hsa05135:Yersinia infection	16	12.6984	9.87264e-10	SRC, PIK3CD, PIK3R1, MAPK14, TNF, IL2, RELA, NFKB1, IKBKB, MAPK8, LCK, CASP1, AKT1, MAPK1, IKBKG, MAPK3	119	137	8112	7.96123	2.53727e-07	6.34317e-09	3.13456e-09
KEGG_PATHWAY	hsa01521:EGFR tyrosine kinase inhibitor resistance	13	10.3175	1.14984e-09	SRC, STAT3, PIK3CD, PIK3R1, FGF2, EGFR, MTOR, VEGFA, BCL2, AKT1, MAPK1, JAK1, MAPK3	119	79	8112	11.2175	2.95508e-07	7.20752e-09	3.56169e-09
KEGG_PATHWAY	hsa04613:Neutrophil extracellular trap formation	18	14.2857	1.6571e-09	SYK, SRC, ITGB3, PIK3CD, HMGB1, PIK3R1, MAPK14, MPO, HDAC9, MTOR, RELA, NFKB1, SELP, CASP1, AKT1, MAPK1, ELANE, MAPK3	119	190	8112	6.45803	4.25873e-07	1.01398e-08	5.01074e-09
KEGG_PATHWAY	hsa05221:Acute myeloid leukemia	12	9.52381	2.49454e-09	IKBKB, STAT3, MAPK1, PIK3CD, AKT1, IKBKG, PIK3R1, MPO, RELA, NFKB1, MTOR, MAPK3	119	67	8112	12.2092	6.41095e-07	1.49092e-08	7.36758e-09
KEGG_PATHWAY	hsa05130:Pathogenic Escherichia coli infection	18	14.2857	2.89507e-09	SRC, PTPN11, F2, MAPK14, TNF, RELA, NFKB1, TNFRSF1A, IKBKB, MAPK8, CASP8, CASP3, CASP1, ABL1, MAPK1, IKBKG, GAPDH, MAPK3	119	197	8112	6.22855	7.44032e-07	1.69098e-08	8.35622e-09
KEGG_PATHWAY	hsa04917:Prolactin signaling pathway	12	9.52381	4.04948e-09	MAPK8, STAT1, SRC, STAT3, MAPK1, PIK3CD, AKT1, PIK3R1, MAPK14, RELA, NFKB1, MAPK3	119	70	8112	11.686	1.04071e-06	2.3127e-08	1.14285e-08
KEGG_PATHWAY	hsa04931:Insulin resistance	14	11.1111	4.31569e-09	PRKCD, STAT3, OGA, PIK3CD, PTPN11, PIK3R1, TNF, MTOR, RELA, NFKB1, TNFRSF1A, IKBKB, MAPK8, AKT1	119	108	8112	8.8366	1.10913e-06	2.41116e-08	1.19151e-08
KEGG_PATHWAY	hsa05203:Viral carcinogenesis	18	14.2857	4.9408e-09	CREBBP, SYK, SRC, STAT3, PIK3CD, PIK3R1, HDAC9, RELA, NFKB1, CASP8, CASP3, EP300, MAPK1, IKBKG, JAK3, CCR4, JAK1, MAPK3	119	204	8112	6.01483	1.26978e-06	2.70167e-08	1.33507e-08
KEGG_PATHWAY	hsa04151:PI3K-Akt signaling pathway	23	18.254	5.6459e-09	NTRK1, HSP90AA1, SYK, ITGB3, PIK3CD, PIK3R1, FGF2, EGFR, IL2, MTOR, RELA, NFKB1, HSP90B1, VEGFA, IKBKB, BCL2, AKT1, MAPK1, IKBKG, JAK3, JAK1, FGFR1, MAPK3	119	354	8112	4.429	1.45099e-06	3.02291e-08	1.49381e-08
KEGG_PATHWAY	hsa04630:JAK-STAT signaling pathway	16	12.6984	1.02316e-08	CREBBP, STAT1, STAT3, PIK3CD, PTPN11, TYK2, PIK3R1, EGFR, IL2, MTOR, BCL2, AKT1, EP300, STAT6, JAK3, JAK1	119	162	8112	6.73265	2.62952e-06	5.36637e-08	2.65186e-08
KEGG_PATHWAY	hsa05131:Shigellosis	19	15.0794	1.41013e-08	SRC, PRKCD, PIK3CD, PIK3R1, MAPK14, TNF, EGFR, MTOR, RELA, NFKB1, TNFRSF1A, IKBKB, MAPK8, CASP1, BCL2, AKT1, MAPK1, IKBKG, MAPK3	119	247	8112	5.2437	3.62404e-06	7.24809e-08	3.58174e-08
KEGG_PATHWAY	hsa01522:Endocrine resistance	13	10.3175	1.44694e-08	SRC, MMP2, PIK3CD, PIK3R1, MAPK14, MMP9, EGFR, MTOR, MAPK8, BCL2, AKT1, MAPK1, MAPK3	119	98	8112	9.0427	3.71863e-06	7.29144e-08	3.60316e-08
KEGG_PATHWAY	hsa05010:Alzheimer disease	23	18.254	2.50243e-08	APP, NOS2, PIK3CD, PIK3R1, PSEN1, PTGS2, TNF, MTOR, RELA, NFKB1, TNFRSF1A, IKBKB, ADAM17, MAPK8, CASP8, CASP3, AKT1, MAPK1, IKBKG, MAPT, GAPDH, MAPK3, SNCA	119	384	8112	4.08298	6.43123e-06	1.23678e-07	6.11171e-08
KEGG_PATHWAY	hsa04064:NF-kappa B signaling pathway	13	10.3175	2.86184e-08	SYK, PARP1, PTGS2, TNF, RELA, NFKB1, TNFRSF1A, IKBKB, CXCL12, LCK, BCL2, BTK, IKBKG	119	104	8112	8.52101	7.35489e-06	1.38772e-07	6.85761e-08
KEGG_PATHWAY	hsa04014:Ras signaling pathway	18	14.2857	3.41877e-08	NTRK1, PLA2G2A, PIK3CD, PTPN11, PIK3R1, FGF2, EGFR, RELA, NFKB1, VEGFA, IKBKB, MAPK8, ABL1, AKT1, MAPK1, IKBKG, FGFR1, MAPK3	119	232	8112	5.2889	8.78619e-06	1.62708e-07	8.04043e-08
KEGG_PATHWAY	hsa04664:Fc epsilon RI signaling pathway	11	8.73016	4.13096e-08	MAPK8, SYK, ALOX5, BTK, MAPK1, PIK3CD, AKT1, PIK3R1, MAPK14, TNF, MAPK3	119	68	8112	11.0272	1.06165e-05	1.93028e-07	9.53876e-08
KEGG_PATHWAY	hsa04920:Adipocytokine signaling pathway	11	8.73016	4.77256e-08	IKBKB, MAPK8, STAT3, AKT1, PTPN11, IKBKG, TNF, RELA, NFKB1, MTOR, TNFRSF1A	119	69	8112	10.8674	1.22654e-05	2.19027e-07	1.08235e-07
KEGG_PATHWAY	hsa05230:Central carbon metabolism in cancer	11	8.73016	5.5005e-08	NTRK1, G6PD, MAPK1, PIK3CD, AKT1, PIK3R1, HIF1A, EGFR, MTOR, FGFR1, MAPK3	119	70	8112	10.7121	1.41362e-05	2.48005e-07	1.22555e-07
KEGG_PATHWAY	hsa05170:Human immunodeficiency virus 1 infection	17	13.4921	5.94784e-08	PIK3CD, PIK3R1, MAPK14, TNF, MTOR, RELA, NFKB1, TNFRSF1A, IKBKB, MAPK8, CASP8, CASP3, BCL2, AKT1, MAPK1, IKBKG, MAPK3	119	212	8112	5.46631	1.52858e-05	2.63551e-07	1.30237e-07
KEGG_PATHWAY	hsa04217:Necroptosis	15	11.9048	6.2469e-08	HSP90AA1, PARP1, STAT1, STAT3, TYK2, HMGB1, TNF, TNFRSF1A, MAPK8, CASP8, CASP1, BCL2, STAT6, JAK3, JAK1	119	159	8112	6.43095	1.60544e-05	2.72111e-07	1.34467e-07
KEGG_PATHWAY	hsa04915:Estrogen signaling pathway	14	11.1111	8.58292e-08	HSPA8, HSP90AA1, SRC, MMP2, PRKCD, PIK3CD, PIK3R1, MMP9, EGFR, HSP90B1, BCL2, AKT1, MAPK1, MAPK3	119	138	8112	6.9156	2.20579e-05	3.67635e-07	1.81672e-07
KEGG_PATHWAY	hsa05206:MicroRNAs in cancer	20	15.873	8.85163e-08	CREBBP, ABCB1, ITGB3, STAT3, PIK3CD, PIK3R1, PTGS2, MMP9, EGFR, MTOR, NFKB1, VEGFA, IKBKB, CASP3, BCL2, ABL1, EP300, HMOX1, MAPK1, MAPK3	119	310	8112	4.39794	2.27484e-05	3.7293e-07	1.84288e-07
KEGG_PATHWAY	hsa05220:Chronic myeloid leukemia	11	8.73016	1.23011e-07	IKBKB, ABL1, MAPK1, PIK3CD, AKT1, PTPN11, IKBKG, PIK3R1, RELA, NFKB1, MAPK3	119	76	8112	9.86643	3.16134e-05	5.09902e-07	2.51975e-07
KEGG_PATHWAY	hsa04010:MAPK signaling pathway	19	15.0794	2.0454e-07	NTRK1, HSPA8, MAPK14, FGF2, TNF, EGFR, RELA, NFKB1, TNFRSF1A, VEGFA, IKBKB, MAPK8, CASP3, AKT1, MAPK1, IKBKG, MAPT, FGFR1, MAPK3	119	294	8112	4.40542	5.25653e-05	8.34392e-07	4.12326e-07
KEGG_PATHWAY	hsa05415:Diabetic cardiomyopathy	16	12.6984	2.10807e-07	G6PD, ACE, PARP1, MMP2, PRKCD, PIK3CD, PIK3R1, MAPK14, MMP9, MTOR, RELA, NFKB1, MAPK8, AKT1, TNNI3, GAPDH	119	203	8112	5.37285	5.4176e-05	8.46522e-07	4.1832e-07
KEGG_PATHWAY	hsa04662:B cell receptor signaling pathway	11	8.73016	2.5624e-07	IKBKB, SYK, BTK, MAPK1, PIK3CD, AKT1, IKBKG, PIK3R1, RELA, NFKB1, MAPK3	119	82	8112	9.1445	6.58516e-05	1.01155e-06	4.9987e-07
KEGG_PATHWAY	hsa04930:Type II diabetes mellitus	9	7.14286	2.59775e-07	IKBKB, MAPK8, PRKCD, MAPK1, PIK3CD, PIK3R1, TNF, MTOR, MAPK3	119	46	8112	13.3372	6.67599e-05	1.01155e-06	4.9987e-07
KEGG_PATHWAY	hsa05211:Renal cell carcinoma	10	7.93651	5.84862e-07	CREBBP, EP300, MAPK1, PIK3CD, AKT1, PTPN11, PIK3R1, HIF1A, MAPK3, VEGFA	119	69	8112	9.87943	0.000150298	2.24343e-06	1.10862e-06
KEGG_PATHWAY	hsa05222:Small cell lung cancer	11	8.73016	7.64533e-07	IKBKB, NOS2, CASP3, BCL2, PIK3CD, AKT1, IKBKG, PIK3R1, PTGS2, RELA, NFKB1	119	92	8112	8.15053	0.000196466	2.88948e-06	1.42788e-06
KEGG_PATHWAY	hsa04935:Growth hormone synthesis, secretion and action	12	9.52381	1.08507e-06	CREBBP, MAPK8, STAT1, STAT3, EP300, MAPK1, PIK3CD, AKT1, PIK3R1, MAPK14, MTOR, MAPK3	119	119	8112	6.87409	0.000278825	3.98377e-06	1.96863e-06
KEGG_PATHWAY	hsa04071:Sphingolipid signaling pathway	12	9.52381	1.08507e-06	MAPK8, BCL2, MAPK1, PIK3CD, AKT1, PIK3R1, MAPK14, TNF, RELA, NFKB1, MAPK3, TNFRSF1A	119	119	8112	6.87409	0.000278825	3.98377e-06	1.96863e-06
KEGG_PATHWAY	hsa04919:Thyroid hormone signaling pathway	12	9.52381	1.28235e-06	CREBBP, STAT1, SRC, ITGB3, EP300, MAPK1, PIK3CD, AKT1, PIK3R1, HIF1A, MTOR, MAPK3	119	121	8112	6.76047	0.000329509	4.64173e-06	2.29377e-06
KEGG_PATHWAY	hsa05133:Pertussis	10	7.93651	1.35026e-06	MAPK8, NOS2, CASP3, CASP1, MAPK1, MAPK14, TNF, RELA, NFKB1, MAPK3	119	76	8112	8.96948	0.000346957	4.81967e-06	2.38171e-06
KEGG_PATHWAY	hsa05140:Leishmaniasis	10	7.93651	1.51049e-06	NOS2, STAT1, MAPK1, MAPK14, PTGS2, TNF, RELA, NFKB1, JAK1, MAPK3	119	77	8112	8.853	0.00038812	5.31774e-06	2.62783e-06
KEGG_PATHWAY	hsa05219:Bladder cancer	8	6.34921	1.72081e-06	MMP1, SRC, MMP2, MAPK1, MMP9, EGFR, MAPK3, VEGFA	119	41	8112	13.3011	0.000442152	5.97634e-06	2.95329e-06
KEGG_PATHWAY	hsa04370:VEGF signaling pathway	9	7.14286	1.88601e-06	SRC, MAPK1, PIK3CD, AKT1, PIK3R1, MAPK14, PTGS2, MAPK3, VEGFA	119	59	8112	10.3985	0.000484588	6.46274e-06	3.19365e-06
KEGG_PATHWAY	hsa04932:Non-alcoholic fatty liver disease	13	10.3175	2.30505e-06	PIK3CD, PIK3R1, MAPK14, TNF, RELA, NFKB1, TNFRSF1A, IKBKB, MAPK8, CASP8, CASP3, AKT1, PPARG	119	155	8112	5.71732	0.000592224	7.79472e-06	3.85187e-06
KEGG_PATHWAY	hsa04068:FoxO signaling pathway	12	9.52381	2.82035e-06	IKBKB, CREBBP, MAPK8, STAT3, EP300, MAPK1, PIK3CD, AKT1, PIK3R1, MAPK14, EGFR, MAPK3	119	131	8112	6.2444	0.000724568	9.41337e-06	4.65174e-06
KEGG_PATHWAY	hsa04012:ErbB signaling pathway	10	7.93651	3.49771e-06	MAPK8, SRC, ABL1, MAPK1, PIK3CD, AKT1, PIK3R1, EGFR, MTOR, MAPK3	119	85	8112	8.01977	0.00089851	1.15245e-05	5.69499e-06
KEGG_PATHWAY	hsa05210:Colorectal cancer	10	7.93651	3.85932e-06	MAPK8, CASP3, BCL2, MAPK1, PIK3CD, AKT1, PIK3R1, EGFR, MTOR, MAPK3	119	86	8112	7.92652	0.000991356	1.2555e-05	6.20423e-06
KEGG_PATHWAY	hsa04140:Autophagy - animal	12	9.52381	5.78567e-06	MAPK8, PRKCD, BCL2, MAPK1, PIK3CD, AKT1, HMGB1, PIK3R1, HIF1A, MTOR, CTSB, MAPK3	119	141	8112	5.80154	0.00148582	1.85865e-05	9.18476e-06
KEGG_PATHWAY	hsa04072:Phospholipase D signaling pathway	12	9.52381	9.22859e-06	SYK, CXCR1, CXCR2, MAPK1, PIK3CD, AKT1, PTPN11, PIK3R1, F2, EGFR, MTOR, MAPK3	119	148	8112	5.52714	0.00236895	2.92808e-05	1.44695e-05
KEGG_PATHWAY	hsa04611:Platelet activation	11	8.73016	1.17125e-05	SYK, SRC, ITGB3, BTK, MAPK1, PIK3CD, AKT1, PIK3R1, F2, MAPK14, MAPK3	119	124	8112	6.04717	0.0030056	3.67087e-05	1.81401e-05
KEGG_PATHWAY	hsa05168:Herpes simplex virus 1 infection	21	16.6667	2.61814e-05	SYK, STAT1, SRC, ITGB3, PIK3CD, PTPN11, TYK2, PIK3R1, TNF, MTOR, RELA, NFKB1, TNFRSF1A, IKBKB, CASP8, CASP3, BCL2, TLR9, AKT1, IKBKG, JAK1	119	495	8112	2.89198	0.00670613	8.10678e-05	4.00607e-05
KEGG_PATHWAY	hsa04936:Alcoholic liver disease	11	8.73016	3.82858e-05	IKBKB, MAPK8, CASP8, CASP3, AKT1, IKBKG, MAPK14, TNF, RELA, NFKB1, TNFRSF1A	119	142	8112	5.28062	0.00979139	0.000117136	5.78845e-05
KEGG_PATHWAY	hsa04550:Signaling pathways regulating pluripotency of stem cells	11	8.73016	4.06659e-05	STAT3, MAPK1, PIK3CD, AKT1, PIK3R1, MAPK14, JAK3, FGF2, JAK1, FGFR1, MAPK3	119	143	8112	5.2437	0.0103969	0.000122955	6.07597e-05
KEGG_PATHWAY	hsa05022:Pathways of neurodegeneration - multiple diseases	20	15.873	5.05357e-05	APP, NOS2, HSPA5, PSEN1, PTGS2, MAPK14, TNF, SLC6A3, MTOR, RELA, NFKB1, TNFRSF1A, MAPK8, CASP8, CASP3, BCL2, MAPK1, MAPT, MAPK3, SNCA	119	476	8112	2.8642	0.012904	0.00015102	7.46283e-05
KEGG_PATHWAY	hsa05226:Gastric cancer	11	8.73016	5.77751e-05	ABCB1, TERT, BCL2, MAPK1, PIK3CD, AKT1, PIK3R1, FGF2, EGFR, MTOR, MAPK3	119	149	8112	5.03254	0.0147389	0.000170669	8.43383e-05
KEGG_PATHWAY	hsa01523:Antifolate resistance	6	4.7619	6.37338e-05	DHFR, IKBKB, IKBKG, TNF, RELA, NFKB1	119	30	8112	13.6336	0.0162467	0.000186132	9.19795e-05
KEGG_PATHWAY	hsa04622:RIG-I-like receptor signaling pathway	8	6.34921	6.4789e-05	IKBKB, MAPK8, CASP8, IKBKG, MAPK14, TNF, RELA, NFKB1	119	70	8112	7.79064	0.0165134	0.000187087	9.24517e-05
KEGG_PATHWAY	hsa05223:Non-small cell lung cancer	8	6.34921	7.77309e-05	STAT3, MAPK1, PIK3CD, AKT1, PIK3R1, JAK3, EGFR, MAPK3	119	72	8112	7.57423	0.0197794	0.000219526	0.000108482
KEGG_PATHWAY	hsa05218:Melanoma	8	6.34921	7.77309e-05	MAPK1, PIK3CD, AKT1, PIK3R1, FGF2, EGFR, FGFR1, MAPK3	119	72	8112	7.57423	0.0197794	0.000219526	0.000108482
KEGG_PATHWAY	hsa04024:cAMP signaling pathway	13	10.3175	8.29817e-05	CREBBP, PIK3CD, PIK3R1, RELA, NFKB1, EDNRA, MAPK8, AKT1, EP300, MAPK1, TNNI3, CFTR, MAPK3	119	221	8112	4.00989	0.0211014	0.000229955	0.000113635
KEGG_PATHWAY	hsa05231:Choline metabolism in cancer	9	7.14286	8.35225e-05	MAPK8, MAPK1, PIK3CD, AKT1, PIK3R1, HIF1A, EGFR, MTOR, MAPK3	119	98	8112	6.26033	0.0212374	0.000229955	0.000113635
KEGG_PATHWAY	hsa01524:Platinum drug resistance	8	6.34921	8.49515e-05	CASP8, CASP3, BCL2, MAPK1, PIK3CD, AKT1, PIK3R1, MAPK3	119	73	8112	7.47047	0.0215968	0.000229955	0.000113635
KEGG_PATHWAY	hsa04650:Natural killer cell mediated cytotoxicity	10	7.93651	8.50029e-05	SYK, LCK, CASP3, PRF1, MAPK1, PIK3CD, PTPN11, PIK3R1, TNF, MAPK3	119	126	8112	5.41016	0.0216098	0.000229955	0.000113635
KEGG_PATHWAY	hsa04061:Viral protein interaction with cytokine and cytokine receptor	9	7.14286	9.64102e-05	CCR1, CXCL12, CXCR1, CXCR2, CCR4, TNF, IL2, CCR2, TNFRSF1A	119	100	8112	6.13513	0.0244741	0.000258098	0.000127543
KEGG_PATHWAY	hsa05134:Legionellosis	7	5.55556	0.000165252	HSPA8, CASP8, CASP3, CASP1, TNF, RELA, NFKB1	119	57	8112	8.37152	0.041584	0.000437834	0.000216361
KEGG_PATHWAY	hsa05340:Primary immunodeficiency	6	4.7619	0.000204589	PTPRC, LCK, BTK, IKBKG, JAK3, ADA	119	38	8112	10.7634	0.051226	0.000536523	0.00026513
KEGG_PATHWAY	hsa04015:Rap1 signaling pathway	12	9.52381	0.000227865	SRC, ITGB3, MAPK1, PIK3CD, AKT1, PIK3R1, MAPK14, FGF2, EGFR, FGFR1, MAPK3, VEGFA	119	210	8112	3.89532	0.0568859	0.000591528	0.000292312
KEGG_PATHWAY	hsa05321:Inflammatory bowel disease	7	5.55556	0.000342238	STAT1, STAT3, STAT6, TNF, RELA, NFKB1, IL2	119	65	8112	7.34118	0.0842119	0.000879552	0.000434642
KEGG_PATHWAY	hsa04912:GnRH signaling pathway	8	6.34921	0.000388844	MAPK8, SRC, MMP2, PRKCD, MAPK1, MAPK14, EGFR, MAPK3	119	93	8112	5.86392	0.0951194	0.000989434	0.000488942
KEGG_PATHWAY	hsa04218:Cellular senescence	10	7.93651	0.000427639	SERPINE1, MAPK1, PIK3CD, AKT1, PIK3R1, MAPK14, RELA, NFKB1, MTOR, MAPK3	119	156	8112	4.36975	0.1041	0.00107748	0.000532453
KEGG_PATHWAY	hsa04666:Fc gamma R-mediated phagocytosis	8	6.34921	0.000502675	PTPRC, SYK, PRKCD, MAPK1, PIK3CD, AKT1, PIK3R1, MAPK3	119	97	8112	5.62211	0.121219	0.00125425	0.000619804
KEGG_PATHWAY	hsa04520:Adherens junction	7	5.55556	0.000552872	CREBBP, SRC, EP300, MAPK1, EGFR, FGFR1, MAPK3	119	71	8112	6.7208	0.132489	0.00136623	0.000675141
KEGG_PATHWAY	hsa04510:Focal adhesion	11	8.73016	0.00066402	MAPK8, SRC, ITGB3, BCL2, MAPK1, PIK3CD, AKT1, PIK3R1, EGFR, MAPK3, VEGFA	119	201	8112	3.73059	0.156934	0.00162527	0.000803148
KEGG_PATHWAY	hsa04914:Progesterone-mediated oocyte maturation	8	6.34921	0.000680751	HSP90AA1, MAPK8, MAPK1, PIK3CD, AKT1, PIK3R1, MAPK14, MAPK3	119	102	8112	5.34652	0.160553	0.0016505	0.000815616
KEGG_PATHWAY	hsa05214:Glioma	7	5.55556	0.00074153	MAPK1, PIK3CD, AKT1, PIK3R1, EGFR, MTOR, MAPK3	119	75	8112	6.36235	0.173573	0.00178106	0.000880133
KEGG_PATHWAY	hsa04215:Apoptosis - multiple species	5	3.96825	0.0011169	MAPK8, CASP8, CASP3, BCL2, TNFRSF1A	119	32	8112	10.6513	0.249641	0.00265781	0.00131339
KEGG_PATHWAY	hsa04810:Regulation of actin cytoskeleton	11	8.73016	0.00123838	CXCL12, SRC, ITGB3, MAPK1, PIK3CD, PIK3R1, F2, FGF2, EGFR, FGFR1, MAPK3	119	218	8112	3.43967	0.272732	0.00291984	0.00144288
KEGG_PATHWAY	hsa05224:Breast cancer	9	7.14286	0.00131025	MAPK1, PIK3CD, AKT1, PIK3R1, FGF2, EGFR, MTOR, FGFR1, MAPK3	119	147	8112	4.17356	0.286058	0.00306121	0.00151274
KEGG_PATHWAY	hsa05213:Endometrial cancer	6	4.7619	0.00148218	MAPK1, PIK3CD, AKT1, PIK3R1, EGFR, MAPK3	119	58	8112	7.05187	0.316961	0.00343172	0.00169583
KEGG_PATHWAY	hsa04211:Longevity regulating pathway	7	5.55556	0.00181511	PIK3CD, AKT1, PPARG, PIK3R1, RELA, NFKB1, MTOR	119	89	8112	5.36153	0.373062	0.00416504	0.00205821
KEGG_PATHWAY	hsa04150:mTOR signaling pathway	9	7.14286	0.00191332	IKBKB, MAPK1, PIK3CD, AKT1, PIK3R1, TNF, MTOR, MAPK3, TNFRSF1A	119	156	8112	3.93277	0.388717	0.00435154	0.00215037
KEGG_PATHWAY	hsa04929:GnRH secretion	6	4.7619	0.00230166	MAPK1, PIK3CD, AKT1, PIK3R1, KCNN4, MAPK3	119	64	8112	6.39076	0.446895	0.00518883	0.00256413
KEGG_PATHWAY	hsa04750:Inflammatory mediator regulation of TRP channels	7	5.55556	0.00295841	NTRK1, MAPK8, SRC, PRKCD, PIK3CD, PIK3R1, MAPK14	119	98	8112	4.86915	0.533006	0.0066114	0.00326711
KEGG_PATHWAY	hsa05225:Hepatocellular carcinoma	9	7.14286	0.00303719	TERT, HMOX1, MAPK1, PIK3CD, AKT1, PIK3R1, EGFR, MTOR, MAPK3	119	168	8112	3.65186	0.542393	0.00672894	0.0033252
KEGG_PATHWAY	hsa05146:Amoebiasis	7	5.55556	0.00361123	NOS2, CASP3, PIK3CD, PIK3R1, TNF, RELA, NFKB1	119	102	8112	4.6782	0.605354	0.00793236	0.00391988
KEGG_PATHWAY	hsa04910:Insulin signaling pathway	8	6.34921	0.00373808	IKBKB, MAPK8, MAPK1, PIK3CD, AKT1, PIK3R1, MTOR, MAPK3	119	137	8112	3.98062	0.618058	0.00814142	0.00402319
KEGG_PATHWAY	hsa04670:Leukocyte transendothelial migration	7	5.55556	0.0062157	CXCL12, MMP2, PIK3CD, PTPN11, PIK3R1, MAPK14, MMP9	119	114	8112	4.18576	0.798591	0.0134238	0.00663356
KEGG_PATHWAY	hsa05020:Prion disease	11	8.73016	0.00628991	HSPA8, MAPK8, HSPA5, CASP3, PRKCD, MAPK1, PIK3CD, PIK3R1, MAPK14, TNF, MAPK3	119	273	8112	2.7467	0.80242	0.0134709	0.00665682
KEGG_PATHWAY	hsa04213:Longevity regulating pathway - multiple species	5	3.96825	0.0124125	HSPA8, PIK3CD, AKT1, PIK3R1, MTOR	119	62	8112	5.49742	0.959643	0.0263638	0.013028
KEGG_PATHWAY	hsa04623:Cytosolic DNA-sensing pathway	5	3.96825	0.0131086	IKBKB, CASP1, IKBKG, RELA, NFKB1	119	63	8112	5.41016	0.966331	0.0276139	0.0136458
KEGG_PATHWAY	hsa05216:Thyroid cancer	4	3.1746	0.0162743	NTRK1, MAPK1, PPARG, MAPK3	119	37	8112	7.36952	0.985256	0.03346	0.0165347
KEGG_PATHWAY	hsa05143:African trypanosomiasis	4	3.1746	0.0162743	TLR9, SELE, TNF, IDO1	119	37	8112	7.36952	0.985256	0.03346	0.0165347
KEGG_PATHWAY	hsa04960:Aldosterone-regulated sodium reabsorption	4	3.1746	0.0162743	MAPK1, PIK3CD, PIK3R1, MAPK3	119	37	8112	7.36952	0.985256	0.03346	0.0165347
KEGG_PATHWAY	hsa04360:Axon guidance	8	6.34921	0.0166711	CXCL12, SRC, ABL1, MAPK1, PIK3CD, PTPN11, PIK3R1, MAPK3	119	182	8112	2.9964	0.986708	0.0340038	0.0168034
KEGG_PATHWAY	hsa04928:Parathyroid hormone synthesis, secretion and action	6	4.7619	0.0189288	VDR, BCL2, MAPK1, EGFR, FGFR1, MAPK3	119	106	8112	3.85857	0.992637	0.0383047	0.0189288
KEGG_PATHWAY	hsa05202:Transcriptional misregulation in cancer	8	6.34921	0.0216851	NTRK1, MMP3, PPARG, MPO, MMP9, RELA, NFKB1, ELANE	119	192	8112	2.84034	0.996427	0.0435396	0.0216851
KEGG_PATHWAY	hsa04020:Calcium signaling pathway	9	7.14286	0.0234825	NTRK1, EDNRA, NOS2, HRH2, PTAFR, FGF2, EGFR, FGFR1, VEGFA	119	240	8112	2.5563	0.997773	0.0467829	0.0234825
KEGG_PATHWAY	hsa04725:Cholinergic synapse	6	4.7619	0.0242175	BCL2, MAPK1, PIK3CD, AKT1, PIK3R1, MAPK3	119	113	8112	3.61954	0.998165	0.0478762	0.0242175
KEGG_PATHWAY	hsa04726:Serotonergic synapse	6	4.7619	0.025887	APP, ALOX5, CASP3, MAPK1, PTGS2, MAPK3	119	115	8112	3.55659	0.998818	0.050786	0.025887
KEGG_PATHWAY	hsa04612:Antigen processing and presentation	5	3.96825	0.0266169	HSPA8, HSP90AA1, HSPA5, TNF, CTSB	119	78	8112	4.36975	0.999025	0.0518223	0.0266169
KEGG_PATHWAY	hsa04152:AMPK signaling pathway	6	4.7619	0.0303785	PIK3CD, AKT1, PPARG, PIK3R1, CFTR, MTOR	119	120	8112	3.4084	0.99964	0.0586905	0.0303785
KEGG_PATHWAY	hsa04973:Carbohydrate digestion and absorption	4	3.1746	0.0306013	PIK3CD, AKT1, PIK3R1, SLC37A4	119	47	8112	5.80154	0.99966	0.0586905	0.0306013
KEGG_PATHWAY	hsa04610:Complement and coagulation cascades	5	3.96825	0.0349973	CFD, SERPINE1, PLG, F2, F3	119	85	8112	4.00989	0.999894	0.0666245	0.0349973
KEGG_PATHWAY	hsa05144:Malaria	4	3.1746	0.0358563	SELP, TLR9, SELE, TNF	119	50	8112	5.45345	0.999916	0.0677578	0.0358563
KEGG_PATHWAY	hsa05323:Rheumatoid arthritis	5	3.96825	0.0462531	CXCL12, MMP1, MMP3, TNF, VEGFA	119	93	8112	3.66495	0.999995	0.0867667	0.0462531
KEGG_PATHWAY	hsa04923:Regulation of lipolysis in adipocytes	4	3.1746	0.0476612	PIK3CD, AKT1, PIK3R1, PTGS2	119	56	8112	4.86915	0.999996	0.0883534	0.0476612
KEGG_PATHWAY	hsa04350:TGF-beta signaling pathway	5	3.96825	0.0477865	CREBBP, EP300, MAPK1, TNF, MAPK3	119	94	8112	3.62596	0.999997	0.0883534	0.0477865
KEGG_PATHWAY	hsa04371:Apelin signaling pathway	6	4.7619	0.0517533	NOS2, SERPINE1, MAPK1, AKT1, MTOR, MAPK3	119	139	8112	2.94251	0.999999	0.0950042	0.0517533
KEGG_PATHWAY	hsa04330:Notch signaling pathway	4	3.1746	0.0541941	ADAM17, CREBBP, EP300, PSEN1	119	59	8112	4.62156	0.999999	0.0987793	0.0541941
KEGG_PATHWAY	hsa05416:Viral myocarditis	4	3.1746	0.0564626	CASP8, CASP3, ABL1, PRF1	119	60	8112	4.54454	1	0.102189	0.0564626
KEGG_PATHWAY	hsa00590:Arachidonic acid metabolism	4	3.1746	0.0587758	ALOX5, EPHX2, PLA2G2A, PTGS2	119	61	8112	4.47004	1	0.105632	0.0587758
KEGG_PATHWAY	hsa04060:Cytokine-cytokine receptor interaction	9	7.14286	0.0653162	CCR1, CXCL12, CXCR1, CXCR2, CCR4, TNF, IL2, CCR2, TNFRSF1A	119	295	8112	2.0797	1	0.116571	0.0653162
KEGG_PATHWAY	hsa00591:Linoleic acid metabolism	3	2.38095	0.0660247	CYP1A2, PLA2G2A, CYP3A4	119	29	8112	7.05187	1	0.117023	0.0660247
KEGG_PATHWAY	hsa04261:Adrenergic signaling in cardiomyocytes	6	4.7619	0.0673307	BCL2, MAPK1, AKT1, TNNI3, MAPK14, MAPK3	119	150	8112	2.72672	1	0.11852	0.0673307
KEGG_PATHWAY	hsa04720:Long-term potentiation	4	3.1746	0.0735673	CREBBP, EP300, MAPK1, MAPK3	119	67	8112	4.06974	1	0.128618	0.0735673
KEGG_PATHWAY	hsa05204:Chemical carcinogenesis - DNA adducts	4	3.1746	0.0788332	CYP1A2, CYP1A1, CYP3A4, PTGS2	119	69	8112	3.95177	1	0.136893	0.0788332
KEGG_PATHWAY	hsa04137:Mitophagy - animal	4	3.1746	0.0870317	MAPK8, SRC, HIF1A, RELA	119	72	8112	3.78711	1	0.150115	0.0870317
KEGG_PATHWAY	hsa04115:p53 signaling pathway	4	3.1746	0.0898421	CASP8, CASP3, SERPINE1, BCL2	119	73	8112	3.73524	1	0.153929	0.0898421
