# Supplementary material for: QingXiaoWuWei decoction alleviates methicillin-resistant Staphylococcus aureus-induced pneumonia in mice by regulating metabolic remodeling and macrophage gene expression network via the microbiota-short-chain fatty acids axis
Source: Microbiol Spectr. 2023 Oct 12;11(6):e00344-23. doi: 10.1128/spectrum.00344-23 (PMC10714818; doi:10.1128/spectrum.00344-23)
Supplement: Table S4 — Substance peaks and metabolites. [file spectrum.00344-23-s0004.xlsx]

## Sheet: Table S4-1
Table S4-1 Substance peaks and metabolites
ID	m/z	Retention time (min)	Ion mode	Metabolites	Compound ID	Super Class	Class	Sub Class	level	kegg	Score	Fragmentation Score	Adducts	Formula	Mass Error (ppm)	QC1	QC2	QC3	C1	C2	C3	C4	C5	C6	H1	H2	H3	H4	H5	H6	Mo1	Mo2	Mo3	Mo4	Mo5	Mo6
11.72_521.3472n	522.354	11.7183	pos	LysoPC(18:1(11Z)/0:0)	HMDB0010385	Lipids and lipid-like molecules	Glycerophospholipids	Glycerophosphocholines	**	C04230	58.4	95.2	M+H, M+K	C26H52NO7P	-1.78326	4.36253e+07	4.46758e+07	4.39318e+07	4.86162e+07	4.83837e+07	4.80463e+07	4.76168e+07	4.56918e+07	4.80833e+07	4.27292e+07	4.40643e+07	4.40293e+07	4.37959e+07	4.39853e+07	4.36178e+07	4.87136e+07	4.84358e+07	4.81131e+07	4.45452e+07	4.84433e+07	4.66337e+07
10.84_541.3157n	542.323	10.8432	pos	LysoPC(20:5(5Z,8Z,11Z,14Z,17Z)/0:0)	HMDB0010397	Lipids and lipid-like molecules	Glycerophospholipids	Glycerophosphocholines	**	C04230	58.2	95.1	M+H, M+K, M+Na	C28H48NO7P	-2.10068	1.54912e+06	1.50136e+06	1.52485e+06	2.04262e+06	1.98707e+06	2.03067e+06	1.95035e+06	1.92297e+06	2.03711e+06	1.0485e+06	1.08446e+06	1.06822e+06	1.06611e+06	1.07343e+06	1.10958e+06	1.52558e+06	1.5805e+06	1.57572e+06	1.40635e+06	1.58788e+06	1.54089e+06
11.19_568.3384m/z	568.338	11.1927	pos	LysoPC(22:6(4Z,7Z,10Z,13Z,16Z,19Z)/0:0)	HMDB0010404	Lipids and lipid-like molecules	Glycerophospholipids	Glycerophosphocholines	**	C04230	58.2	95.2	M+H	C30H50NO7P	-2.39608	1.59997e+07	1.61241e+07	1.61808e+07	1.58665e+07	1.52833e+07	1.5233e+07	1.57952e+07	1.51748e+07	1.54936e+07	1.90157e+07	1.90374e+07	1.83083e+07	1.8848e+07	1.8715e+07	1.90673e+07	1.78162e+07	1.81467e+07	1.91213e+07	1.70265e+07	1.8093e+07	1.74681e+07
11.40_569.3468n	570.354	11.3986	pos	PC(22:5(4Z,7Z,10Z,13Z,16Z)/0:0)	LMGP01050142	Lipids and lipid-like molecules	Glycerophospholipids	Glycerophosphocholines	**	C04230	58.1	95.7	M+H, M+Na	C30H52NO7P	-2.27854	1.01455e+06	997348	1.01375e+06	1.15719e+06	1.13761e+06	1.1373e+06	1.12125e+06	1.075e+06	1.12926e+06	933802	985922	928156	932858	945659	942099	1.11817e+06	1.10437e+06	1.16443e+06	1.03213e+06	1.0981e+06	1.13177e+06
0.73_116.0707m/z	116.071	0.731417	pos	L-Proline	29	Organic acids and derivatives	Carboxylic acids and derivatives	Amino acids, peptides, and analogues	**	C00148	57.9	95.9	M+H	C5H9NO2	0.613324	174953	176937	174846	184300	180117	184078	184391	184856	186672	166683	170179	170442	161050	166455	173986	148528	154637	155446	158740	160105	160209
0.59_129.0789n	147.113	0.592017	pos	D-Pipecolic acid	58337	Organic acids and derivatives	Carboxylic acids and derivatives	Amino acids, peptides, and analogues			57.8	96.5	M+H, M+NH4, M+H-H2O	C6H11NO2	-0.904951	463452	465568	457059	492072	477859	506959	494587	511246	485546	424638	426459	441913	426820	432134	447381	394830	394494	418117	399041	394457	388320
11.59_570.3541m/z	570.354	11.5879	pos	PC(22:5(7Z,10Z,13Z,16Z,19Z)/0:0)	LMGP01050143	Lipids and lipid-like molecules	Glycerophospholipids	Glycerophosphocholines	**	C04230	57.7	95.8	M+H	C30H52NO7P	-2.28293	637406	637995	641154	751372	728982	739155	735035	702349	767252	625292	632426	643586	663468	648473	658243	637448	633476	676795	578604	672675	642379
12.62_549.3782n	550.385	12.6157	pos	LysoPC(20:1(11Z)/0:0)	HMDB0010391	Lipids and lipid-like molecules	Glycerophospholipids	Glycerophosphocholines	**	C04230	57.7	95.8	M+H, M+Na	C28H56NO7P	-2.24499	1.22033e+06	1.25249e+06	1.20101e+06	1.30959e+06	1.26831e+06	1.19545e+06	1.25e+06	1.20152e+06	1.28378e+06	1.22538e+06	1.20233e+06	1.15994e+06	1.1904e+06	1.22591e+06	1.16696e+06	1.28272e+06	1.30153e+06	1.35388e+06	1.19148e+06	1.31237e+06	1.2886e+06
5.90_246.1000n	247.107	5.89838	pos	N-Acetyl-DL-tryptophan	34535	Unclassified	Unclassified	Unclassified			57.7	93.7	M+H-H2O, M+H	C13H14N2O3	-1.77013	24111.3	28949.3	26172.4	27197.8	26367.2	28837.5	27950.9	30139.1	27610.4	25770.6	24292.7	24552.5	25743.1	24382	25211.2	24507.8	25661.2	23736.1	23206.3	22897.1	24427.8
10.70_467.3002n	468.307	10.6954	pos	PC(14:0/0:0)	LMGP01050012	Lipids and lipid-like molecules	Glycerophospholipids	Glycerophosphocholines	*		57.6	92.6	M+H, M+Na	C22H46NO7P	-2.13964	468546	461705	447766	516967	490770	480484	511420	481422	488076	453436	455605	417446	457215	453381	438622	516681	523564	470414	455169	520825	479640
4.07_146.0598m/z	146.06	4.06657	pos	4-formyl Indole	96392	Unclassified	Unclassified	Unclassified			57.5	92.7	M+H	C9H7NO	-1.96933	52515.7	52264.2	54227	54420.8	53053.6	55156.7	53681	53407.5	53678.6	49665.3	50486.9	50711.1	50068.9	49663.9	50679.5	48940.8	50719.6	50459.4	48394.2	50112.7	50707.1
7.15_189.0786n	190.086	7.14573	pos	3-Indolepropionic acid	6602	Organoheterocyclic compounds	Indoles and derivatives	Indolyl carboxylic acids and derivatives			57.5	91.8	M+H-H2O, M+H	C11H11NO2	-1.85251	48190.1	46227.6	48575.9	66953.3	68513.9	70231.1	66533.1	68759.6	67270.5	18435	18733.9	18427.6	18277	17773.7	18548.9	32021	33881.2	32603.7	30378.6	32748.2	32323.4
11.44_454.2919m/z	454.292	11.4419	pos	LysoPE(16:0/0:0)	HMDB0011503	Lipids and lipid-like molecules	Glycerophospholipids	Glycerophosphoethanolamines	*		57.4	91.9	M+H	C21H44NO7P	-2.0249	1.15882e+06	1.17552e+06	1.2131e+06	1.31444e+06	1.26206e+06	1.20009e+06	1.26096e+06	1.18475e+06	1.27196e+06	1.14145e+06	1.17891e+06	1.05949e+06	1.13399e+06	1.11782e+06	1.12533e+06	1.14747e+06	1.14014e+06	1.11677e+06	967961	1.10748e+06	1.12161e+06
10.95_493.3159n	494.323	10.9505	pos	LysoPC(16:1(9Z)/0:0)	HMDB0010383	Lipids and lipid-like molecules	Glycerophospholipids	Glycerophosphocholines	**	C04230	57.3	93.5	M+H, M+Na, M+K	C24H48NO7P	-1.95307	3.32484e+06	3.36351e+06	3.23606e+06	3.95627e+06	3.75777e+06	3.92393e+06	3.91986e+06	3.67502e+06	3.85214e+06	3.02481e+06	3.18148e+06	3.14478e+06	3.18436e+06	3.21077e+06	3.26425e+06	3.79741e+06	3.8418e+06	3.59112e+06	3.53001e+06	4.00884e+06	3.92793e+06
11.18_478.2918m/z	478.292	11.1784	pos	LysoPE(18:2(9Z,12Z)/0:0)	HMDB0011507	Lipids and lipid-like molecules	Glycerophospholipids	Glycerophosphoethanolamines	*		57.3	91	M+H	C23H44NO7P	-2.06651	2.56224e+06	2.55897e+06	2.61998e+06	3.69662e+06	3.59243e+06	3.55839e+06	3.60266e+06	3.50705e+06	3.61331e+06	1.5882e+06	1.58454e+06	1.53674e+06	1.5322e+06	1.55284e+06	1.57936e+06	2.16275e+06	2.18208e+06	2.17116e+06	1.98482e+06	2.19601e+06	2.07249e+06
1.00_163.1226m/z	163.123	1.00368	pos	L-Nicotine	1526	Organoheterocyclic compounds	Pyridines and derivatives	Pyrrolidinylpyridines	**	C00745	57.2	92.5	M+H	C10H14N2	-2.09348	18956.1	20247.1	21022.4	27143.4	38816.2	19868.9	24732.5	7240.55	19898.2	26082.1	9402.43	16642.8	17899.4	22194.7	36761.8	29563.4	16112.8	24551	26150	24474.2	23535.5
9.42_135.0803m/z	135.08	9.4229	pos	2,5-Dimethylbenzaldehyde	265044	Benzenoids	Benzene and substituted derivatives	Benzoyl derivatives			57.2	88.6	M+H	C9H10O	-1.11802	90699.8	91603.5	88891.6	89226.5	86444.4	90746.5	88780.6	96048.8	87551.2	84606.4	88127	86633.4	87125.8	86797	92857.9	84240.2	81764.9	84904.9	87369.5	85464.4	86265.5
0.79_139.0500m/z	139.05	0.790233	pos	Urocanic acid	298	Organoheterocyclic compounds	Azoles	Imidazoles	**	C00785	57.1	89.8	M+H	C6H6N2O2	-1.7533	40564.3	38214.6	42116.7	36884.3	35547.9	35493.4	35202.2	34973.9	31642.7	23395.9	22788.4	21978.2	26876.3	23161.9	23131.4	47807.6	48565.2	48275.1	47228.3	48465.1	46579.1
0.61_156.0765m/z	156.076	0.605833	pos	L-Histidine	21	Organic acids and derivatives	Carboxylic acids and derivatives	Amino acids, peptides, and analogues	**	C00135	57	94.7	M+H	C6H9N3O2	-1.71237	61268.3	63172.1	60372.6	64100.8	63081.1	66998.8	64484	65587.2	61986.5	57974.2	58229.2	58527.7	57253.6	59328.6	60085.9	53285	54324.6	56879	54497.9	54843.4	53001.3
11.16_526.2914m/z	526.291	11.1642	pos	LysoPE(20:3(11Z,14Z,17Z)/0:0)	HMDB0011514	Lipids and lipid-like molecules	Glycerophospholipids	Glycerophosphoethanolamines	*		57	88.9	M+Na	C25H46NO7P	2.00003	3.76935e+06	3.80208e+06	3.77607e+06	4.19671e+06	4.01532e+06	3.96296e+06	3.98476e+06	3.9422e+06	3.99573e+06	4.31974e+06	4.37641e+06	4.25638e+06	4.2545e+06	4.27512e+06	4.3351e+06	3.63201e+06	3.65071e+06	3.82275e+06	3.32021e+06	3.7475e+06	3.48562e+06
12.32_482.3232m/z	482.323	12.323	pos	LysoPE(18:0/0:0)	HMDB0011130	Lipids and lipid-like molecules	Glycerophospholipids	Glycerophosphoethanolamines	***		57	89.6	M+H	C23H48NO7P	-1.92956	1.20566e+06	1.1784e+06	1.20614e+06	1.24164e+06	1.21948e+06	1.14283e+06	1.24245e+06	1.12845e+06	1.21174e+06	1.14465e+06	1.15032e+06	1.09162e+06	1.15327e+06	1.13786e+06	1.13937e+06	1.11041e+06	1.05709e+06	1.05835e+06	895263	1.08364e+06	1.01798e+06
0.66_257.1022n	280.091	0.6621	pos	Glycerophosphocholine	HMDB0000086	Lipids and lipid-like molecules	Glycerophospholipids	Glycerophosphocholines	***	C00670	56.9	89.2	M+Na, M+K	C8H20NO6P	-2.33516	382375	469622	334164	289495	303594	207432	383292	307673	448251	367025	337299	453178	352825	405153	348673	216121	325836	351807	235804	251963	284765
0.69_129.0423n	147.076	0.689883	pos	Pyrrolidonecarboxylic acid	HMDB0000267	Organic acids and derivatives	Carboxylic acids and derivatives	Amino acids, peptides, and analogues	***	C01879	56.8	91.1	M+NH4, M+Na, M+H	C5H7NO3	-2.31396	309336	304712	298215	283849	289355	283583	286652	281770	279240	338505	339971	337835	339673	343361	340543	284049	279286	284957	298405	302466	285114
11.50_495.3316n	496.339	11.5005	pos	LysoPC(0:0/16:0)	HMDB0240262	Lipids and lipid-like molecules	Glycerophospholipids	Glycerophosphocholines	***		56.8	87.2	M+H, M+Na, M+H-H2O	C24H50NO7P	-1.73736	1.09755e+08	1.06056e+08	1.09013e+08	1.17874e+08	1.1365e+08	1.10131e+08	1.1351e+08	1.08308e+08	1.15848e+08	1.11107e+08	1.11579e+08	1.05342e+08	1.07292e+08	1.07976e+08	1.06718e+08	1.10616e+08	1.09524e+08	1.07514e+08	9.86955e+07	1.09321e+08	1.07615e+08
11.50_546.3542m/z	546.354	11.5005	pos	LysoPC(20:3(5Z,8Z,11Z)/0:0)	HMDB0010393	Lipids and lipid-like molecules	Glycerophospholipids	Glycerophosphocholines	*		56.8	88.6	M+H	C28H52NO7P	-2.25665	5.99028e+06	5.85686e+06	5.95985e+06	6.86996e+06	6.62741e+06	6.64085e+06	6.66766e+06	6.50827e+06	6.76652e+06	5.92579e+06	5.93315e+06	5.71591e+06	5.72626e+06	5.77742e+06	5.74442e+06	6.2926e+06	6.32648e+06	6.15149e+06	5.96835e+06	6.23081e+06	6.18526e+06
11.66_478.2949m/z	478.295	11.6609	neg	PE(18:1(9Z)/0:0)	40778	Lipids and lipid-like molecules	Glycerophospholipids	Glycerophosphoethanolamines			56.8	90.8	M-H	C23H46NO7P	1.99086	266494	262403	267977	347062	350848	328420	342713	320951	333527	254962	250584	256079	256026	240699	258636	276649	267807	274074	260024	268404	261937
11.66_480.3076m/z	480.308	11.6606	pos	LysoPE(18:1(11Z)/0:0)	HMDB0011505	Lipids and lipid-like molecules	Glycerophospholipids	Glycerophosphoethanolamines	***		56.8	89.6	M+H	C23H46NO7P	-1.7899	963915	984940	982316	1.20854e+06	1.18745e+06	1.18474e+06	1.12728e+06	1.09094e+06	1.17017e+06	863212	875335	859095	847190	870921	848132	923759	926338	940647	834066	920082	889082
12.43_508.3417m/z	508.342	12.4284	neg	LysoPC(17:0)	HMDB0012108	Lipids and lipid-like molecules	Glycerophospholipids	Glycerophosphocholines	***	C04230	56.8	91.5	M-H	C25H52NO7P	1.65684	118563	121695	132312	133296	131171	124181	126848	120061	123527	160563	140964	144337	155092	137097	143719	130367	126994	131912	123362	132960	125625
0.59_112.0870m/z	112.087	0.592017	pos	Histamine	68	Organic nitrogen compounds	Organonitrogen compounds	Amines	**	C00388	56.7	86.3	M+H	C5H9N3	0.799367	27492.1	27035.7	27086.8	25408.5	23001.1	25936.7	23764.4	26322.4	24962.9	22328.8	24240.5	24159.1	23352.4	23874.3	24701.3	27665.3	27342.2	29855.3	27289.2	29999.1	31152.8
7.73_515.2908n	516.298	7.72928	pos	Taurocholic acid	HMDB0000036	Lipids and lipid-like molecules	Steroids and steroid derivatives	Bile acids, alcohols and derivatives	***	C05122	56.7	96.1	M+H, M+NH4, M+Na, M+K, M+H-H2O	C26H45NO7S	-1.6346	106582	106505	109310	106346	102166	104091	103626	107430	104679	98564.3	94889.2	97131.4	95989.6	98749.2	98549.1	121493	124011	122651	119204	124120	123570
0.59_132.0899n	133.097	0.592017	pos	L-Ornithine	45121	Organic acids and derivatives	Carboxylic acids and derivatives	Amino acids, peptides, and analogues	**	C00077	56.6	89.8	M+H-H2O, M+H	C5H12N2O2	0.442905	21359.4	22162.1	20676.5	23393.7	22766.4	24897	23760.3	24393.5	21966.1	16650.8	16080.9	16917.4	17199.3	17288.7	16507.6	19531.1	18671.6	18575.1	20199.7	19086.5	18150
10.62_380.2550m/z	380.255	10.6177	pos	Sphingosine-1-phosphate	3891	Lipids and lipid-like molecules	Sphingolipids	Phosphosphingolipids	**	C06124	56.6	90.7	M+H	C18H38NO5P	-2.65841	79239.3	74443.5	74353.2	92857.6	84499.9	69391.4	84526	67229.7	78712.5	71525	74806.5	59748.9	73406.3	60489.6	68380.9	80771.2	70865	107857	60900.5	78162.4	66238.8
12.41_523.3629n	524.37	12.4105	pos	LysoPC(18:0)	HMDB0010384	Lipids and lipid-like molecules	Glycerophospholipids	Glycerophosphocholines	***	C04230	56.4	84.8	M+H, M+K, M+Na, M+H-H2O	C26H54NO7P	-1.73465	8.5863e+07	8.32593e+07	8.38076e+07	8.48731e+07	8.30535e+07	7.76792e+07	8.33892e+07	7.64406e+07	8.16684e+07	9.11447e+07	8.86065e+07	8.72438e+07	9.30715e+07	9.35877e+07	9.04952e+07	8.52065e+07	8.10573e+07	8.02266e+07	7.23478e+07	8.28194e+07	8.05607e+07
2.57_219.1102n	220.117	2.57397	pos	Pantothenic Acid	241	Organic oxygen compounds	Organooxygen compounds	Alcohols and polyols	**	C00864	56.4	86.9	M+H, M+Na	C9H17NO5	-2.14173	148683	149207	148157	153675	154234	147160	148925	147924	160047	146339	139384	146720	144824	142861	143955	151348	157830	156345	139264	141502	142735
1.01_173.0083m/z	173.008	1.01198	neg	Aconitic acid	3300	Organic acids and derivatives	Carboxylic acids and derivatives	Tricarboxylic acids and derivatives	**	C00417	56.3	89.3	M-H	C6H6O6	-4.99484	51965.6	54454.5	50424.8	51160.5	51620.9	52178.9	53859	53970.7	55031	45953.5	36503	51845.6	48727.2	48875.8	47604.7	52712.2	61111.6	57945.2	49721.8	55542.4	59067
10.90_452.2762m/z	452.276	10.9043	pos	LysoPE(16:1(9Z)/0:0)	HMDB0011504	Lipids and lipid-like molecules	Glycerophospholipids	Glycerophosphoethanolamines	***		56.3	89.2	M+H	C21H42NO7P	-2.16883	70086.7	63362.7	69664.2	99750.6	92544.1	91571.5	94179.5	88123.1	95855.6	51531.1	52669.8	50669.4	51694.9	51020.4	52096.1	64559.4	63658.8	63594.4	56460.2	65302.3	57358.4
5.90_206.0808m/z	206.081	5.89838	pos	Indolelactic acid	71	Organoheterocyclic compounds	Indoles and derivatives	Indolyl carboxylic acids and derivatives		C02043	56.3	86.5	M+H	C11H11NO3	-1.77937	10194.5	11316.1	10684.1	12947.1	12270.4	13021.3	13511.3	13107.9	12893.6	6877.26	6777.53	6703.39	6647.36	6571.92	6727.07	9512.47	9798.21	10037.4	9388.97	9709.79	9282.58
8.33_347.2209m/z	347.221	8.32845	pos	Corticosterone	HMDB0001547	Lipids and lipid-like molecules	Steroids and steroid derivatives	Hydroxysteroids	***	C02140	56.3	87.4	M+H	C21H30O4	-2.25493	55091.6	53341.7	54742.4	54001.5	53035.4	53157.4	53026.7	50949.1	53665.1	44463.9	45220.5	45586.7	48902.1	46132.9	45344.6	64518.4	66889.7	66366.1	64577.9	64071.1	64494.6
1.00_130.0498m/z	130.05	1.00368	pos	(R)-(+)-2-Pyrrolidone-5-carboxylic acid	63632	Unclassified	Unclassified	Unclassified			56.2	88.1	M+H	C5H7NO3	-0.892089	95228.4	100765	100129	88643.3	86428.6	86571.1	85367.1	84822.6	88223.1	106161	101264	100533	110760	100035	106126	100090	106483	100929	100616	106074	99355.5
10.81_499.2688n	500.276	10.8121	pos	LysoPE(20:5(5Z,8Z,11Z,14Z,17Z)/0:0)	HMDB0011519	Lipids and lipid-like molecules	Glycerophospholipids	Glycerophosphoethanolamines	*		56.2	87	M+H, M+Na	C25H42NO7P	-2.10106	173804	165909	165112	221769	225313	228947	223577	214898	226644	128409	130120	123787	130292	124687	125670	152590	155143	155580	136221	153003	146113
0.79_204.1227m/z	204.123	0.790233	pos	L-Acetylcarnitine	HMDB0000201	Lipids and lipid-like molecules	Fatty Acyls	Fatty acid esters	***	C02571	56.1	83.8	M+H	C9H17NO4	-1.82742	2.87332e+06	2.8084e+06	2.9253e+06	2.48188e+06	2.35548e+06	2.37664e+06	2.35632e+06	2.4236e+06	2.15922e+06	2.88545e+06	2.95213e+06	2.83493e+06	2.88837e+06	2.85611e+06	2.9154e+06	3.2227e+06	3.41919e+06	3.42458e+06	3.3158e+06	3.43197e+06	3.30978e+06
11.11_482.3232m/z	482.323	11.1071	pos	PC(15:0/0:0)	LMGP01050016	Lipids and lipid-like molecules	Glycerophospholipids	Glycerophosphocholines	**	C04230	56.1	85.4	M+H	C23H48NO7P	-1.98771	569734	561371	572819	651249	614561	614897	641190	568491	613586	540916	546676	514766	540790	551756	543319	648630	672352	601605	541316	661387	639622
11.24_543.3311n	544.338	11.236	pos	PC(20:4(5Z,8Z,11Z,14Z)/0:0)	LMGP01050048	Lipids and lipid-like molecules	Glycerophospholipids	Glycerophosphocholines	**	C04230	56.1	84.5	M+H, M+Na	C28H50NO7P	-2.4762	2.15744e+07	2.15166e+07	2.17157e+07	2.04327e+07	1.99402e+07	1.99517e+07	2.10044e+07	2.00323e+07	2.05945e+07	2.69766e+07	2.67726e+07	2.60134e+07	2.61456e+07	2.61989e+07	2.73117e+07	2.51825e+07	2.55496e+07	2.57849e+07	2.39905e+07	2.48259e+07	2.50614e+07
6.40_176.0703m/z	176.07	6.39552	pos	Indoleacetic acid	HMDB0000197	Organoheterocyclic compounds	Indoles and derivatives	Indolyl carboxylic acids and derivatives	***	C00954	55.9	84.1	M+H	C10H9NO2	-1.66403	7467.41	7586.18	7609.86	8427.86	7431.91	8011.71	7728.87	7631.58	7316.76	7079.09	7003.57	7108.17	7173.88	6741.22	7291.8	7598.13	7922.55	7708.62	7849.86	7225.06	7467.33
11.19_502.2919m/z	502.292	11.1927	pos	LysoPE(20:4(8Z,11Z,14Z,17Z)/0:0)	HMDB0011518	Lipids and lipid-like molecules	Glycerophospholipids	Glycerophosphoethanolamines	*		55.8	82.5	M+H	C25H44NO7P	-1.90236	3.81463e+06	3.84204e+06	3.87365e+06	4.44857e+06	4.39077e+06	4.34881e+06	4.42088e+06	4.2618e+06	4.38334e+06	4.02005e+06	3.96591e+06	3.74884e+06	3.90464e+06	3.93144e+06	3.91468e+06	3.54967e+06	3.67237e+06	3.88665e+06	3.32419e+06	3.62778e+06	3.51332e+06
0.70_131.0693n	132.077	0.703733	pos	Creatine	7	Organic acids and derivatives	Carboxylic acids and derivatives	Amino acids, peptides, and analogues	**	C00300	55.7	84.6	M+H, M+Na	C4H9N3O2	-1.22139	760624	762654	735098	714338	673030	711757	730423	706816	703566	778140	774901	825762	787315	760726	813063	695422	720045	719736	712730	731073	714677
9.62_302.2683m/z	302.268	9.62232	pos	Muricatacin	HMDB0038685	Lipids and lipid-like molecules	Fatty Acyls	Fatty alcohols	*		55.7	85.5	M+NH4	C17H32O3	-2.45941	56959.3	55589.3	58505.5	53603	57522.6	60969.2	56887.2	58748.8	54942.9	56768.7	55220.7	55668.2	53253.2	53443	55705.2	55490.3	54555.6	55705.3	55151.7	53004.4	53905
1.00_248.1486m/z	248.149	1.00368	pos	(R)-3-hydroxybutyrylcarnitine	HMDB0062735	Lipids and lipid-like molecules	Fatty Acyls	Fatty acid esters	***		55.6	83.7	M+H	C11H21NO5	-2.56481	61408.8	69372.8	61754.9	42423.5	42432.4	44546.5	43550.2	46688.5	44176.9	77006.3	68334.7	68508.7	77040.4	62678.9	70460.5	86797.8	98807.8	88241	87611	83335.8	81756.6
1.13_294.1540m/z	294.154	1.12788	pos	N-(1-Deoxy-1-fructosyl)isoleucine	HMDB0039780	Organic acids and derivatives	Carboxylic acids and derivatives	Amino acids, peptides, and analogues	***		55.6	86.6	M+H	C12H23NO7	-2.54392	42736	39418.6	41224.4	39192.8	42569.6	41356.3	39793.5	40136.1	40994.4	40473.5	39953.4	39866.8	40000.9	39959.7	39607.6	44207.4	43682.4	45997	43766.4	45787.6	44218.3
10.60_256.2265m/z	256.226	10.6017	pos	Germacrenone	HMDB0035887	Lipids and lipid-like molecules	Prenol lipids	Sesquiterpenoids	*		55.6	85.5	M+NH4	C15H26O2	-2.59293	66099.6	63642.5	62928.4	66713.1	59348.7	62901.8	63293.7	64549.6	62042.3	60403.6	58699.3	63399.9	62839.2	59159.4	63870.9	61108.5	60295.6	62119.5	61015.1	61080.6	58715.2
4.48_261.1439m/z	261.144	4.47652	pos	gamma-Glutamylleucine	HMDB0011171	Organic acids and derivatives	Carboxylic acids and derivatives	Amino acids, peptides, and analogues	***		55.6	84.7	M+H	C11H20N2O5	-2.33938	39144.1	39739.1	38872.2	44542.7	41091.7	41871.9	42657.7	41865.5	43230.4	32875.9	34745	34079.5	35059.5	35110.1	36664.3	35224.2	36795.7	36080.9	33511.3	37170.7	34149.1
10.89_517.3158n	518.323	10.8888	pos	LysoPC(18:3(6Z,9Z,12Z)/0:0)	HMDB0010387	Lipids and lipid-like molecules	Glycerophospholipids	Glycerophosphocholines	**	C04230	55.5	85.5	M+H, M+Na	C26H48NO7P	-1.93913	961238	902630	939482	1.1992e+06	1.15069e+06	1.17993e+06	1.14807e+06	1.10821e+06	1.16555e+06	761770	776001	757646	770161	781281	771047	1.02959e+06	1.02385e+06	921568	910773	1.04536e+06	979390
1.06_303.0837m/z	303.084	1.06018	neg	N-Acetylaspartylglutamic acid	44358	Organic acids and derivatives	Carboxylic acids and derivatives	Amino acids, peptides, and analogues	**	C12270	55.4	83.7	M-H	C11H16N2O8	1.07557	7445.19	7329.58	8045.62	9057.62	7701.15	7854.52	8246.38	7691.86	8479.87	6974.24	6912.97	7203.84	7187.37	7542.65	6947.17	7508.55	7817.38	8071.73	7868.83	7164.55	7285.98
11.21_1087.6692m/z	1087.67	11.2071	pos	Bacterioruberin diglucoside	LMPR01080037	Unclassified	Unclassified	Unclassified	*		55.4	84.1	M+Na	C62H96O14	0.0177827	6.57271e+06	6.48017e+06	6.45843e+06	6.75286e+06	6.42367e+06	6.45129e+06	6.92802e+06	6.53895e+06	6.79396e+06	7.54168e+06	7.57651e+06	7.1999e+06	7.45819e+06	7.68356e+06	7.6885e+06	7.82229e+06	7.783e+06	7.77101e+06	7.08832e+06	8.11486e+06	7.67674e+06
11.19_612.3317m/z	612.332	11.193	neg	PC(22:6(4Z,7Z,10Z,13Z,16Z,19Z)/0:0)	LMGP01050056	Lipids and lipid-like molecules	Glycerophospholipids	Glycerophosphocholines			55.3	79.2	M+FA-H	C30H50NO7P	1.75015	2.75403e+06	2.94621e+06	2.82595e+06	2.86212e+06	2.83009e+06	2.72331e+06	2.78514e+06	2.80018e+06	2.82024e+06	3.56037e+06	3.51233e+06	3.53727e+06	3.67915e+06	3.3841e+06	3.3541e+06	3.40059e+06	3.4621e+06	3.43172e+06	3.29041e+06	3.31688e+06	3.25062e+06
11.95_548.3699m/z	548.37	11.9497	pos	LysoPC(20:2(11Z,14Z)/0:0)	HMDB0010392	Lipids and lipid-like molecules	Glycerophospholipids	Glycerophosphocholines	**	C04230	55.3	81.7	M+H	C28H54NO7P	-2.1142	1.09947e+06	1.1121e+06	1.14336e+06	1.2621e+06	1.21409e+06	1.21654e+06	1.22267e+06	1.16896e+06	1.26212e+06	1.09828e+06	1.10683e+06	1.06231e+06	1.13751e+06	1.11267e+06	1.13327e+06	1.18604e+06	1.18491e+06	1.18147e+06	1.04144e+06	1.19005e+06	1.19246e+06
13.56_282.2785m/z	282.278	13.5602	pos	Oleamide	4115	Lipids and lipid-like molecules	Fatty Acyls	Fatty amides	*	C19670	55.3	82.8	M+H	C18H35NO	-2.3248	1.5429e+06	1.53411e+06	1.47457e+06	1.2808e+06	1.23674e+06	2.60048e+06	1.02176e+06	1.59238e+06	1.11207e+06	1.78524e+06	2.36581e+06	1.64464e+06	2.38106e+06	2.76415e+06	1.87114e+06	1.30353e+06	1.91556e+06	1.42148e+06	1.21553e+06	1.61982e+06	1.46081e+06
1.02_164.0470n	182.081	1.01753	pos	2-Hydroxycinnamic acid	HMDB0002641	Phenylpropanoids and polyketides	Cinnamic acids and derivatives	Hydroxycinnamic acids and derivatives	***	C01772	55.2	82.3	M+H, M+NH4, M+H-H2O	C9H8O3	-1.84282	1.3898e+06	1.43024e+06	1.41062e+06	1.50248e+06	1.63329e+06	1.62668e+06	1.57516e+06	1.67524e+06	1.64203e+06	1.09912e+06	1.07581e+06	1.10347e+06	1.08953e+06	1.08703e+06	1.11362e+06	1.28802e+06	1.40639e+06	1.32879e+06	1.22647e+06	1.35615e+06	1.32205e+06
11.32_507.3314n	508.339	11.3248	pos	PC(17:1(10Z)/0:0)	LMGP01050002	Lipids and lipid-like molecules	Glycerophospholipids	Glycerophosphocholines			55.1	81.3	M+H, M+Na	C25H50NO7P	-2.16511	420473	403414	411491	485548	468197	481703	481441	458530	466450	371361	385461	368601	354312	373006	365222	459496	476339	485522	433503	475767	476743
11.22_519.3316n	520.339	11.2216	pos	PC(18:2(9Z,12Z)/0:0)	LMGP01050035	Lipids and lipid-like molecules	Glycerophospholipids	Glycerophosphocholines	*		55	78.4	M+H, M+Na, M+H-H2O	C26H50NO7P	-1.6896	6.696e+07	6.63685e+07	6.73439e+07	7.97146e+07	7.7285e+07	7.75501e+07	8.06893e+07	7.64578e+07	7.96174e+07	5.8827e+07	5.84971e+07	5.67166e+07	5.70981e+07	5.78204e+07	5.92229e+07	7.1543e+07	7.27384e+07	6.7937e+07	6.76255e+07	7.11944e+07	7.11006e+07
7.03_274.2007m/z	274.201	7.02885	pos	Monomenthyl succinate	HMDB0036143	Lipids and lipid-like molecules	Prenol lipids	Monoterpenoids	*		55	82.5	M+NH4	C14H24O4	-2.46411	52903	51848.7	52239.4	50944.2	55153.9	55767.7	53351.9	53675.3	50903.4	53572.2	51599.3	51810.7	49727.9	49842	50440.9	52997.6	52711.1	52305.1	51668.8	50420.9	47618.3
10.16_272.2578m/z	272.258	10.1576	pos	2-aminohexadecanoic acid	34491	Unclassified	Unclassified	Unclassified			54.9	82.5	M+H	C16H33NO2	-2.33892	102419	101239	107124	107472	105817	109063	106940	111001	105587	96292.1	95662.3	100787	98037.4	94106.1	98908.2	93378.2	94110.5	98273.8	97140.9	95317	91129.3
11.24_588.3318m/z	588.332	11.2375	neg	LysoPC(20:4(8Z,11Z,14Z,17Z)/0:0)	HMDB0010396	Lipids and lipid-like molecules	Glycerophospholipids	Glycerophosphocholines	**	C04230	54.8	76.8	M+FA-H	C28H50NO7P	1.96688	3.89089e+06	3.96803e+06	3.90152e+06	3.83849e+06	3.93208e+06	3.76444e+06	3.81636e+06	3.78203e+06	3.80786e+06	5.05628e+06	5.07283e+06	5.12558e+06	5.16873e+06	4.92229e+06	4.84101e+06	4.89636e+06	5.05714e+06	4.78501e+06	4.87639e+06	4.8597e+06	4.68835e+06
11.92_509.3474n	510.355	11.9205	pos	1-heptadecanoyl-sn-glycero-3-phosphocholine	24068	Unclassified	Unclassified	Unclassified			54.8	77.4	M+H, M+Na, M+K	C25H52NO7P	-1.54591	2.35556e+07	2.44121e+07	2.42936e+07	2.39167e+07	2.29374e+07	2.22465e+07	2.31977e+07	2.15152e+07	2.35203e+07	2.49523e+07	2.46463e+07	2.35145e+07	2.55035e+07	2.49526e+07	2.57188e+07	2.65423e+07	2.5971e+07	2.59495e+07	2.22629e+07	2.64125e+07	2.63625e+07
11.95_592.3632m/z	592.363	11.949	neg	PC(20:2(11Z,14Z)/0:0)	LMGP01050132	Lipids and lipid-like molecules	Glycerophospholipids	Glycerophosphocholines			54.8	79.8	M+FA-H	C28H54NO7P	2.21958	124995	132993	128172	142263	157664	151480	149758	140921	147272	142862	137120	140819	142695	135955	138423	149947	144497	144170	144799	141904	150012
13.49_305.2467m/z	305.247	13.4887	pos	Arachidonic acid	HMDB0001043	Lipids and lipid-like molecules	Fatty Acyls	Fatty acids and conjugates	***	C00219	54.8	84.3	M+H	C20H32O2	-2.63986	69730.3	80312.7	70744.8	72611.6	72655.2	60202.9	60339.5	74258.3	60616.4	107021	77186.5	83017.4	91493.1	84066.2	84565.3	87153.2	90510.3	106160	82452.4	62714.7	85635.8
5.53_174.1122m/z	174.112	5.52577	pos	Acetyl-DL-Leucine	73549	Organic acids and derivatives	Carboxylic acids and derivatives	Amino acids, peptides, and analogues		C02710	54.8	79.4	M+H	C8H15NO3	-1.56357	4680.69	4418.84	4071.85	5310.2	5225.18	5411.5	5249.62	5080.05	5464.06	3821.78	3778.06	3918.32	3969	3914.04	4110.63	3430.05	3266.61	3164.53	3423.31	3402.79	3224.98
9.30_318.2995m/z	318.3	9.29655	pos	17-hydroxy stearic acid	LMFA02000135	Lipids and lipid-like molecules	Fatty Acyls	Octadecanoids			54.8	79.6	M+NH4	C18H36O3	-2.52642	1.86054e+06	1.81872e+06	1.80764e+06	2.00041e+06	1.85089e+06	1.8847e+06	2.01062e+06	1.89653e+06	1.90865e+06	2.14432e+06	2.24024e+06	2.07658e+06	2.15663e+06	2.16185e+06	2.20038e+06	2.50561e+06	2.46806e+06	2.53142e+06	2.31892e+06	2.52062e+06	2.49123e+06
11.50_590.3475m/z	590.347	11.5001	neg	LysoPC(20:3(8Z,11Z,14Z)/0:0)	HMDB0010394	Lipids and lipid-like molecules	Glycerophospholipids	Glycerophosphocholines	*		54.7	77.3	M+FA-H	C28H52NO7P	2.03129	875256	899189	889556	1.06334e+06	1.07456e+06	1.03917e+06	1.04606e+06	999798	1.01311e+06	926914	931260	948160	933535	892455	866823	996644	969978	926014	948530	984492	950281
14.22_780.5504m/z	780.55	14.2157	pos	PC(16:0/18:2(9Z,12Z))	HMDB0007973	Lipids and lipid-like molecules	Glycerophospholipids	Glycerophosphocholines	*		54.7	85.5	M+Na	C42H80NO8P	-1.23777	1.1792e+07	1.31752e+07	1.30413e+07	1.35433e+07	1.01892e+07	1.22597e+07	1.39778e+07	1.20524e+07	1.20651e+07	8.83744e+06	1.10839e+07	5.8353e+06	9.77617e+06	4.85879e+06	1.12989e+07	8.51667e+06	1.31477e+07	1.2617e+07	8.37111e+06	1.22188e+07	8.74637e+06
10.31_346.3307m/z	346.331	10.306	pos	20-hydroxy-eicosanoic acid	LMFA01050075	Lipids and lipid-like molecules	Fatty Acyls	Fatty Acids and Conjugates			54.6	79.4	M+NH4	C20H40O3	-2.6111	70554.9	71095.6	66844.9	63897.6	60488.8	61076.7	65517.3	59800.1	64579.3	67065.8	68238.2	66453.6	71726.4	67663.3	73119.6	96135.3	88435.4	87861.2	78538.5	95211.8	88548.8
12.63_594.3788m/z	594.379	12.6321	neg	PC(20:1(9Z)/0:0)	LMGP01050047	Lipids and lipid-like molecules	Glycerophospholipids	Glycerophosphocholines			54.6	79.8	M+FA-H	C28H56NO7P	2.16043	97681.4	101724	103590	113366	111795	109581	110909	108354	113684	113748	104110	106999	115063	106578	101841	123668	120155	114254	115194	111647	119232
5.09_334.1389m/z	334.139	5.08555	pos	Glutamyltryptophan	HMDB0028830	Organic acids and derivatives	Carboxylic acids and derivatives	Amino acids, peptides, and analogues	***		54.6	81	M+H	C16H19N3O5	-2.57732	11193.3	11866.9	11579.2	12011.5	11415.8	12935	12523.1	11467.2	11515.4	9524.25	9665.42	10183.6	9386.58	9996.13	9609.88	12226.4	12487.9	12732.5	11761.2	12513.9	12184.1
8.46_316.2475m/z	316.248	8.4625	pos	Decanoylcarnitine	HMDB0000651	Lipids and lipid-like molecules	Fatty Acyls	Fatty acid esters	***		54.6	80.3	M+H	C17H33NO4	-2.23195	17520.3	16428.7	17935.9	16071	15008.6	16657.7	15761.2	14855.5	15804	15233.1	16399.4	16288.9	15800.8	16058.6	15709	24349	24710.3	23922.4	23381.1	24736.7	24810.3
0.69_162.1121m/z	162.112	0.689883	pos	L-Carnitine	34532	Organic nitrogen compounds	Organonitrogen compounds	Quaternary ammonium salts	**	C00318	54.5	82.9	M+H	C7H15NO3	-2.25848	748784	687568	721468	624660	574300	654978	624461	632456	593524	945433	978933	1.03651e+06	1.05006e+06	967075	1.013e+06	681026	744183	748361	723468	752400	698544
0.79_118.0863m/z	118.086	0.790233	pos	L-Valine	35	Organic acids and derivatives	Carboxylic acids and derivatives	Amino acids, peptides, and analogues	**	C00183	54.5	78.2	M+H	C5H11NO2	0.270507	670274	666698	693604	772017	741193	719422	745287	763002	704514	574851	573096	581005	564030	578752	567740	577881	610444	605805	569546	611832	587129
7.81_290.2683m/z	290.268	7.81287	pos	16-Hydroxyhexadecanoic acid	HMDB0006294	Lipids and lipid-like molecules	Fatty Acyls	Fatty acids and conjugates	**	C18218	54.5	78.9	M+NH4	C16H32O3	-2.35334	25752.9	26339.6	25134.8	24901.4	25033.1	24725.7	25577.8	25300.4	24925.2	29173.6	28721.5	29008.1	30797.4	29370	30845.6	34832.8	35502.4	36281.2	34458.2	36284.1	37367.8
0.79_168.0274n	167.02	0.787517	neg	Uric acid	HMDB0000289	Organoheterocyclic compounds	Imidazopyrimidines	Purines and purine derivatives	***	C00366	54.4	82.2	M-H, 2M-H	C5H4N4O3	-5.37187	598081	575239	621031	538868	595781	571418	597407	593206	594222	601916	539900	665937	619478	598583	576533	632352	678353	646231	579234	671445	642409
4.93_246.1695m/z	246.169	4.93368	pos	2-Methylbutyroylcarnitine	HMDB0000378	Lipids and lipid-like molecules	Fatty Acyls	Fatty acid esters	***		54.4	78.2	M+H	C12H23NO4	-2.1429	38202.8	39321.8	37451.7	42909.8	42997.1	42479.1	43063.1	42449.4	42810.4	30377.5	29951	30764.6	31320.7	29344	30490.7	36761	37820.7	37542.1	36629.4	37209.5	36977
9.36_362.3255m/z	362.326	9.35892	pos	10,20-Dihydroxyeicosanoic acid	HMDB0031923	Lipids and lipid-like molecules	Fatty Acyls	Fatty acids and conjugates	*		54.4	78.7	M+NH4	C20H40O4	-2.75725	590602	579749	574241	609666	592772	600771	642448	635894	629513	692319	730418	694290	726288	698720	743881	910575	871955	897762	822399	891829	892988
10.85_586.3163m/z	586.316	10.8487	neg	PC(20:5(5Z,8Z,11Z,14Z,17Z)/0:0)	LMGP01050050	Lipids and lipid-like molecules	Glycerophospholipids	Glycerophosphocholines			54.3	75.5	M+FA-H	C28H48NO7P	2.38478	370660	390759	364581	534083	547098	515928	518522	507294	526877	295396	298252	295879	289418	286764	275945	403716	416242	389240	394084	421616	398576
10.88_562.3161m/z	562.316	10.8827	neg	PC(18:3(9Z,12Z,15Z)/0:0)	LMGP01050038	Lipids and lipid-like molecules	Glycerophospholipids	Glycerophosphocholines	*		54.3	76.4	M+FA-H	C26H48NO7P	2.11864	236356	239151	227892	327897	318541	306234	308096	306539	316892	223844	213533	227620	210728	213343	205979	271541	278990	231402	270000	282165	264137
11.22_564.3316m/z	564.332	11.2224	neg	LysoPC(0:0/18:2(9Z,12Z))	HMDB0061700	Lipids and lipid-like molecules	Glycerophospholipids	Glycerophosphocholines	*		54.3	74.8	M+FA-H	C26H50NO7P	1.81933	1.24464e+07	1.28615e+07	1.25494e+07	1.57356e+07	1.57775e+07	1.52027e+07	1.52931e+07	1.52227e+07	1.53799e+07	1.13452e+07	1.14427e+07	1.1705e+07	1.16726e+07	1.10225e+07	1.09242e+07	1.45514e+07	1.49188e+07	1.26623e+07	1.41234e+07	1.41156e+07	1.37899e+07
11.46_504.3068m/z	504.307	11.4565	pos	1-(2-methoxy-6Z-heptadecenyl)-sn-glycero-3-phosphoethanolamine	LMGP02060019	Lipids and lipid-like molecules	Glycerophospholipids	Glycerophosphoethanolamines			54.3	79.4	M+Na	C23H48NO7P	1.52574	174707	160501	179038	215986	223754	226806	214436	211989	217816	148285	143027	148071	153946	134952	146217	160900	167913	165762	139098	160316	164810
13.09_802.5623m/z	802.562	13.0869	neg	PC(18:2(9Z,12Z)/16:0)	HMDB0008133	Lipids and lipid-like molecules	Glycerophospholipids	Glycerophosphocholines	*		54.3	84.2	M+FA-H	C42H80NO8P	2.52489	8.19921e+06	8.58865e+06	8.94847e+06	9.08521e+06	2.27792e+06	1.0067e+07	8.67521e+06	1.04143e+07	8.56388e+06	3.26898e+06	1.08172e+07	7.58665e+06	4.08312e+06	7.63236e+06	3.82548e+06	7.85944e+06	8.33576e+06	8.77375e+06	5.72847e+06	9.05225e+06	5.81536e+06
13.33_356.3513m/z	356.351	13.3294	pos	15-docosenoic acid	LMFA01030401	Lipids and lipid-like molecules	Fatty Acyls	Fatty Acids and Conjugates			54.3	78.8	M+NH4	C22H42O2	-2.91537	536367	506766	489373	504068	601490	492657	509604	513675	540166	578892	502184	492269	553410	524277	517093	587522	510912	455222	556461	485027	557720
1.26_132.1018m/z	132.102	1.2605	pos	L-Isoleucine	23	Organic acids and derivatives	Carboxylic acids and derivatives	Amino acids, peptides, and analogues	**	C00407	54.2	78.9	M+H	C6H13NO2	-1.00275	1.44602e+06	1.43869e+06	1.43587e+06	1.58441e+06	1.56024e+06	1.56975e+06	1.56048e+06	1.5531e+06	1.5439e+06	1.36182e+06	1.36542e+06	1.37108e+06	1.35821e+06	1.3372e+06	1.35163e+06	1.28632e+06	1.29536e+06	1.31617e+06	1.28053e+06	1.32701e+06	1.30553e+06
4.07_118.0652m/z	118.065	4.06657	pos	Indole	HMDB0000738	Organoheterocyclic compounds	Indoles and derivatives	Indoles	***	C00463	54.2	74	M+H	C8H7N	0.255066	22003	21250.2	21911	23099	22328.7	21997.1	23272.4	22384.8	22787.2	22157.8	20899.3	21443.5	20967.8	20603.9	21137.6	20867.4	20950.9	20412.4	20077.4	22319.2	20876.7
4.78_293.1147m/z	293.115	4.7847	neg	gamma-Glutamylphenylalanine	HMDB0000594	Organic acids and derivatives	Carboxylic acids and derivatives	Amino acids, peptides, and analogues			54.2	78.3	M-H	C14H18N2O5	1.40326	7045.33	7886.93	7241.84	8392.26	9569.72	8542.02	8593.92	8732.1	8205.49	6832.88	6462.98	6371.89	6190.69	5948.6	5677.51	6706.55	7451.36	7082.14	7380.28	7348.06	7262.92
0.63_175.1186m/z	175.119	0.633767	pos	L-Arginine	HMDB0000517	Organic acids and derivatives	Carboxylic acids and derivatives	Amino acids, peptides, and analogues	***	C00062	54.1	80	M+H	C6H14N4O2	-1.95753	268092	276998	271932	294924	289313	292074	306271	301764	301396	233181	231941	240547	241101	241108	244645	256881	250893	252829	257818	252696	257161
0.79_279.1311n	280.138	0.790233	pos	N-(1-Deoxy-1-fructosyl)valine	HMDB0037844	Organic acids and derivatives	Carboxylic acids and derivatives	Amino acids, peptides, and analogues	***		54.1	80.1	M+H-H2O, M+H	C11H21NO7	-2.45183	49613.4	50781.4	51758.7	51810.3	52093.7	49955.6	50190.2	50208.3	45753.9	45401.9	46093.4	45826.4	48291.1	44631.7	42936.2	51068.6	52941.6	54385.6	50068.8	51108.2	49354.7
10.65_460.2683m/z	460.268	10.649	pos	Cinobufagin	LMST01130032	Unclassified	Unclassified	Unclassified			54.1	75.1	M+NH4	C26H34O6	-2.42121	3.30167e+06	3.2349e+06	3.28891e+06	3.0677e+06	2.89589e+06	2.88898e+06	3.07277e+06	2.91431e+06	2.93184e+06	3.07447e+06	3.07047e+06	3.15965e+06	3.19518e+06	3.12352e+06	3.04498e+06	3.20533e+06	3.15999e+06	3.46226e+06	3.12122e+06	3.28364e+06	2.96628e+06
11.71_566.3474m/z	566.347	11.7116	neg	PC(18:1(9Z)/0:0)	LMGP01050032	Lipids and lipid-like molecules	Glycerophospholipids	Glycerophosphocholines	*		54.1	73.1	M+FA-H	C26H52NO7P	1.99623	6.19299e+06	6.41019e+06	6.57242e+06	7.2748e+06	7.47323e+06	7.3706e+06	7.32638e+06	7.02026e+06	7.18462e+06	7.07171e+06	6.67269e+06	6.83757e+06	6.97872e+06	6.5564e+06	6.69451e+06	7.83488e+06	7.57349e+06	7.23075e+06	7.13448e+06	7.22405e+06	7.46175e+06
14.22_834.5977m/z	834.598	14.2157	pos	PC(18:0/22:6(4Z,7Z,10Z,13Z,16Z,19Z))	HMDB0008057	Lipids and lipid-like molecules	Glycerophospholipids	Glycerophosphocholines	*		54.1	83.3	M+H	C48H84NO8P	-3.67897	1.32717e+07	1.12538e+07	1.00163e+07	2.38735e+07	4.67768e+06	1.93006e+07	1.99389e+07	2.15987e+07	1.76533e+07	5.39792e+06	1.25786e+07	1.8185e+07	1.87263e+07	1.85489e+07	1.96784e+07	5.94816e+06	3.76588e+06	2.17249e+07	2.117e+07	2.26773e+07	1.74058e+07
8.16_585.2696m/z	585.27	8.16107	pos	Bilirubin	HMDB0000054	Organoheterocyclic compounds	Tetrapyrroles and derivatives	Bilirubins	**	C00486	54.1	76.8	M+H	C33H36N4O6	-2.01617	106447	108329	110565	104245	114555	111115	116682	116588	121357	70972.6	76055.6	73782.1	71807.4	72810.6	66028.9	118106	120173	116728	102887	100196	110376
12.41_568.3629m/z	568.363	12.4116	neg	PC(0:0/18:0)	LMGP01050076	Lipids and lipid-like molecules	Glycerophospholipids	Glycerophosphocholines	*		54	73.1	M+FA-H	C26H54NO7P	1.81874	9.60777e+06	9.5183e+06	1.02899e+07	1.01096e+07	1.00845e+07	9.52361e+06	9.84991e+06	9.52439e+06	9.93389e+06	1.19425e+07	1.11352e+07	1.11826e+07	1.19361e+07	1.06823e+07	1.10705e+07	1.0144e+07	1.00594e+07	9.68789e+06	9.62686e+06	1.01621e+07	1.0005e+07
6.15_297.1346m/z	297.135	6.15103	neg	10-Hydroxy-8-nor-2-fenchanone glucoside	HMDB0033643	Lipids and lipid-like molecules	Prenol lipids	Terpene glycosides	*		54	74.5	M-H2O-H	C15H24O7	0.831148	77607.9	77510.8	79630.2	57456.6	58660.8	58010.2	54477.9	54712.6	53784.6	107119	105520	107519	107191	104126	106196	95690.6	97918.1	95396	93425.8	96030.8	94449.7
10.34_390.3568m/z	390.357	10.3381	pos	1-O-(2R-hydroxy-4Z-nonadecenyl)-sn-glycerol	LMGL01020057	Lipids and lipid-like molecules	Glycerolipids	Monoradylglycerols			53.9	78.1	M+NH4	C22H44O4	-2.55455	14630.4	14997.2	15125.1	14929.1	13684.5	14754.8	14762.4	14811.9	14919.5	13982.3	14078	15299.1	16122.1	14083.6	15903.9	20482	18917.2	20131	18454.4	20562.9	19661
10.95_538.3161m/z	538.316	10.9511	neg	PC(16:1(9E)/0:0)	LMGP01050021	Lipids and lipid-like molecules	Glycerophospholipids	Glycerophosphocholines			53.9	73.1	M+FA-H	C24H48NO7P	2.14082	863993	873930	856764	1.06828e+06	1.06563e+06	1.06413e+06	1.02482e+06	1.01969e+06	1.02495e+06	921718	897713	881900	891130	873149	848764	1.08086e+06	1.07449e+06	954513	1.01102e+06	1.0516e+06	1.02194e+06
11.76_203.1426m/z	203.143	11.7612	pos	Tetradecan-7,9-diynoic acid	LMFA01031094	Lipids and lipid-like molecules	Fatty Acyls	Fatty Acids and Conjugates			53.9	74.3	M+H-H2O	C14H20O2	-1.89874	406497	404044	398716	397907	390262	404334	390608	416831	395016	379214	386595	397756	391237	377364	396628	376429	375823	384207	381382	388013	373531
11.93_554.3473m/z	554.347	11.9321	neg	1-O-(2-methoxy-4Z-hexadecenyl)-sn-glycero-3-phosphocholine	LMGP01060043	Lipids and lipid-like molecules	Glycerophospholipids	Glycerophosphocholines			53.9	72.7	M+FA-H	C25H52NO7P	1.941	3.02433e+06	3.04322e+06	2.98974e+06	3.22298e+06	3.3254e+06	3.14356e+06	3.22982e+06	3.02532e+06	3.07107e+06	3.57677e+06	3.46754e+06	3.60651e+06	3.65199e+06	3.37437e+06	3.44275e+06	3.73667e+06	3.70772e+06	3.47156e+06	3.52371e+06	3.60029e+06	3.62648e+06
6.60_246.2058m/z	246.206	6.59628	pos	11-Hydroxy-9-tridecenoic acid	HMDB0035881	Lipids and lipid-like molecules	Fatty Acyls	Fatty acids and conjugates	*		53.9	74.8	M+NH4	C13H24O3	-2.33087	35521.9	33554.1	33534.4	34011	32171	33789.9	32538.8	34472.9	33198.4	29769.6	31837.5	30538.4	33412.4	33425.9	33979.1	29435.8	30670.7	32647.9	31639.6	32751.7	31737.5
10.69_512.3002m/z	512.3	10.6935	neg	PC(0:0/14:0)	LMGP01050073	Lipids and lipid-like molecules	Glycerophospholipids	Glycerophosphocholines			53.8	71.9	M+FA-H	C22H46NO7P	1.65462	117085	119975	121075	146713	142834	141112	146523	136688	139083	133855	124107	130298	129089	125172	120313	144281	150966	127818	142558	147632	148710
6.96_288.2163m/z	288.216	6.96218	pos	(±)-Octanoylcarnitine	85173	Unclassified	Unclassified	Unclassified			53.8	75.5	M+H	C15H29NO4	-2.17999	13792.6	13760.7	13715.1	11223.8	11252.9	11092.1	11929.4	11401.6	11196.5	12187.4	11629.4	12591.1	12692.1	12239.6	12575	17330.5	18702.2	17998.9	17333.5	18871.7	17241
10.29_460.2684m/z	460.268	10.29	pos	3-O-Acetylepisamarcandin	HMDB0031958	Phenylpropanoids and polyketides	Coumarins and derivatives	Unclassified			53.7	74.1	M+NH4	C26H34O6	-2.26784	355609	362698	355301	347721	333218	340224	342016	333088	339385	389207	386989	384514	396253	393472	387375	400558	419305	420834	406100	431013	396942
11.50_540.3316m/z	540.332	11.5001	neg	PC(16:0/0:0)	LMGP01050018	Lipids and lipid-like molecules	Glycerophospholipids	Glycerophosphocholines	**	C04230	53.7	71.3	M+FA-H	C24H50NO7P	1.84561	1.80832e+07	1.81961e+07	1.85462e+07	2.08477e+07	2.10115e+07	2.01389e+07	2.07181e+07	1.98288e+07	2.01991e+07	2.01744e+07	2.01474e+07	2.05257e+07	2.00893e+07	1.95093e+07	1.90712e+07	2.06262e+07	1.98679e+07	1.87598e+07	1.88021e+07	1.9729e+07	1.92663e+07
10.76_300.2890m/z	300.289	10.7611	pos	2-amino-octadecanoic acid	74862	Lipids and lipid-like molecules	Fatty Acyls	Fatty Acids and Conjugates			53.6	76	M+H	C18H37NO2	-2.34217	50575.8	47569.8	49076.3	52431.2	52975.1	52916.6	51133.1	53846.5	51497	46873.4	46321.9	48854	47153.6	43367.3	46355.6	47561.5	48583.1	47438.3	45575	45885.8	45910.6
14.65_310.3096m/z	310.31	14.6518	pos	Geranylcitronellol	HMDB0032147	Lipids and lipid-like molecules	Prenol lipids	Diterpenoids	*		53.6	75	M+NH4	C20H36O	-2.94009	3.11606e+06	2.95912e+06	3.00543e+06	2.80302e+06	3.0021e+06	2.82337e+06	2.89636e+06	2.97008e+06	2.89205e+06	3.01732e+06	3.13163e+06	2.98735e+06	3.01873e+06	2.953e+06	2.74786e+06	3.0404e+06	2.99769e+06	2.95963e+06	2.97829e+06	2.74802e+06	3.01907e+06
10.51_299.2818n	300.289	10.5051	pos	Sphingosine	HMDB0000252	Organic nitrogen compounds	Organonitrogen compounds	Amines	***	C00319	53.5	74.1	M+H-H2O, M+H	C18H37NO2	-2.03532	65307	67125.5	65842	59955.6	57951.5	55835.4	58137.5	54790.2	58344.2	65926.4	67792.4	65590.4	67947.8	70700	72588.2	66343.7	63549.3	70102	57033.9	64626.8	63161.2
11.18_426.3567m/z	426.357	11.1784	pos	Oleoylcarnitine	HMDB0005065	Lipids and lipid-like molecules	Fatty Acyls	Fatty acid esters	***		53.5	75.8	M+H	C25H47NO4	-2.51924	408486	418764	410675	336586	315693	290304	312780	317019	313026	482815	486373	456397	499856	464215	480102	577264	558825	607495	526489	569772	550704
13.33_237.2207m/z	237.221	13.3294	pos	4E,6E,10Z-Hexadecatrien-1-ol	LMFA05000198	Lipids and lipid-like molecules	Fatty Acyls	Fatty alcohols			53.5	74	M+H	C16H28O	-2.66504	321028	308189	305950	308972	319679	314107	308561	316754	305758	303673	298821	301283	317866	315044	312126	299854	293872	298137	308631	297022	308991
12.79_262.2290n	280.263	12.7907	pos	2-(5,8-Tetradecadienyl)cyclobutanone	HMDB0037519	Organic oxygen compounds	Organooxygen compounds	Carbonyl compounds			53.4	73.3	M+H, M+NH4	C18H30O	-2.49766	461395	420976	439292	440789	448723	672283	415376	464050	417011	465276	524007	462356	545235	676452	502070	414246	505668	420314	427042	453004	436169
7.93_387.2133m/z	387.213	7.93028	pos	Sativic acid	LMFA02000148	Lipids and lipid-like molecules	Fatty Acyls	Octadecanoids			53.4	76.5	M+K	C18H36O6	-2.96823	87042.2	86669.6	88883.2	77208.2	73296.2	77925.6	75557.9	76452.1	75104.5	81986.7	80692.3	82171.4	80176.3	83453.3	83091.6	80762.3	81255.6	82157.6	79443.7	79889.4	82335.5
4.78_295.1283m/z	295.128	4.78138	pos	Tyrosylhydroxyproline	HMDB0029106	Organic acids and derivatives	Carboxylic acids and derivatives	Amino acids, peptides, and analogues			53.3	72.3	M+H	C14H18N2O5	-1.98983	24784.2	25444.8	25456.5	30278.3	27194	28501.3	26915.6	27151.1	28770.9	20789.4	20870.2	20380.1	19850.6	19942.2	20072.6	23511	23082	24501.5	22625.1	24064.6	23258.7
1.02_136.0755m/z	136.075	1.01753	pos	2-Phenylacetamide	3260	Benzenoids	Benzene and substituted derivatives	Phenylacetamides	**	C02505	53.2	76.5	M+H	C8H9NO	-1.62437	126637	130784	124872	137695	150941	150140	143228	153820	147492	98021.9	95979.3	99692	96279.1	98911.4	99022.9	113757	125165	119573	109707	119938	116032
10.16_374.2892m/z	374.289	10.1576	pos	13,14-dihydro-PGE1	LMFA03010144	Lipids and lipid-like molecules	Fatty Acyls	Eicosanoids	*		53.2	73.8	M+NH4	C20H36O5	-2.45058	146831	147456	151580	150072	147358	153296	149341	156130	145070	144540	140025	145919	144614	139183	146697	143526	140335	147970	146514	141948	139147
0.07_153.1271m/z	153.127	0.0722667	pos	Limonene-1,2-epoxide	41092	Organoheterocyclic compounds	Oxepanes	Unclassified		C07271	53.1	69.6	M+H	C10H16O	-1.8424	92732.5	90259	94083.6	96863.7	94750.8	88523.4	98300.5	97277.8	101323	94941.1	90204.2	101010	92325.9	95773.9	95655.2	83691	85872.7	88638.4	95861	101208	93994.5
6.05_343.1402m/z	343.14	6.04852	neg	8-Epiiridotrial glucoside	LMPR0102070023	Lipids and lipid-like molecules	Prenol lipids	Isoprenoids		C11652	53.1	69.9	M-H	C16H24O8	0.964503	414969	433203	433028	317546	323269	305053	306583	315860	306495	594337	579266	588069	587736	577571	574472	513937	528153	528227	511526	527404	518722
9.79_372.2656n	373.273	9.78895	pos	3alpha-Hydroxy-5beta-chola-7,9(11)-dien-24-oic Acid	LMST04010330	Unclassified	Unclassified	Unclassified			53.1	71.7	M+H-H2O, M+H	C24H36O3	-2.30976	95286.8	96942.1	98594.6	59410.9	62587.4	61890.7	60503.7	61527.4	60832.2	95540.4	98999.3	96721.3	98619.5	100907	99006.2	165719	161426	164154	158598	158318	164727
9.84_288.2891m/z	288.289	9.83927	pos	C17 Sphinganine	41558	Lipids and lipid-like molecules	Sphingolipids	Sphingoid bases			53.1	72.4	M+H	C17H37NO2	-2.26102	85429.8	88170.2	87576.1	59598.3	52541.4	55506.7	53788	51397.2	56339.9	51596	50443.3	50299	55719.6	71293.2	52385.7	49496.2	51465.2	53403.5	47703.2	52555.9	50781.2
10.86_511.3265n	512.334	10.8583	pos	PS(O-18:0/0:0)	LMGP03060002	Lipids and lipid-like molecules	Glycerophospholipids	Glycerophosphoserines			52.9	69.3	M+H, M+Na	C24H50NO8P	-1.76934	130499	126663	131611	144152	135198	143866	138354	124638	146362	119767	119752	115377	117190	120191	122833	151198	149810	158445	125276	155002	143214
11.80_572.3697m/z	572.37	11.8037	pos	PC(20:1(11Z)/0:0)	LMGP01050131	Lipids and lipid-like molecules	Glycerophospholipids	Glycerophosphocholines			52.9	70.3	M+Na	C28H56NO7P	1.93357	352854	335994	331916	395448	371358	392885	372443	355688	387897	332830	334245	328860	323400	342433	344560	348310	341719	355425	310292	346938	331243
5.17_153.0184m/z	153.018	5.17393	neg	2,6-Dihydroxybenzoic acid	HMDB0013676	Benzenoids	Benzene and substituted derivatives	Benzoic acids and derivatives	***		52.9	77	M-H	C7H6O4	-6.35922	4085.35	3985.99	4114.41	5024.4	5423.07	5641.47	5584.55	5696.08	5354.42	1918.22	1968.13	1915.27	2094.95	1986.02	1902.33	3382.21	3518.76	3534.22	3263.27	3535.96	3315.08
7.48_216.1954m/z	216.195	7.47915	pos	Cyclopropanenonanoic acid	LMFA01140056	Lipids and lipid-like molecules	Fatty Acyls	Fatty Acids and Conjugates			52.9	69.3	M+NH4	C12H22O2	-2.0833	24376.2	24676.4	24794.8	24523.6	23595.8	25148.2	23571.6	26189.4	23150.8	24303.9	24627.2	25092.1	25815.3	25038.3	26026.6	23931.4	25109.8	25620.4	23674.4	25518.4	23709.3
0.86_165.0457n	166.053	0.864167	pos	L-Methionine S-oxide	63430	Organic acids and derivatives	Carboxylic acids and derivatives	Amino acids, peptides, and analogues	**	C02989	52.8	76.8	M+H, M+Na, M+H-H2O	C5H11NO3S	-1.65791	233531	221791	226165	222628	221537	250014	230961	255447	220889	171515	183050	178345	179353	190048	190324	204100	200671	204795	196015	210399	202600
10.89_460.2683m/z	460.268	10.8888	pos	Pectachol	HMDB0039064	Phenylpropanoids and polyketides	Coumarins and derivatives	Unclassified			52.8	68.5	M+NH4	C26H34O6	-2.32744	1.7809e+06	1.57687e+06	1.68896e+06	1.24831e+06	1.14801e+06	1.20642e+06	1.16629e+06	1.14053e+06	1.2006e+06	1.26037e+06	1.24535e+06	1.26786e+06	1.31946e+06	1.27225e+06	1.2559e+06	1.22541e+06	1.28195e+06	1.32498e+06	1.17329e+06	1.34005e+06	1.23052e+06
0.71_274.1048m/z	274.105	0.71335	neg	Prolyl-Asparagine	HMDB0029012	Organic acids and derivatives	Carboxylic acids and derivatives	Amino acids, peptides, and analogues			52.7	76.4	M+FA-H	C9H15N3O4	1.41382	11492.7	12399.5	14128.2	15419	14189	13867.2	14663	14862.1	15420.6	12005.5	11237.2	11268.2	12075.1	11574	11757.7	12380.8	12111.6	8838.76	9784.29	12832.1	8947.5
11.09_374.2811n	357.278	11.0926	pos	15-hydroxy-tetracosa-6,9,12,16,18-pentaenoic acid	LMFA01050438	Lipids and lipid-like molecules	Fatty Acyls	Fatty Acids and Conjugates			52.7	70.6	M+H-H2O, M+H	C24H38O3	-2.58526	137350	134983	142127	88852.9	84873.6	77677.3	80535.8	85821	82898.1	138320	148204	140845	140133	154266	144673	204178	208148	203697	193939	198374	202781
3.94_221.1531m/z	221.153	3.93777	pos	(9R,13R)-1a,1b-dihomo-jasmonic acid	LMFA02010010	Lipids and lipid-like molecules	Fatty Acyls	Octadecanoids			52.7	68.8	M+H-H2O	C14H22O3	-2.10604	630141	615868	593790	596537	575243	621009	583422	626769	603331	542944	563422	597817	583752	592429	601640	565357	532670	605404	576423	570430	571974
1.79_247.1282m/z	247.128	1.79168	pos	gamma-Glutamylvaline	HMDB0011172	Organic acids and derivatives	Carboxylic acids and derivatives	Amino acids, peptides, and analogues			52.6	69.6	M+H	C10H18N2O5	-2.43204	18021.5	16869.8	17517.5	18386	17390.5	18476.8	18237.4	18431.2	18208.2	14320	14230.4	13984.5	15118.2	14802.3	14904.5	15582.8	16246.6	17244.1	16387.3	15890.5	16624.1
13.70_552.4012m/z	552.401	13.7033	pos	LysoPC(20:0/0:0)	HMDB0010390	Lipids and lipid-like molecules	Glycerophospholipids	Glycerophosphocholines	**	C04230	52.6	72.3	M+H	C28H58NO7P	-2.19913	750981	709837	687285	780254	827732	705646	804670	712120	793592	698638	647636	593465	653407	660034	632896	764274	700300	633520	584151	703862	720598
4.29_200.0469m/z	200.047	4.2931	pos	p-CHLOROPHENYLALANINE	44308	Phenylpropanoids and polyketides	2-arylbenzofuran flavonoids	Unclassified			52.6	90.4	M+H	C9H10ClNO2	-1.83954	1.44002e+06	1.43033e+06	1.43885e+06	1.36038e+06	1.33092e+06	1.37091e+06	1.35446e+06	1.38041e+06	1.34787e+06	1.49907e+06	1.54733e+06	1.50523e+06	1.54573e+06	1.5825e+06	1.57967e+06	1.37589e+06	1.40021e+06	1.4271e+06	1.34703e+06	1.43231e+06	1.43984e+06
5.49_251.1021m/z	251.102	5.49207	pos	N-Acetylkynurenine	HMDB0240342	Organic oxygen compounds	Organooxygen compounds	Carbonyl compounds			52.6	68.5	M+H	C12H14N2O4	-2.17843	12196.8	11840.5	11996.9	12729.3	11900.7	12210	12037.2	13147.1	12345.2	10530.5	10664.1	11159.3	10935.9	10477	10787.8	12081.4	13030.6	12228.3	12237.6	12077.6	12585
8.96_390.2762n	391.283	8.96365	pos	Pregnan-20-one, 17-(acetyloxy)-3-hydroxy-6-methyl-, (3b,5b,6a)-	1089	Unclassified	Unclassified	Unclassified			52.6	77.6	M+H-H2O, M+H	C24H38O4	-1.97142	45862.3	58832.6	51196.7	38267.1	36200.8	40355.1	38295.7	38086.6	36810.2	54438.9	50907.9	51949	56427	55313.8	60236.2	70059	63423.3	69144.4	69960.3	70159.6	67425
0.68_146.0688n	169.058	0.67605	pos	L-Glutamine	HMDB0000641	Organic acids and derivatives	Carboxylic acids and derivatives	Amino acids, peptides, and analogues	**	C00064	52.5	72.1	M+Na, M+K	C5H10N2O3	-2.46118	105219	106231	108424	104673	105325	101313	102636	102226	101147	131259	125044	122997	129398	133041	127267	108110	108301	105503	110062	112353	109892
1.01_191.0190m/z	191.019	1.01198	neg	Citric acid	HMDB0000094	Organic acids and derivatives	Carboxylic acids and derivatives	Tricarboxylic acids and derivatives	***	C00158	52.5	67.7	M-H	C6H8O7	-3.58876	950765	931327	948212	917241	976654	957652	940470	919928	978913	882045	884057	915721	864547	896472	879752	1.11031e+06	1.19094e+06	1.15713e+06	1.11448e+06	1.16787e+06	1.16312e+06
10.78_476.2764m/z	476.276	10.7783	pos	LysoPE(0:0/18:3(9Z,12Z,15Z))	HMDB0011479	Lipids and lipid-like molecules	Glycerophospholipids	Glycerophosphoethanolamines	*		52.5	70	M+H	C23H42NO7P	-1.57093	59788	56995.8	59161.9	86138	83034.5	87109.4	86533	78766.2	88159.9	29787.2	29173.4	30555.5	30487.3	32117.4	30188.7	50209.2	49764.1	47861.9	42842.1	49089.9	49116.8
11.06_400.3412m/z	400.341	11.0641	pos	L-Palmitoylcarnitine	HMDB0000222	Lipids and lipid-like molecules	Fatty Acyls	Fatty acid esters	***	C02990	52.5	69.4	M+H	C23H45NO4	-2.39141	391687	383951	383893	339052	309144	303337	329106	289338	310014	435377	435100	395654	438522	442150	427894	517118	502215	492816	397996	524732	505416
4.09_172.9906m/z	172.991	4.0905	neg	Phenol sulphate	HMDB0060015	Organic acids and derivatives	Organic sulfuric acids and derivatives	Arylsulfates	***	C02180	52.5	74.3	M-H	C6H6O4S	-4.80835	70800.4	71229.7	70424.6	45505.3	45099.5	45078.5	44606.2	45587.1	44484.6	86210.4	87358.5	88889.9	87991.6	86752.1	85736	108243	114500	116627	111558	112803	113550
6.20_146.0598m/z	146.06	6.19567	pos	Isocarbostyril	66365	Unclassified	Unclassified	Unclassified			52.5	71.4	M+H	C9H7NO	-1.62496	6300.54	6262.62	6265.41	7542.03	6636.49	6789.81	7004.78	7430.24	7176.95	4319.8	4518.48	4823.79	4671.31	4658.41	5117.63	5527.26	5576.16	6109.88	5424.06	5944.36	6112.53
1.26_161.0446m/z	161.045	1.26457	neg	D-Fructose	HMDB0000660	Organic oxygen compounds	Organooxygen compounds	Carbohydrates and carbohydrate conjugates	***	C02336	52.4	72.3	M-H2O-H	C6H12O6	-5.23383	14768.1	15033.2	14891.6	15105.7	15835.4	15743.5	15622.4	16001.2	16155.4	12979.5	13399.1	13465.1	13575	13045.6	13496.1	13928	14750.5	15633.9	14548.6	15496.2	15029.2
13.30_329.2466m/z	329.247	13.3009	pos	Docosahexaenoic acid	HMDB0002183	Lipids and lipid-like molecules	Fatty Acyls	Fatty acids and conjugates	***	C06429	52.4	72.9	M+H	C22H32O2	-2.73581	109506	146754	130331	132613	123924	111534	121176	116611	88977.4	156644	127766	165487	200240	165565	128736	121493	153823	116463	141703	154456	138595
0.07_221.1531m/z	221.153	0.0722667	pos	(9S,13S)-1a,1b-dihomo-jasmonic acid	LMFA02010011	Lipids and lipid-like molecules	Fatty Acyls	Octadecanoids			52.3	66.9	M+H-H2O	C14H22O3	-2.02944	113486	110898	113800	121681	121215	113255	124108	118602	126472	120552	115584	128137	119303	120213	123161	101029	109784	104823	120198	128785	122035
12.29_278.2472m/z	278.247	12.2937	pos	Obscuraminol A	LMSP01080035	Lipids and lipid-like molecules	Sphingolipids	Sphingoid bases			52.3	69.6	M+H	C18H31NO	-2.20467	184518	184844	182921	186029	183671	193018	180658	189611	183231	167441	198841	183349	184731	180976	186426	178562	179138	185025	185433	172787	179120
3.11_232.1538m/z	232.154	3.11253	pos	Butyrylcarnitine	HMDB0002013	Lipids and lipid-like molecules	Fatty Acyls	Fatty acid esters	***	C02862	52.3	66.2	M+H	C11H21NO4	-2.19606	260076	257813	259639	308092	297960	303305	297601	307091	311747	186508	196517	198135	194976	192355	195214	235480	241292	252553	242271	247232	236162
9.12_210.1615n	228.195	9.124	pos	6-Tridecynoic acid	74256	Lipids and lipid-like molecules	Fatty Acyls	Fatty Acids and Conjugates			52.3	66.8	M+H, M+NH4, M+H-H2O	C13H22O2	-2.15246	1.47508e+06	1.4162e+06	1.4458e+06	1.45506e+06	1.35415e+06	1.45969e+06	1.43402e+06	1.4599e+06	1.40731e+06	1.34992e+06	1.37313e+06	1.41861e+06	1.40183e+06	1.37978e+06	1.45886e+06	1.32549e+06	1.34428e+06	1.35527e+06	1.40817e+06	1.37532e+06	1.35848e+06
11.39_614.3476m/z	614.348	11.3868	neg	OHOOA-PE	LMGP20020046	Lipids and lipid-like molecules	Glycerophospholipids	Oxidized glycerophospholipids			52.2	67.7	M-H2O-H	C31H56NO10P	1.96508	150230	140540	146221	167457	166015	177256	171294	171565	167980	148924	147608	149686	154989	140048	141701	165804	180139	164742	162912	175355	161829
0.07_121.0648m/z	121.065	0.0722667	pos	3-Methylbenzaldehyde	66605	Benzenoids	Benzene and substituted derivatives	Benzoyl derivatives	**	C07209	52.1	62.7	M+H	C8H8O	0.0991425	23841.1	23546.5	24945.5	25561.5	26265.5	23113.8	27090.8	25740.2	27070.6	27778.8	25102.2	28880	25445.2	26351.3	26330.1	22467.5	24301.7	23851.5	26288.6	28595.8	26227.8
0.78_160.1329m/z	160.133	0.77595	pos	METHACHOLINE	43545	Organic nitrogen compounds	Organonitrogen compounds	Quaternary ammonium salts		C07471	52.1	71.8	M+H	C8H17NO2	-1.79496	654508	614389	660666	698310	670900	676977	671215	673167	641607	565812	582900	586327	569938	563390	586187	671793	700547	714890	683752	670679	654563
0.78_146.0922m/z	146.092	0.77595	pos	4-Guanidinobutanoic acid	4155	Organic acids and derivatives	Carboxylic acids and derivatives	Amino acids, peptides, and analogues	**	C01035	52	66	M+H	C5H11N3O2	-1.73419	13432.8	12632.9	13233.1	21706.6	21675.3	22061.1	20920.3	21585.5	19727.3	6068.23	5355.07	6178.4	5847.54	5921.43	6079.19	7424.35	7741.07	8421.48	7816.87	8133.27	8299.43
0.82_145.0132m/z	145.013	0.8174	neg	Oxoglutaric acid	HMDB0000208	Organic acids and derivatives	Keto acids and derivatives	Gamma-keto acids and derivatives	***	C00026	52	69.1	M-H	C5H6O5	-7.21612	59582.9	59049.4	58254.1	72245.7	73795.2	73309	75122.6	77936.8	75796.6	34598.8	34715.5	33669.6	35003.8	34161.6	33564.2	60111.1	61568.3	62957.9	61906.4	63911	61290.9
1.00_132.0243n	150.058	1.00368	pos	THTC	68817	Unclassified	Unclassified	Unclassified			52	70.9	M+H, M+NH4	C5H8O2S	-1.23927	444152	445813	447186	519252	512740	503514	521755	527609	518150	357542	343318	332531	344953	312267	339236	373148	401209	374984	384780	370608	369541
1.23_153.0656m/z	153.066	1.22763	pos	N-Methyl-4-pyridone-3-carboxamide	1502	Unclassified	Unclassified	Unclassified			52	63.9	M+H	C7H8N2O2	-1.90264	57159.8	55522.4	56429.1	62373.9	64630.4	62057.9	62850.9	62999.4	62608.9	51406.7	49514.2	51040.2	49135.9	49630.8	51287	49392.9	49631.2	52432.5	48802.7	50554.8	50211.8
6.15_204.0661m/z	204.066	6.15103	neg	Cinnamoylglycine	34534	Organic acids and derivatives	Carboxylic acids and derivatives	Amino acids, peptides, and analogues			52	65.6	M-H	C11H11NO3	-2.48689	11295.9	10954.2	10955.2	14866.3	15447	14872	14713.4	15390.5	14324.1	4394.34	4558.37	4942.7	4615.39	4402.61	4666.03	9554.42	9499.96	8986.94	9869.8	9688.14	9135.96
7.55_370.3056m/z	370.306	7.54593	pos	N-goshuyoyl lysine	LMFA08020265	Lipids and lipid-like molecules	Fatty Acyls	Fatty amides			52	66.7	M+NH4	C20H36N2O3	-2.2446	1092.8	968.424	1026.91	676.32	495.515	5164.84	256.418	696.06	526.086	1422.35	302617	5146.86	1737.38	18498.7	3443.15	1250.21	1566.88	1585.81	1474.71	2131.96	1399.83
9.86_344.2788m/z	344.279	9.85573	pos	Dodecanoylcarnitine	34490	Lipids and lipid-like molecules	Fatty Acyls	Fatty acid esters	*		52	68.7	M+H	C19H37NO4	-2.27231	31542.4	33206.7	33427.9	31276.3	28268.3	28684	30719.7	29063.2	29317.8	27065.5	30133.8	29639	28384.6	27479.4	29249.6	41845.3	44915.9	43474.6	42902.8	42568.1	43980.5
10.87_346.3306m/z	346.331	10.8734	pos	11-methoxy-nonadecanoic acid	LMFA01080031	Lipids and lipid-like molecules	Fatty Acyls	Fatty Acids and Conjugates			51.9	68.4	M+NH4	C20H40O3	-2.83522	9414.65	8514.58	9677.71	11173.5	5506.59	15963.7	4239.87	10625.3	5402.16	4993.02	30943.3	31005.9	11440.9	19254.3	3519.1	4326.96	13052.9	5225.44	3003.65	7435.34	2997.43
8.55_372.2656n	373.273	8.54607	pos	(22E)-3beta-Hydroxy-5alpha-chola-7,22-dien-24-oic Acid	LMST04010287	Unclassified	Unclassified	Unclassified			51.9	66.8	M+H-H2O, M+H	C24H36O3	-2.19301	43499.5	44179.8	39016.3	31666.9	30409.3	31075.7	33009.6	33777.5	32229.4	33305.7	33888	34444.7	35359.1	34568.5	32330.8	68668.9	69068.6	67046.9	65940.5	68948.6	70181.8
10.98_356.3514m/z	356.351	10.9841	pos	Eicosanoyl-EA	3723	Lipids and lipid-like molecules	Fatty Acyls	Fatty amides			51.8	66.4	M+H	C22H45NO2	-2.6705	108849	110180	108305	74026.9	73576.4	68441.5	74912.4	66344.5	72600.2	111515	104311	104839	109882	105258	109468	129608	115008	128588	110800	125664	123552
0.79_219.0970m/z	219.097	0.790233	pos	5-L-Glutamyl-L-alanine	58376	Organic acids and derivatives	Carboxylic acids and derivatives	Amino acids, peptides, and analogues	**	C03740	51.7	65.5	M+H	C8H14N2O5	-2.31275	26045.3	25654.9	27928	30396.6	28526.2	28881.6	31566.5	27761.1	28503.9	26584.2	25897.3	26121.7	25833	24587.9	25051.6	20278.1	18403.9	21169.3	19569.3	19883	21495.5
8.14_230.2110m/z	230.211	8.14425	pos	Tridecanoic acid, 2-amino-, (1)-; DL-2-Aminotridecanoic acid; Tridecanoic acid, 2-amino-	74878	Unclassified	Unclassified	Unclassified			51.7	65.8	M+H	C13H27NO2	-2.14487	22090.6	22047.7	22801	21502.6	22794.4	22521.3	22977.3	23771.6	21463.9	21021.9	21162.4	21686.1	21464.9	21712.3	20951.9	22397	21341.8	21902.1	22142.4	21073.7	20644.2
4.07_203.0820m/z	203.082	4.07332	neg	L-Tryptophan	33	Organoheterocyclic compounds	Indoles and derivatives	Indolyl carboxylic acids and derivatives	**	C00078	51.6	64.9	M-H	C11H12N2O2	-2.90281	11498	11302	11266.5	13027.4	12232.4	12332.8	11650.1	12404.7	12248.8	10966	10615.4	10884.9	12118	11030.8	10148.5	12112.4	11304.2	10756.7	10935.5	11680.2	11029.7
1.34_218.1382m/z	218.138	1.34165	pos	Propionylcarnitine	HMDB0000824	Lipids and lipid-like molecules	Fatty Acyls	Fatty acid esters	***	C03017	51.5	62	M+H	C10H19NO4	-2.12746	167204	168829	167085	188558	190027	185180	179294	187687	185478	151459	147238	152660	158096	155745	149180	167971	158895	162038	159043	166313	164279
1.06_221.0663m/z	221.066	1.06018	neg	Ethyl glucuronide	HMDB0010325	Organic oxygen compounds	Organooxygen compounds	Carbohydrates and carbohydrate conjugates			51.4	60.2	M-H	C8H14O7	-1.81466	66751.1	63934.7	65604.7	42964.5	40330.2	41077.2	40227.3	40848.6	41172.3	89855.4	85040.8	88098.7	90659.7	90952.4	89374.9	95317.2	96524.9	102299	93671.9	92007.9	93581
14.34_383.3389n	384.346	14.3424	pos	N-stearoyl valine	LMFA08020122	Lipids and lipid-like molecules	Fatty Acyls	Fatty amides			51.4	64.6	M+H, M+Na	C23H45NO3	-2.69004	6.78874e+06	6.3205e+06	6.37577e+06	6.6439e+06	7.45916e+06	6.3432e+06	6.9169e+06	6.5588e+06	6.80143e+06	7.72179e+06	6.36214e+06	6.19921e+06	6.78877e+06	6.4781e+06	6.22393e+06	7.83721e+06	6.68832e+06	5.82738e+06	7.46046e+06	6.2384e+06	7.51285e+06
2.19_311.1230m/z	311.123	2.18643	pos	gamma-Glutamyltyrosine	HMDB0011741	Organic acids and derivatives	Carboxylic acids and derivatives	Amino acids, peptides, and analogues			51.4	64	M+H	C14H18N2O6	-2.52614	21308.7	21693.3	20598.8	24460.4	24298.9	25035.2	24226.2	24737	24085.8	16048.5	15873	15897.4	15823.3	15735.8	16670	20359.5	21225.3	21527.3	19972.4	20412.7	20762.4
4.94_336.0729m/z	336.073	4.93665	neg	2,8-Dihydroxyquinoline-beta-D-glucuronide	HMDB0011658	Organic oxygen compounds	Organooxygen compounds	Carbohydrates and carbohydrate conjugates			51.4	62.7	M-H	C15H15NO8	1.3558	9239.86	9463.01	9615.19	17527.9	18446.6	17585.3	18632.8	17741.5	16829.3	1009.02	819.004	990.467	899.889	978.254	639.836	701.103	888.69	897.526	688.485	870.733	917.808
9.24_230.2473m/z	230.247	9.23543	pos	Xestoaminol C	53933	Lipids and lipid-like molecules	Sphingolipids	Sphingoid bases			51.4	62.6	M+H	C14H31NO	-2.47288	211486	208486	200353	196514	179808	188510	192958	192877	191180	188806	196407	195724	203402	196559	207076	220615	219242	222825	212650	221242	228417
0.68_104.1072m/z	104.107	0.67605	pos	Choline	56	Organic nitrogen compounds	Organonitrogen compounds	Quaternary ammonium salts	**	C00114	51.3	64.1	M+H	C5H13NO	1.88893	460058	488082	452279	432074	396834	457102	425225	422558	458547	510927	494431	530438	519021	517311	487077	430415	485264	508026	474640	488636	446684
5.04_178.0502m/z	178.05	5.03775	neg	Hippuric acid	HMDB0000714	Benzenoids	Benzene and substituted derivatives	Benzoic acids and derivatives	***	C01586	51.3	71.8	M-H	C9H9NO3	-4.48623	79065.5	79981.2	77951.7	121519	122824	118970	117535	118326	117722	31084.4	31551.9	32206.9	30826.1	31427.5	29683	49522.5	54861.5	53143.1	53355.2	52715.5	52292.4
5.44_187.1205n	170.117	5.44117	pos	(E)-2-Butenyl-4-methyl-threonine	69263	Unclassified	Unclassified	Unclassified			51.3	62.3	M+H-H2O, M+H	C9H17NO3	-1.68043	15067.9	15411.7	15477.1	11329.9	12799.2	12524.4	10698.5	11914.1	10622.6	19822	25450.8	20551.1	22076.3	20063.1	21275.8	18236.8	18716	18246.8	18474.4	19566.6	19411.8
8.18_214.1797m/z	214.18	8.17783	pos	Aleprylic acid	LMFA01030189	Lipids and lipid-like molecules	Fatty Acyls	Fatty Acids and Conjugates			51.3	63.3	M+NH4	C12H20O2	-2.34708	60918.9	60164.2	59081.4	57994.1	55603.2	58136.3	58877.3	59528.2	58129.8	56446	58407.7	58344.6	60263.5	57967.4	59147.9	55259.1	56099	57743.2	56360.9	57913.1	55907.6
13.76_703.5732m/z	703.573	13.7608	pos	SM(d18:0/16:1(9Z))	HMDB0013464	Lipids and lipid-like molecules	Sphingolipids	Phosphosphingolipids	**	C00550	51.1	61.5	M+H	C39H79N2O6P	-2.38559	9.90533e+06	9.4839e+06	9.16178e+06	9.72082e+06	8.51367e+06	1.04098e+07	8.81025e+06	9.09873e+06	7.79817e+06	1.12344e+07	1.10484e+07	464098	9.74535e+06	543480	9.4628e+06	9.81236e+06	9.2128e+06	9.23774e+06	1.02453e+07	9.9611e+06	1.02419e+07
4.19_181.0499m/z	181.05	4.19347	neg	Hydroxyphenyllactic acid	34515	Phenylpropanoids and polyketides	Phenylpropanoic acids	Unclassified		C03672	51.1	63.2	M-H	C9H10O4	-4.21716	12215.5	12614.3	12374.9	14849.8	14831.1	14393.5	14822.4	14564.5	14209.6	9184.46	8774.26	9478.75	8877.62	8932.73	9205.44	11681.1	12016.6	12553.1	11918.6	11972.7	11201.7
4.93_337.0789n	338.086	4.93368	pos	3-Indole carboxylic acid glucuronide	HMDB0013189	Lipids and lipid-like molecules	Fatty Acyls	Fatty acyl thioesters			51.1	63.1	M+H, M+Na	C15H15NO8	-2.54888	12781.1	12953.9	12534.1	22540.6	24324	23238.2	24870.4	23157	23660.4	1158.39	1179.41	1257.65	1184.25	945.538	1140.22	1266.05	902.364	1207.88	1075.02	1228.53	1103.99
11.79_303.2311m/z	303.231	11.7896	pos	11,12-Epoxyeicosatrienoic acid	HMDB0004673	Lipids and lipid-like molecules	Fatty Acyls	Eicosanoids	***		51	62.7	M+H-H2O	C20H32O3	-2.4224	89113.2	92905.8	87968.3	62628.6	61275.6	63805.1	60591	56780.5	62432	102639	106800	106921	106380	97958.8	105093	126108	123821	127096	117159	128127	118694
11.16_525.2863n	524.279	11.1638	neg	PE(22:6(4Z,7Z,10Z,13Z,16Z,19Z)/0:0)	LMGP02050013	Lipids and lipid-like molecules	Glycerophospholipids	Glycerophosphoethanolamines	*		50.8	57.9	M-H, 2M-H	C27H44NO7P	1.40703	1.31338e+06	1.37885e+06	1.3576e+06	1.52289e+06	1.49493e+06	1.48459e+06	1.49299e+06	1.48916e+06	1.52219e+06	1.65716e+06	1.61073e+06	1.64846e+06	1.71193e+06	1.60183e+06	1.58746e+06	1.40486e+06	1.40672e+06	1.43931e+06	1.36666e+06	1.36259e+06	1.32792e+06
11.76_482.3596m/z	482.36	11.7612	pos	PC(O-16:0/0:0)	LMGP01060010	Lipids and lipid-like molecules	Glycerophospholipids	Glycerophosphocholines			50.8	58.8	M+H	C24H52NO6P	-1.83489	740120	742489	741528	766055	714436	698478	728022	664951	749284	800441	829907	792930	825860	828638	860023	747174	713618	702004	607154	764609	697715
14.84_108.0809m/z	108.081	14.8361	pos	o-Toluidine	2075	Benzenoids	Benzene and substituted derivatives	Toluenes		C14403	50.8	56.1	M+H	C7H9N	1.21758	4.33025e+06	4.2609e+06	4.24259e+06	4.29181e+06	4.22407e+06	4.23754e+06	4.22326e+06	4.37893e+06	4.20353e+06	4.09443e+06	4.10523e+06	4.17277e+06	4.16454e+06	4.08344e+06	4.29087e+06	3.98514e+06	4.0015e+06	4.0643e+06	4.08831e+06	4.03686e+06	4.03828e+06
4.77_212.0019m/z	212.002	4.76788	neg	Indoxyl sulfate	HMDB0000682	Organic acids and derivatives	Organic sulfuric acids and derivatives	Arylsulfates	***		50.8	62	M-H	C8H7NO4S	-2.05782	599513	616911	608931	584643	588514	581351	586293	604889	579951	528648	516435	524372	530861	515515	507206	777942	825287	825997	803210	827391	782110
6.46_349.0029m/z	349.003	6.45905	neg	Apigenin 7-sulfate	HMDB0037851	Phenylpropanoids and polyketides	Flavonoids	Flavones			50.8	67.7	M-H	C15H10O8S	1.51185	10071.3	9979.23	10107.3	16979.4	16902.2	16659.8	16791.9	16639.4	16613.1	1096.07	1282.27	1354.77	1618.67	1464.65	1293.5	4887.3	5384.48	4760.16	4723.43	4610	4876.49
11.80_319.2282m/z	319.228	11.7959	neg	5(S)-HETE	45684	Lipids and lipid-like molecules	Fatty Acyls	Eicosanoids	**	C04805	50.7	59.4	M-H	C20H32O3	1.12151	41260.4	44602.9	46063.6	31759.7	32426	32205.3	31555.8	32805.6	30778.3	59000.9	56459.2	54531.9	57828.7	53398.6	55509.1	69847.4	64422.8	64607.2	67298.5	68914.7	67337.7
5.37_194.0809m/z	194.081	5.3735	pos	Phenylacetylglycine	4237	Organic acids and derivatives	Carboxylic acids and derivatives	Amino acids, peptides, and analogues	**	C05598	50.6	57.6	M+H	C10H11NO3	-1.36757	11304.7	11844.5	12496.6	8699.44	7969.2	7965.05	8406.88	8518.33	8625	14585.5	14455.4	14517.9	13966.3	14640.3	15603.1	15689	15913	15033.1	15989.3	17241.9	16355.1
0.69_126.0219m/z	126.022	0.689883	pos	Taurine	31	Organic acids and derivatives	Organic sulfonic acids and derivatives	Organosulfonic acids and derivatives	**	C00245	50.5	61.1	M+H	C2H7NO3S	-0.666763	126276	121029	127788	124536	119284	122970	125773	127416	119938	120341	123843	121678	128257	123504	123769	112247	116970	119085	118155	113413	115224
0.72_146.1173m/z	146.117	0.717583	pos	Acetylcholine	57	Organic nitrogen compounds	Organonitrogen compounds	Quaternary ammonium salts	**	C01996	50.4	56.6	M+H	C7H15NO2	-2.10013	60520.7	56561.8	58744.6	55557.9	45909.6	54814.1	57889.2	54144.2	51956.6	65671.3	61088	70217.3	71216.2	64398	72110.7	61592.4	58204.8	65291	60149.7	68333.1	55676
0.73_174.1001n	175.107	0.731417	pos	N2-Acetylornithine	HMDB0003357	Organic acids and derivatives	Carboxylic acids and derivatives	Amino acids, peptides, and analogues	**	C00437	50.3	57.2	M+H, M+Na	C7H14N2O3	-2.00092	36049.3	38755.8	39153.9	39165.2	40112.5	40092.3	39878.2	38819.4	41430.2	35088.8	38431	38826.9	35515.2	36403.9	38281.1	33296.7	39161.9	37892.8	39336.1	39314.5	37201.7
1.93_191.0578n	209.092	1.92623	pos	5-Phenyl-1,3-oxazinane-2,4-dione	HMDB0060400	Benzenoids	Benzene and substituted derivatives	Unclassified	**	C16596	50.3	56.1	M+H, M+NH4	C10H9NO3	-2.3158	40935.5	40285.3	39438.4	40110.5	39984.5	41409.4	40572.1	41282.3	40574.6	36555.8	36905.5	38212.7	37378.5	37878.8	38066.2	39477.5	40520.3	38587.5	36834.7	40235.8	39958
6.05_135.0803m/z	135.08	6.04773	pos	3-(5-Methyl-2-furanyl)butanal	HMDB0036169	Organoheterocyclic compounds	Heteroaromatic compounds	Unclassified			50.3	54.3	M+H-H2O	C9H12O2	-0.92312	39379.9	39782.3	40738.9	29709.7	29010.4	29622.8	29160.8	29948.6	30223.4	50045.1	51107.9	50946.5	51318.4	51700.9	51891.4	47696	47304.2	47943.8	47165.2	49282.8	46387.9
6.05_165.0755m/z	165.075	6.04773	pos	L-Rhamnofuranose	63161	Unclassified	Unclassified	Unclassified			50.3	55	M+H	C6H12O5	-1.52356	31958.1	32435.4	32178.1	23408.8	23188.8	22761.7	22925.9	22718.1	22964	41585.8	43454.3	42156.8	43233.6	44843.8	44823	39785.5	39541.1	39825.3	38433.8	41931.5	38604.9
0.82_133.0606m/z	133.061	0.81875	pos	3-Ureidopropionic acid	294	Organic acids and derivatives	Organic carbonic acids and derivatives	Ureas	**	C02642	50.1	55.6	M+H	C4H8N2O3	-1.2365	16566.6	16202	16560.5	21258.5	20748.9	19920	20617.6	20541.8	19069.1	14794.1	14374.3	13813.3	14276	15207.2	14481.9	11750.2	12251.1	12378.3	11856.2	12553	11966.5
10.80_358.2942m/z	358.294	10.7955	pos	PGE1 alcohol	LMFA03010053	Lipids and lipid-like molecules	Fatty Acyls	Eicosanoids			50.1	59.1	M+NH4	C20H36O4	-2.79495	79364.1	76699.9	78902.4	78655.4	79262.4	77254.3	79188.6	78869	75245.6	76284.5	72028.1	77446.4	77996.9	73388.5	76408.9	75811.5	74007	77128.3	74480.4	75315.8	72260.7
5.09_332.1256m/z	332.126	5.08827	neg	gamma-Glutamyltryptophan	HMDB0029160	Organic acids and derivatives	Carboxylic acids and derivatives	Amino acids, peptides, and analogues			50	58	M-H	C16H19N3O5	1.28192	4061.25	4225.01	3861.04	4250.56	4405.59	3706.18	4386.31	3708.7	3832.31	3255.4	3206.76	2980.41	3070.33	3106.48	3958.42	4591.22	4502.16	4141.24	4493.11	4437.49	4262.4
0.71_425.0812m/z	425.081	0.71335	neg	Cysteineglutathione disulfide	HMDB0000656	Organic acids and derivatives	Carboxylic acids and derivatives	Amino acids, peptides, and analogues			49.9	75.4	M-H	C13H22N4O8S2	1.36289	18362.6	22671.8	19221.1	16001.6	12956.9	13889.9	13089.3	5915.92	14943.3	17325.7	21514.8	10980.5	13461.1	19471.6	23335.4	19468.8	11755	18721.5	21709.5	18756.8	21695.3
1.02_123.0440m/z	123.044	1.01753	pos	Salicylaldehyde	66352	Organic oxygen compounds	Organooxygen compounds	Carbonyl compounds	**	C06202	49.9	51.6	M+H	C7H6O2	-0.317321	47501.6	49459.3	47323.5	49173.2	56456.1	54881	53063.8	55689.8	52508.4	37006.7	36164.9	36910.3	35713.5	38137.5	37294.4	41155.4	47202.3	43820.4	41049.9	45363.5	42993.3
11.37_311.2233m/z	311.223	11.3698	neg	13(S)-HpODE	36036	Lipids and lipid-like molecules	Fatty Acyls	Lineolic acids and derivatives	**	C04717	49.9	55.8	M-H	C18H32O4	1.70311	45632.3	47174.2	47994.5	51258.1	54733.2	50726.9	52248.8	53183.3	50121.7	31629.9	31217	31921	31061.9	29979.1	31328	60131.3	63013.3	58111.7	62710.9	57318.3	60224.7
14.23_783.5751n	806.567	14.2302	pos	PC(16:0/20:3(8Z,11Z,14Z))	HMDB0007981	Lipids and lipid-like molecules	Glycerophospholipids	Glycerophosphocholines	**	C00157	49.9	61.7	M+H, M+Na, M+H-H2O	C44H82NO8P	-3.46422	1.62347e+08	1.5831e+08	1.52637e+08	1.52842e+08	1.44763e+08	1.52895e+08	8.329e+07	1.51475e+08	7.22815e+07	1.21492e+08	1.58769e+08	1.43713e+08	1.51364e+08	1.41107e+08	1.42065e+08	5.10614e+07	1.27075e+08	1.62282e+08	1.34113e+08	1.51055e+08	1.22426e+08
5.91_333.0084m/z	333.008	5.9113	neg	5,7,4'-Trihydroxyflavanone 7-sulfate	LMPK12140327	Unclassified	Unclassified	Unclassified			49.9	63	M-H2O-H	C15H12O8S	2.66397	12543.9	11894.5	12419.4	20220.3	21388.9	21776.4	20603.2	21994.7	21460.3	1622.3	1871.34	2189.4	1723.08	2064.03	1959.27	5978.29	6658.67	6535.6	5777.39	5890.45	5672.79
1.64_191.0811m/z	191.081	1.64013	pos	6-Hydroxy-1H-indole-3-acetamide	87466	Organoheterocyclic compounds	Indoles and derivatives	Hydroxyindoles			49.8	55.2	M+H	C10H10N2O2	-2.03546	14958.7	15106	14361.7	16558.8	14316.5	15193.3	10623.4	14898.6	14012.2	16500.2	15667.5	16968.8	16441.6	17129.7	16928.9	16318.7	16662.3	17509.2	16126	16990.2	17033.7
10.07_330.2630m/z	330.263	10.0733	pos	Dihydroxychaulmoogric acid	LMFA01140029	Lipids and lipid-like molecules	Fatty Acyls	Fatty Acids and Conjugates			49.7	57	M+NH4	C18H32O4	-2.77695	144996	140025	146557	141331	141886	149280	144569	148684	139192	136744	136799	138426	139512	139213	139289	139221	134102	138588	138835	136915	127687
11.18_476.2790m/z	476.279	11.1784	neg	LysoPE(0:0/18:2(9Z,12Z))	HMDB0011477	Lipids and lipid-like molecules	Glycerophospholipids	Glycerophosphoethanolamines	*		49.7	52.1	M-H	C23H44NO7P	1.49697	863962	919124	903811	1.31627e+06	1.29885e+06	1.27164e+06	1.29972e+06	1.27215e+06	1.31775e+06	580776	569243	578458	609576	571081	559176	805494	806594	764189	779013	768916	761924
5.34_659.3344m/z	659.334	5.33972	pos	S-(PGJ2)-glutathione	HMDB0013063	Organic acids and derivatives	Carboxylic acids and derivatives	Amino acids, peptides, and analogues			49.6	62	M+NH4	C30H47N3O10S	3.73182	31579.4	32433.8	31811.9	30443.1	30478.9	30651.1	31825.2	31264.2	31348.7	31579.2	30588	31960.8	32859.8	33195.7	31980.2	33006.5	32035.1	34637.1	31512.7	32947.8	35793.3
10.07_293.1763m/z	293.176	10.0744	neg	7,10-hexadecadiynoic acid	LMFA01030492	Lipids and lipid-like molecules	Fatty Acyls	Fatty Acids and Conjugates			49.5	51.5	M+FA-H	C16H24O2	2.06532	69631.5	73185.5	71367.1	66652.1	68185.5	74313	63706.6	77710.5	63146.2	86549.5	96797.1	91952.9	91377.3	91715.8	87869.3	89232.7	99685.7	93726.8	89489.1	98526.4	88517.6
11.19_500.2793m/z	500.279	11.193	neg	LysoPE(20:4(5Z,8Z,11Z,14Z)/0:0)	HMDB0011517	Lipids and lipid-like molecules	Glycerophospholipids	Glycerophosphoethanolamines	*		49.5	51.8	M-H	C25H44NO7P	2.02611	1.24089e+06	1.33489e+06	1.2879e+06	1.54746e+06	1.55294e+06	1.51471e+06	1.51741e+06	1.53196e+06	1.54515e+06	1.44231e+06	1.38449e+06	1.43959e+06	1.48138e+06	1.36425e+06	1.35791e+06	1.32927e+06	1.32471e+06	1.30952e+06	1.25168e+06	1.26492e+06	1.26079e+06
6.38_262.2371m/z	262.237	6.37888	pos	omega-hydroxy myristic acid	LMFA01050044	Lipids and lipid-like molecules	Fatty Acyls	Fatty Acids and Conjugates			49.5	54.4	M+NH4	C14H28O3	-2.19891	12752	12598.8	12668.3	11453.4	10225.4	10706.8	10868	10643.9	11133.3	13129.8	13296.4	12975.1	13833.7	14249.9	13686.2	16111.6	17358.3	16923.3	16927	16524.4	16658.5
0.07_371.1003m/z	371.1	0.0722667	pos	Eszopiclone	HMDB0014546	Organoheterocyclic compounds	Pyrrolopyrazines	Cyclopyrrolones			49.4	70.7	M+H-H2O	C17H17ClN6O3	-3.71759	509843	516942	551907	659582	681965	482306	707602	563166	732187	737754	623985	761717	642383	706048	656902	476125	609082	492902	679803	830278	684346
10.65_119.0856m/z	119.086	10.649	pos	(±)-1-(4-Methylphenyl)ethanol	HMDB0034378	Benzenoids	Benzene and substituted derivatives	Toluenes			49.4	50.2	M+H-H2O	C9H12O	0.364354	19894.5	19493.9	19973.4	19383.4	17505	18138	18605.2	18239.5	17672.7	20349.3	19007.4	20563	20724.2	20062.6	20541.1	21278.4	20565.9	22194.3	20248.9	21435.6	20019
15.82_122.0964m/z	122.096	15.8225	pos	N,N-Dimethylaniline	64944	Organic nitrogen compounds	Organonitrogen compounds	Amines	*	C02846	49.3	48.6	M+H	C8H11N	-0.134271	1.88279e+07	1.85998e+07	1.86243e+07	1.87609e+07	1.83379e+07	1.86583e+07	1.84842e+07	1.92035e+07	1.82823e+07	1.78146e+07	1.79523e+07	1.82813e+07	1.81308e+07	1.78282e+07	1.86228e+07	1.73668e+07	1.74032e+07	1.78293e+07	1.7867e+07	1.76563e+07	1.7505e+07
6.36_297.1346m/z	297.135	6.35652	neg	Glucosyl (E)-2,6-Dimethyl-2,5-heptadienoate	HMDB0035136	Organic oxygen compounds	Organooxygen compounds	Carbohydrates and carbohydrate conjugates			49.3	52.3	M-H2O-H	C15H24O7	0.86091	8085.02	8115.77	7701.7	5975.04	5924.83	5824.38	5426.04	5696.51	6023.96	10537.4	9389.76	10302.5	10094	10172.4	9656.99	9933.52	10043.3	10121.9	9460.39	9648.38	9545.09
12.68_830.5936m/z	830.594	12.6844	neg	PC(18:0/18:2(9Z,12Z))	HMDB0008039	Lipids and lipid-like molecules	Glycerophospholipids	Glycerophosphocholines	*		49.1	88.2	M+FA-H	C44H84NO8P	2.46077	3.89443e+06	4.04348e+06	4.20533e+06	3.95346e+06	4.23919e+06	3.01154e+06	4.24248e+06	3.81921e+06	3.98624e+06	4.23337e+06	3.73743e+06	4.37704e+06	4.29161e+06	3.45872e+06	4.07206e+06	4.00057e+06	4.11246e+06	3.92256e+06	3.96194e+06	3.07162e+06	3.91272e+06
5.66_260.1851m/z	260.185	5.6612	pos	(±)-Hexanoylcarnitine	85174	Unclassified	Unclassified	Unclassified			49.1	51.4	M+H	C13H25NO4	-2.10266	43211.9	41824	43932.6	38464.9	35443.3	38800.5	37594	37432.6	37231	33819.2	33808.7	37571.6	36108.5	36245.8	36828.7	59189.2	62697.4	58877.3	55629.9	60725.2	56751.5
9.94_304.2839m/z	304.284	9.93932	pos	3-hydroxypalmitic acid methyl ester	LMFA01050427	Lipids and lipid-like molecules	Fatty Acyls	Fatty Acids and Conjugates			49.1	54	M+NH4	C17H34O3	-2.48706	13052.4	12611.5	13257	8629.99	7856.27	7273.64	7058.31	7733.06	7805.31	7486.39	6766.31	7316.64	7983.32	18025.1	8207.41	6493.48	6979	7239.78	6371.89	7328.16	6741.18
10.87_374.3619m/z	374.362	10.8734	pos	Phellonic acid	LMFA01050079	Lipids and lipid-like molecules	Fatty Acyls	Fatty Acids and Conjugates			49	52.6	M+NH4	C22H44O3	-2.67814	42774.5	40053.2	43015.1	37333.1	34748.1	34381.2	37511.2	32561.6	37418.8	34690.5	38064.1	37422.9	39226.2	38948	39234.4	53837	50038.2	54356.6	40853.9	53740	49138.8
11.04_285.2076m/z	285.208	11.0359	neg	Hexadecanedioic acid	5642	Lipids and lipid-like molecules	Fatty Acyls	Fatty acids and conjugates	**	C19615	49	55.1	M-H	C16H30O4	1.60515	10273.8	10190.8	10843.9	10924.3	10179.8	9737.21	10026.5	9338.79	10191.9	7016.39	6507.3	7858.1	8539.93	8515.99	7314.1	13529.1	12883.4	14711.1	13647.1	13404.2	13875.9
9.66_258.2422m/z	258.242	9.65538	pos	(E)-8-Tetradecenyl formate	LMFA07010550	Lipids and lipid-like molecules	Fatty Acyls	Fatty esters			49	50.6	M+NH4	C15H28O2	-2.29461	93229.1	91969.6	94082.2	91362.8	93756.3	94105.1	91687.7	99196.4	91185	91066.2	91059.4	90647.2	85747.4	88793.6	89951.2	89233.9	90319.3	89687.6	89921.1	86876.6	86628.9
11.29_358.3670m/z	358.367	11.2948	pos	Behenic acid	LMFA01010022	Lipids and lipid-like molecules	Fatty Acyls	Fatty acids and conjugates	**	C08281	48.9	52.2	M+NH4	C22H44O2	-2.83208	129765	129370	130665	91474.9	79663.7	85753.3	82294.1	89090.5	75908.2	115860	145955	154269	126809	122664	115514	111150	118052	126960	98311.7	112982	117906
9.80_408.2882n	453.287	9.7994	neg	Cholic acid	HMDB0000619	Lipids and lipid-like molecules	Steroids and steroid derivatives	Bile acids, alcohols and derivatives	***	C00695	48.9	50.3	M-H, M+FA-H	C24H40O5	1.45287	78168.6	77543	76862.1	47849.3	51171	48859.1	52913.2	50082.5	49321.4	86927.8	84687.8	88885.2	86881.1	84191	85862.5	140644	143929	144053	140267	142811	137975
0.76_112.0506m/z	112.051	0.760333	pos	Cytosine	HMDB0000630	Organoheterocyclic compounds	Diazines	Pyrimidines and pyrimidine derivatives	***	C00380	48.8	48.2	M+H	C4H5N3O	0.968244	11304.4	11764	12254.1	12360.2	11872.9	11341.6	12504.7	10671	12101.2	13646.9	13382.1	12935.7	13601	13658.7	13343.2	11381.1	13240.3	12661.3	13041.8	13263.6	12683.6
12.96_223.2051m/z	223.205	12.9642	pos	Humulol	HMDB0038213	Lipids and lipid-like molecules	Prenol lipids	Sesquiterpenoids	*		48.8	49.7	M+H	C15H26O	-2.50978	434574	434847	429869	441619	436645	430433	439672	443821	426024	427367	420614	417473	429733	416717	427753	409252	402475	416253	428492	404942	413323
5.04_105.0337m/z	105.034	5.0352	pos	Tropolone	HMDB0259299	Unclassified	Unclassified	Unclassified			48.8	47.6	M+H-H2O	C7H6O2	1.70318	9212.63	9309.68	9345.86	14077	14075.7	14619	14426.6	14332.9	13431.8	3706.34	3594.83	3873.24	3731.31	3664.45	3883.69	6430.45	6243.95	5975.96	5990.28	6242.27	6073.75
1.91_127.0501m/z	127.05	1.90938	pos	Thymine	290	Organoheterocyclic compounds	Diazines	Pyrimidines and pyrimidine derivatives	**	C00178	48.7	51	M+H	C5H6N2O2	-0.496915	12016.6	11658	12201.5	11998.3	12208.2	12498.8	12472.8	12260	12157.6	9408.62	9504.18	9845.02	9554.13	9768.92	10134.5	10519.2	11304.2	10553.9	10364	10666.5	10716.6
5.76_206.0818m/z	206.082	5.75668	neg	N-Acetyl-L-phenylalanine	34536	Organic acids and derivatives	Carboxylic acids and derivatives	Amino acids, peptides, and analogues	**	C03519	48.7	50.5	M-H	C11H13NO3	-2.37982	8340.04	7885.57	8501.03	9874.12	9797.16	9350.75	9718.09	9578.78	10328.6	8029.29	8021.59	7653.23	7997.75	7728.82	7826.56	6953.48	7238.68	6924.98	6846.71	6893.62	6682.14
8.11_357.0621m/z	357.062	8.11215	neg	PSOROMIC ACID	43642	Unclassified	Unclassified	Unclassified			48.7	51.2	M-H	C18H14O8	1.33668	20611.2	19547.2	19689.8	19186.7	20319.2	19603	19643.8	20825	20393.8	18978.1	19819.7	19995.4	20792.3	20160.8	20467.7	19810.1	18606.2	20748.7	18747.1	20223.6	18548.7
8.22_401.0883m/z	401.088	8.21573	neg	Kanugin	LMPK12111578	Lipids and lipid-like molecules	Polyketides	Flavonoids			48.7	49.3	M+FA-H	C19H16O7	1.46717	84952.3	85174.9	84490.7	84462.1	87544.1	82278.5	86079	83977.3	86410	85610.2	80800.8	83560.3	86964.3	84779.8	82880.3	82583.3	85137.7	85267.3	79066.4	84886.6	82185.6
1.03_180.0659m/z	180.066	1.02762	neg	L-Tyrosine	34	Organic acids and derivatives	Carboxylic acids and derivatives	Amino acids, peptides, and analogues	**	C00082	48.6	50.7	M-H	C9H11NO3	-4.15897	3020.24	2684.45	2671.92	3370.55	2862.78	3074.33	3045.37	3225.39	3276.11	2283.15	3471.33	2260.35	2473.45	2410.89	2393.36	2618.91	2423.03	2317.47	4063.55	2362.53	2785.89
1.20_130.0498m/z	130.05	1.19605	neg	N-Acetyl-L-alanine	HMDB0000766	Organic acids and derivatives	Carboxylic acids and derivatives	Amino acids, peptides, and analogues	***		48.6	56.3	M-H	C5H9NO3	-8.94739	4204.22	4563.4	4378.58	4727.74	4403.49	4971.23	4499.79	4591.67	4718.62	4072.03	4172.93	4319.25	4100.51	4259.77	4194.9	4310.75	4441.89	4457.95	4618.36	4535.66	4487.04
13.30_256.2628m/z	256.263	13.3009	pos	Palmitic amide	HMDB0012273	Lipids and lipid-like molecules	Fatty Acyls	Fatty amides	***		48.6	50.4	M+H	C16H33NO	-2.79692	276872	276105	270406	220575	237649	282156	212910	231261	208159	270236	318675	245775	310886	349016	287385	230621	260201	241051	215824	269287	237359
5.59_163.0392m/z	163.039	5.58565	neg	m-Coumaric acid	HMDB0001713	Phenylpropanoids and polyketides	Cinnamic acids and derivatives	Hydroxycinnamic acids and derivatives	***	C12621	48.5	51.5	M-H	C9H8O3	-5.5461	5153.51	5456.12	5440.86	3207.67	2887.81	3069.01	3133.6	3164.8	3127.89	9473.35	8385.94	9184.43	8544.05	8474.6	7985.62	7778.1	7898.29	7771.62	7732.49	7900.84	7667.81
1.11_113.0347m/z	113.035	1.11173	pos	Uracil	258	Organoheterocyclic compounds	Diazines	Pyrimidines and pyrimidine derivatives	**	C00106	48.4	47.9	M+H	C4H4N2O2	0.874789	10806.1	10026.5	10798.6	10499.3	9920.9	10464.8	10079.8	10319.2	10588.6	9314.58	9345.92	9817.88	9640.01	10676.6	9621.39	10370.1	10365	10525.5	10577.1	10726	10193.7
1.02_136.0524n	119.049	1.01753	pos	Phenylacetic acid	HMDB0000209	Benzenoids	Benzene and substituted derivatives	Unclassified	**	C07086	48.3	45	M+H-H2O, M+H	C8H8O2	0.0475519	28776.5	29689	28244.5	30037.4	33715.5	32109.2	31742.2	34025.6	30807.1	22658.8	22659.1	23506.8	22566.2	23832.1	23374.7	25598	26878	27466.6	24815.3	26751	25956.1
1.79_245.1142m/z	245.114	1.7911	neg	Glutamylvaline	HMDB0028832	Organic acids and derivatives	Carboxylic acids and derivatives	Amino acids, peptides, and analogues			48.3	46.9	M-H	C10H18N2O5	-0.193981	4456.35	4603.79	4975.7	4628.61	5341.13	5287.69	5138.84	5391.49	5146.74	4437.86	4032.88	4605.29	4466.65	4284.6	4195.64	4648.65	4808.74	4622.66	4964.42	4597.22	4679.84
5.63_233.0916m/z	233.092	5.6273	pos	Indole-3-acetylglycine	HMDB0240661	Organic acids and derivatives	Carboxylic acids and derivatives	Amino acids, peptides, and analogues			48.3	47.8	M+H	C12H12N2O3	-2.08649	5472.76	5882.85	5589.81	5885.56	5854.28	6325.26	5837.59	5882.86	6390.17	3330.67	2986.09	3190.99	2693.99	3403.15	3053.48	7540.85	7916.25	7536.6	6961.55	7515.62	7050
6.87_353.0340m/z	353.034	6.87257	neg	Sulisobenzone	HMDB0258614	Unclassified	Unclassified	Unclassified			48.3	54.9	M+FA-H	C14H12O6S	1.23833	5620.44	6543.53	6154.06	5192.75	6131.4	5172.99	5571.3	5163.28	5233.18	6996.84	7348.12	7511.49	7298.45	7685.87	7509.06	5584.32	5650.68	6421.64	5527.59	6351.49	5469.75
10.68_313.2390m/z	313.239	10.6761	neg	12,13-DHOME	HMDB0004705	Lipids and lipid-like molecules	Fatty Acyls	Fatty acids and conjugates	***	C14829	48.1	48.9	M-H	C18H34O4	1.75098	34945.4	35509.1	31184.5	47499.4	48459.2	47582.7	49257.9	48203.1	49009.6	13343.6	12809.6	13098.5	13379.3	11946.9	13374.1	24903.8	25800.5	26938.1	24730.2	24987.7	24360.9
4.56_208.1306n	209.138	4.56118	pos	5S,6S-epoxy-15R-hydroxy-ETE	HMDB0062236	Organic oxygen compounds	Organooxygen compounds	Ethers			48.1	45.8	M+H, M+Na	C9H20O5	-2.07228	12804.5	13027.1	12704.9	27159	25833.4	29886	32840.1	26942.8	47655.5	11995.9	24365.1	22894.6	44198.4	17048.3	20874	40515	23094.3	25359.3	23878.8	17314.4	34175.6
5.96_335.0237m/z	335.024	5.963	neg	Dihydronaringenin-O-sulphate	HMDB0059996	Phenylpropanoids and polyketides	Linear 1,3-diarylpropanoids	Chalcones and dihydrochalcones			48.1	55.4	M-H2O-H	C15H14O8S	1.74633	3575.91	3389.89	3627.5	6362.93	5873.79	5692.45	5746.74	5508.74	4980.15	111.829	0.103715	0.103715	307.939	140.569	112.311	1530	1437.27	1581.45	1677.74	1438.27	1459.26
10.59_208.1823n	209.19	10.5862	pos	2-Cyclotetradecen-1-one	HMDB0039884	Organic oxygen compounds	Organooxygen compounds	Carbonyl compounds			48	46.4	M+H-H2O, M+H	C14H24O	-1.97039	23026.8	21898	21832.9	40092.2	70395.6	34719.3	68975.9	20184.1	49840.6	51987	29799.9	53958.6	32663	64469.1	77688	40296.6	38235.6	72774.3	95566.5	38490.8	49053
12.99_537.3784n	538.386	12.9928	pos	PC(19:0/0:0)	LMGP01050041	Lipids and lipid-like molecules	Glycerophospholipids	Glycerophosphocholines			48	45.3	M+H, M+Na	C27H56NO7P	-1.99093	1.40584e+06	1.42262e+06	1.39791e+06	1.51664e+06	1.48635e+06	1.40377e+06	1.47257e+06	1.32119e+06	1.48716e+06	1.27052e+06	1.27851e+06	1.18313e+06	1.26844e+06	1.27378e+06	1.21745e+06	1.44655e+06	1.3554e+06	1.28782e+06	1.18786e+06	1.42311e+06	1.38509e+06
10.26_302.3047m/z	302.305	10.2581	pos	Sphinganine	395	Organic nitrogen compounds	Organonitrogen compounds	Amines	**	C00836	47.9	45.3	M+H	C18H39NO2	-2.30185	402519	425242	416302	330291	309510	315279	318981	298815	326098	406731	419528	397651	432691	419684	414446	473720	459213	497399	403187	480761	457179
12.33_480.3104m/z	480.31	12.3272	neg	PE(18:0/0:0)	LMGP02050001	Lipids and lipid-like molecules	Glycerophospholipids	Glycerophosphoethanolamines			47.9	44.3	M-H	C23H48NO7P	1.75283	302050	285289	306404	324569	330380	297536	332730	316023	329176	324621	308376	307789	318742	312286	307870	290124	281138	268023	281060	295976	287095
4.97_273.0078m/z	273.008	4.97102	neg	Ferulic acid 4-O-sulfate	HMDB0029200	Phenylpropanoids and polyketides	Cinnamic acids and derivatives	Hydroxycinnamic acids and derivatives			47.9	49.9	M-H	C10H10O7S	1.37918	8055.52	7711.92	7777.04	10120.6	10506.1	10370.4	10312.1	10367.1	9759.18	5425.1	4977.15	5852.16	5542.26	5305.32	5161.34	6066.57	6108.79	6552.91	6220.84	6093.64	6312.21
0.79_243.0621m/z	243.062	0.787517	neg	Uridine	HMDB0000296	Nucleosides, nucleotides, and analogues	Pyrimidine nucleosides	Unclassified	**	C00299	47.8	44.4	M-H	C9H12N2O6	-0.479607	18433.8	19462	18039.9	17925.7	17913	17906	18237.2	18992.5	19156.1	20940	22158.8	24568.6	22369.4	21573.2	21093.5	19701.4	18135.5	18074.5	18167.5	20570.7	18329.6
5.89_204.0661m/z	204.066	5.89405	neg	3-Indolehydracrylic acid	HMDB0059765	Organoheterocyclic compounds	Indoles and derivatives	Indolyl carboxylic acids and derivatives			47.8	44.7	M-H	C11H11NO3	-2.55218	20692.7	20094.2	19846.4	25600.3	24882.3	25053.4	25479.5	25658.6	24328.2	13977.4	13427.9	13705.3	13721.6	12963.7	13401.7	19008.7	20112	19241.1	18710.7	19190	18503.8
10.84_330.3358m/z	330.336	10.8432	pos	N,N-dimethyl-Safingol	53956	Lipids and lipid-like molecules	Sphingolipids	Sphingoid bases			47.7	45.3	M+H	C20H43NO2	-2.74315	257402	250620	254122	195039	181278	196970	180560	173765	194881	223539	271196	292731	251422	294567	244473	268998	282486	281553	215144	283057	257166
0.79_254.9817m/z	254.982	0.787517	neg	Ascorbic acid 2-sulfate	HMDB0060649	Organoheterocyclic compounds	Dihydrofurans	Furanones			47.6	43.5	M-H	C6H8O9S	0.362482	71603.5	64500.5	72822.9	58785.8	64996	64090.1	62568.2	65644.5	67299.4	72837	78609.6	83418	70275	77260.6	77063.2	69881.3	72628.4	71122.7	69457.9	69799.4	75407.1
0.70_371.1004m/z	371.1	0.703733	pos	Zopiclone	HMDB0015329	Organoheterocyclic compounds	Pyrrolopyrazines	Cyclopyrrolones			47.5	71.1	M+H-H2O	C17H17ClN6O3	-3.66198	2.30039e+06	2.25761e+06	2.16184e+06	2.15753e+06	2.12027e+06	2.13437e+06	2.14495e+06	2.28246e+06	2.2075e+06	1.99893e+06	2.01667e+06	2.22904e+06	2.11186e+06	2.18864e+06	2.17244e+06	2.1211e+06	1.93765e+06	2.23162e+06	2.13239e+06	2.07803e+06	2.11463e+06
4.75_214.1547m/z	214.155	4.74752	pos	Cyclo(L-prolyl-L-valyl)	HMDB0240493	Organic acids and derivatives	Carboxylic acids and derivatives	Amino acids, peptides, and analogues			47.5	48.4	M+NH4	C10H16N2O2	-1.77626	2131.89	2596.95	2239.58	2072.86	1428.54	2637.01	1947.09	1398.81	1788.34	2753.4	11806.4	4129.81	2985.93	4019.13	3284.1	3009.69	3009.69	3396.11	3228.94	3819.92	3253.44
5.53_172.0971m/z	172.097	5.53413	neg	ACEXAMIC ACID	44105	Unclassified	Unclassified	Unclassified			47.5	47	M-H	C8H15NO3	-4.75042	9090.81	8947.4	9040.53	10270	10748.1	10356.8	10674.5	10286.2	10262	8193.12	8543.2	8204.58	8428.36	8053.89	8411.77	6938.3	6847.37	6982.39	6763.53	7013.05	6713.03
5.80_174.1122m/z	174.112	5.79667	pos	Hexanoylglycine	5669	Organic acids and derivatives	Carboxylic acids and derivatives	Amino acids, peptides, and analogues			47.5	42.9	M+H	C8H15NO3	-1.66761	4947.44	4671.79	5237.93	3561.37	3807.05	3541.98	3713.71	3814.35	3463.77	4914.31	5069.86	5120.6	5073.55	5224.46	5175.85	6855.7	7317.56	7304.94	6734.62	6618.1	6785.75
9.06_251.0926m/z	251.093	9.05992	neg	2,3-Dihydro-6-methoxy-2,2-dimethyl-4H-1-benzopyran-4-one	HMDB0041410	Organoheterocyclic compounds	Benzopyrans	1-benzopyrans			47.5	39.8	M+FA-H	C12H14O3	0.499665	42747.8	42732	41733.3	40374	43978.9	40645.9	42471.4	40546.5	43159.2	41030.7	43908.9	42782.6	44286.8	42334.6	43238.8	38906.9	38827.2	38654.7	40816.2	40787.5	40229.8
5.89_245.0932m/z	245.093	5.89405	neg	N-Acetyltryptophan	HMDB0013713	Organic acids and derivatives	Carboxylic acids and derivatives	Amino acids, peptides, and analogues			47.4	39.9	M-H	C13H14N2O3	-0.0298073	18075.6	16957.8	18080.7	18489.2	19164.4	19442.8	19100.3	18897.3	19523	17096	16779.3	17898.5	18031.8	16696.3	17133.8	16300.8	17342.8	17434.7	16301.3	17060.1	16102.6
0.72_138.0547m/z	138.055	0.717583	pos	Trigonelline	HMDB0000875	Alkaloids and derivatives	Unclassified	Unclassified	***	C01004	47.1	39.7	M+H	C7H7NO2	-1.88114	61117.1	61423	63790.6	75379	68844.8	77636.5	72769.5	75069.5	72993.1	42898	42742.2	44767.3	44623.6	40389	47234.9	52239.4	52543.6	52784.1	53839	56291.5	53750.9
8.66_302.2319m/z	302.232	8.66305	pos	Nonanoylcarnitine	HMDB0013288	Lipids and lipid-like molecules	Fatty Acyls	Fatty acid esters	*		47.1	44.7	M+H	C16H31NO4	-2.29508	25986.2	25244.1	25287.9	25333	27456.9	25731.6	27283.6	26509.8	26331.9	26405.6	27277	26099.4	23884.2	24816.2	24699.3	25437.6	25886.8	25689.9	25516.3	23445.1	24158
10.74_398.3257m/z	398.326	10.744	pos	2-Hydroxyhexadecanoylcarnitine	LMFA07070113	Unclassified	Unclassified	Unclassified	*		47	42	M+H-H2O	C23H45NO5	-2.00266	116497	104588	113460	105865	96932	92627.1	98038	96911.5	103444	100096	108760	108883	114213	109645	111100	169018	163733	164680	152075	171723	162382
10.90_424.3411m/z	424.341	10.9043	pos	3-Hydroxy-11Z-octadecenoylcarnitine	HMDB0013339	Lipids and lipid-like molecules	Fatty Acyls	Fatty acid esters			47	43.5	M+H-H2O	C25H47NO5	-2.41722	150969	139366	149424	157952	131843	145223	143978	135493	147399	145477	151129	150430	163873	155199	152773	214567	226858	221229	193923	227533	204075
15.70_150.1274m/z	150.127	15.695	pos	5-Butyl-4-ethyl-2-methyloxazole	HMDB0037885	Organoheterocyclic compounds	Azoles	Oxazoles			46.9	38.4	M+H-H2O	C10H17NO	-1.82515	1.36653e+06	1.35219e+06	1.35979e+06	1.36269e+06	1.3411e+06	1.3576e+06	1.34748e+06	1.39989e+06	1.3348e+06	1.30264e+06	1.30606e+06	1.3345e+06	1.30866e+06	1.29678e+06	1.34729e+06	1.26856e+06	1.26739e+06	1.29843e+06	1.3046e+06	1.28194e+06	1.27381e+06
4.48_259.1301m/z	259.13	4.48032	neg	gamma-Glutamylisoleucine	HMDB0011170	Organic acids and derivatives	Carboxylic acids and derivatives	Amino acids, peptides, and analogues			46.9	39.4	M-H	C11H20N2O5	0.603369	11495.1	11685.5	12128.7	13376	14186.4	13529.9	13159.2	12949.6	13298.8	10934.1	11246.4	11158.8	10975.5	10640.2	10583.1	11106.3	11393	10912.7	10751.2	10902.1	11071.8
11.44_452.2792m/z	452.279	11.4371	neg	1-(2-methoxy-13-methyl-6Z-tetradecenyl)-sn-glycero-3-phosphoethanolamine	LMGP02060010	Lipids and lipid-like molecules	Glycerophospholipids	Glycerophosphoethanolamines			46.8	39.5	M-H	C21H44NO7P	2.03017	347556	346234	357345	405520	407751	401678	428388	404557	402297	379419	382901	375857	385577	382201	370139	382822	380106	358896	350083	371428	363073
2.02_148.0523n	166.086	2.02168	pos	3,4-Dihydro-2H-1-benzopyran-2-one	HMDB0036626	Phenylpropanoids and polyketides	3,4-dihydrocoumarins	Unclassified	***	C02274	46.8	43.9	M+H-H2O, M+H, M+NH4	C9H8O2	-0.942062	1.28051e+06	1.28489e+06	1.29829e+06	1.36226e+06	1.34765e+06	1.35864e+06	1.38058e+06	1.39952e+06	1.36219e+06	1.1099e+06	1.15934e+06	1.17304e+06	1.13327e+06	1.13541e+06	1.13948e+06	1.16388e+06	1.18383e+06	1.18042e+06	1.15298e+06	1.1908e+06	1.20185e+06
8.87_185.1177m/z	185.118	8.87067	neg	(E)-10-Hydroxy-8-decenoic acid	HMDB0039533	Organic acids and derivatives	Hydroxy acids and derivatives	Medium-chain hydroxy acids and derivatives			46.8	42.5	M-H	C10H18O3	-3.49384	10390.5	10148.1	9966.8	13461.7	14268.6	13434	12968	13430.9	13840.3	6221.77	6507.77	6368.42	5895.37	6165.05	5876.94	8489.65	8735	8743.41	8093.33	8745.26	8351.91
1.03_188.0558m/z	188.056	1.02762	neg	N-Acetyl-L-glutamic acid	3325	Organic acids and derivatives	Carboxylic acids and derivatives	Amino acids, peptides, and analogues	**	C00624	46.7	40.7	M-H	C7H11NO5	-3.29185	8022.5	7798.45	7821.95	8525.56	8825.09	8598.53	9378.78	9611.54	9473.93	6713.65	6447.13	6428.11	6913.97	6632.2	6647.02	6475.71	6786.22	6835.21	6544.44	6235.75	6452.03
4.07_349.0133m/z	349.013	4.07332	neg	6-Chloroapigenin	LMPK12110430	Lipids and lipid-like molecules	Polyketides	Flavonoids			46.7	71.2	M+FA-H	C15H9ClO5	3.99787	9657.13	9364.81	10067.3	14975.6	13313.3	11613	10987.8	10835.7	10113.8	13517.3	10365.8	10770.3	10158.6	10308.7	9905.71	12976.5	11606.4	11121.2	11523.6	9774.68	8560.8
10.45_239.1289m/z	239.129	10.4525	neg	Cucujolide IV	LMFA07040036	Lipids and lipid-like molecules	Fatty Acyls	Fatty esters			46.6	36.4	M+FA-H	C12H18O2	-0.0701255	12950.5	13948.8	13353.2	14346.8	13954.8	14850.4	15506.2	14828.8	15405.1	13165.2	14465.8	14739.3	15835	13943.2	14501.3	14278.2	14489.7	17110.2	15057.8	14746.2	15491.1
6.56_433.1146m/z	433.115	6.56217	neg	7-Hydroxybutylidenephthalide 7-(6-malonylglucoside)	HMDB0034753	Organic oxygen compounds	Organooxygen compounds	Carbohydrates and carbohydrate conjugates			46.6	43.2	M-H2O-H	C21H24O11	1.1822	6826.61	7362.71	6959.78	10428.1	9796.79	9523.29	9916.85	9887.91	10182.6	4141.61	4689.46	3954.91	4072.7	4141.28	4345.51	5160.51	5245.3	5241.24	4942.15	4440.8	4944.06
9.64_288.2891m/z	288.289	9.63893	pos	Heptadecanoic acid	HMDB0002259	Lipids and lipid-like molecules	Fatty Acyls	Fatty acids and conjugates	*		46.6	38.7	M+NH4	C17H34O2	-2.40247	165770	164805	167445	117531	108236	109961	111287	116940	120300	109281	105173	102953	108583	161005	114448	100260	102172	105823	101676	104418	103901
6.03_417.1198m/z	417.12	6.03157	neg	Equol 4'-O-glucuronide	HMDB0041731	Phenylpropanoids and polyketides	Phenylpropanoic acids	Unclassified			46.4	40.4	M-H	C21H22O9	1.5514	13520.2	13516	13109.8	20562.9	18734.6	18928.9	19760.4	19859.1	19540.8	3553.23	3499.33	3056.04	3515.89	3588.67	3017.76	12589.4	13263.7	12631.8	11957.6	12867.9	12864.7
6.58_202.1797m/z	202.18	6.57955	pos	11-amino-undecanoic acid	LMFA01100004	Lipids and lipid-like molecules	Steroids and steroid derivatives	Ergostane steroids	*		46.3	36.1	M+H	C11H23NO2	-2.11381	28683.9	28341.4	28823.2	27719.2	28657.7	29852.8	28608.8	30316.6	27179.1	27456.2	28180.7	27274.5	26665	28313.2	27103.9	27256.6	27450.2	28011	28345.6	27095.1	26115.7
8.03_243.1829n	244.19	8.02893	pos	N-Undecanoylglycine	HMDB0013286	Organic acids and derivatives	Carboxylic acids and derivatives	Amino acids, peptides, and analogues			46.2	36.3	M+H, M+Na, M+H-H2O	C13H25NO3	-2.09867	595878	586770	609829	581983	564373	594904	582209	608676	588268	572650	585112	605880	601849	596484	594763	585515	569484	582057	583258	579311	563524
0.69_258.1095m/z	258.109	0.689883	pos	Miglustat	HMDB0014563	Organoheterocyclic compounds	Piperidines	Unclassified			46.1	38.4	M+K	C10H21NO4	-3.43023	278042	260794	286105	262288	263860	242959	268362	259026	253622	306654	298895	298718	312509	306499	306216	235815	244870	358696	258199	258642	254199
7.55_307.2141n	325.248	7.54593	pos	4-Hydroxypenbutolol	HMDB0246463	Unclassified	Unclassified	Unclassified			46	36.1	M+H, M+NH4, M+H-H2O	C18H29NO3	-2.09894	2715.54	2536.18	2700.42	2263.09	1210.72	12201.6	1083.08	1837.43	1471.76	3633.53	639743	11310.6	4960.19	37691.2	7098.36	4118.05	4248.08	4684.15	4067.61	6032.38	4282.08
1.11_228.0743n	273.073	1.11068	neg	2'-Deoxyuridine	91	Nucleosides, nucleotides, and analogues	Pyrimidine nucleosides	Pyrimidine 2'-deoxyribonucleosides	**	C00526	45.9	33.7	M-H, M+FA-H	C9H12N2O5	-1.50714	28878	30203.8	30296.1	30544.7	32462.3	32644.1	29311.9	30543.2	30546.4	26926	26269.3	26395.9	26968.6	26929.1	27730.1	31463.2	31302.1	33411.8	29191.8	31472.2	31634.8
9.52_300.2890m/z	300.289	9.52143	pos	Palmitoylethanolamide	HMDB0002100	Organic acids and derivatives	Carboximidic acids and derivatives	Carboximidic acids	**	C16512	45.9	36.2	M+H	C18H37NO2	-2.22323	39196.9	39235	40260.6	45626.6	42373	43231.4	45090.4	43008.8	44438.1	38007.6	39362.5	36739.1	38410.1	39830.1	39711.1	55621.1	52718.2	55842.4	48793.7	55985.8	56161.7
0.75_229.1177m/z	229.118	0.74535	pos	Prolylhydroxyproline	HMDB0006695	Organic acids and derivatives	Carboxylic acids and derivatives	Amino acids, peptides, and analogues	***		45.7	35.1	M+H	C10H16N2O4	-2.35769	20488.8	22048.2	21833.1	16910.9	17275.1	16606.7	18132.7	17950	19060.6	27554.2	30271.9	30362.1	28037.9	29941.2	28799.6	16871.2	19897.2	17464.2	18278.8	19172.7	20029
0.82_113.0346m/z	113.035	0.81875	pos	Maleic hydrazide	72280	Unclassified	Unclassified	Unclassified			45.7	33.6	M+H	C4H4N2O2	0.77621	17883.8	17680.1	17827.3	16487.3	16191	15951	17005.6	16763.3	15920.7	17981.9	18428.5	17767.9	18160.2	18937.6	18015.8	19300.4	19636.3	19384.1	19742.4	19549.6	19340.5
10.21_209.1532m/z	209.153	10.208	pos	4,5-Dihydrovomifoliol	HMDB0040615	Lipids and lipid-like molecules	Prenol lipids	Sesquiterpenoids	*		45.7	35.6	M+H-H2O	C13H22O3	-1.92811	13234.8	12792.5	13550.6	15914.1	16970.7	20137.7	19487.7	14611	21826.6	13459.6	14768	16490.3	19301.8	13989.1	16780.5	20508.6	14063.4	19294.6	16186	15706.3	19137.9
0.77_351.0572m/z	351.057	0.7708	neg	Ascorbic acid	HMDB0000044	Organoheterocyclic compounds	Dihydrofurans	Furanones	**	C01041	45.6	31.6	2M-H	C6H8O6	0.828276	16406	14757.8	20540.7	15598.1	15357.6	15408.6	14354.5	15471.6	17579.6	18106.9	22023.6	20972.8	19350.9	22508.6	19246	16971.2	15515	17084.5	16172.8	18033.9	17642.2
10.31_258.2786m/z	258.279	10.306	pos	9-hexadecen-1-ol	LMFA05000030	Lipids and lipid-like molecules	Fatty Acyls	Fatty alcohols			45.6	34.2	M+NH4	C16H32O	-2.4006	34867.2	35701.8	35398	31770	30512.5	30297.1	32369.6	31283.1	31880.9	32261.6	32621.6	32431.5	34874	32366.9	34397.2	34939.7	34190.8	35404	34396.9	36206.9	33633.4
4.90_275.0236m/z	275.024	4.90257	neg	3-Phenylpropionic acid sulfate	HMDB0240372	Benzenoids	Benzene and substituted derivatives	Unclassified			45.6	38.6	M+FA-H	C9H10O5S	2.12559	4468.79	4643.99	3944.86	6420.07	6448.1	6458.51	6117.39	6220.9	6215.59	1878.26	1626.05	2097.06	1852.95	1832.99	1923.96	3661.35	3482.53	3743.82	3439.16	3205.97	3135.96
0.79_207.0504m/z	207.05	0.787517	neg	Lichenin	HMDB0302349	Unclassified	Unclassified	Unclassified			45.5	34.5	M+FA-H	C6H10O5	-3.58995	18710.2	18204.8	19066.3	16338.3	17472.3	17926.4	17277.6	17181.6	18465	17362.6	18314.7	19474.2	18151.4	18212.3	18213.3	19632.8	20887.3	19775.3	19835.1	21306.9	20301.2
1.13_285.0619m/z	285.062	1.12777	neg	Quinol glucuronide	HMDB0259508	Unclassified	Unclassified	Unclassified			45.5	34.1	M-H	C12H14O8	0.952047	5911.31	5560.11	5795.76	9224.29	9081.76	9151.9	8963.66	8561.56	8811.9	840.115	1087.57	892.24	800.082	933.349	999.85	4482.39	4798.77	4853.13	4612.04	4936.2	4253.92
10.62_293.1763m/z	293.176	10.6245	neg	Furanofukinin	HMDB0036640	Lipids and lipid-like molecules	Prenol lipids	Sesquiterpenoids	*		45.5	34.2	M+FA-H	C16H24O2	1.9729	21973.6	20258.8	19287.6	22178.4	21619.9	21453.1	21313.7	21224.9	21297.7	21975	21419.3	21630.4	22331.6	21885.9	21517.1	21101	23755.4	21898.9	21422.4	20739.5	20259.4
12.19_619.2902m/z	619.29	12.1907	neg	PI(20:4(5Z,8Z,11Z,14Z)/0:0)	LMGP06050006	Lipids and lipid-like molecules	Glycerophospholipids	Glycerophosphoinositols	*		45.5	32.7	M-H	C29H49O12P	2.1667	1.1705e+06	1.13684e+06	1.17615e+06	1.20909e+06	1.23121e+06	1.19931e+06	1.18463e+06	1.14874e+06	1.174e+06	1.45699e+06	1.39014e+06	1.42522e+06	1.43923e+06	1.39675e+06	1.33321e+06	1.27935e+06	1.33037e+06	1.17931e+06	1.28752e+06	1.32628e+06	1.29971e+06
10.81_498.2637m/z	498.264	10.8142	neg	LysoPE(0:0/20:5(5Z,8Z,11Z,14Z,17Z))	HMDB0011489	Lipids and lipid-like molecules	Glycerophospholipids	Glycerophosphoethanolamines	*		45.4	35.9	M-H	C25H42NO7P	2.21839	61019.3	65225.8	63404.4	98812.1	95555.8	92026	94355.5	90229.9	95524.2	53439.8	54645.6	55762	54210.9	50296.6	50379.4	59723.3	59596.8	58517.2	62311.5	59639.2	64045.5
6.23_218.2110m/z	218.211	6.22903	pos	Isolauric acid	LMFA01020004	Lipids and lipid-like molecules	Fatty Acyls	Fatty Acids and Conjugates			45.4	31.5	M+NH4	C12H24O2	-2.13652	40086.2	40273.2	40132.6	34514	29606.4	32706.8	31615.8	30883.8	31923.2	41091.8	42225.6	41415.1	43092.1	41787.9	43772.6	55597.1	58204.8	56380.3	57503.3	59327.3	54758.3
5.90_292.1650m/z	292.165	5.89838	pos	Tyrosyl-Lysine	HMDB0029110	Organic acids and derivatives	Carboxylic acids and derivatives	Amino acids, peptides, and analogues			45.3	34	M+H-H2O	C15H23N3O4	-1.7698	9419.51	11429.1	10055.8	9786.59	9726.03	10574.7	10314	11703.6	10958.1	10251.4	8694.4	9794.5	9742.74	9182.68	9097.43	9119.42	9843.78	9136.49	8423.47	8992.06	9101.68
11.35_526.2949m/z	526.295	11.3528	neg	LysoPE(0:0/22:5(4Z,7Z,10Z,13Z,16Z))	HMDB0011494	Lipids and lipid-like molecules	Glycerophospholipids	Glycerophosphoethanolamines	*		45.2	35.7	M-H	C27H46NO7P	1.82134	49506.1	52731.3	50147.2	70752.6	72609.4	72690.1	72204.9	69909	70889.2	41076.7	42438.5	42295.3	37033	36603.7	36912.8	48479.7	48210.9	49152.1	47181.9	46701.1	42794
5.53_173.1414n	174.149	5.52577	pos	3R-aminononanoic acid	35938	Lipids and lipid-like molecules	Fatty Acyls	Fatty Acids and Conjugates			45.2	35.5	M+H-H2O, M+H	C9H19NO2	-1.2116	510.771	399.05	532.836	502.598	476.731	682.359	293.273	973.392	248.414	438.437	4703.37	487.055	567.72	983.638	626.679	553.315	436.134	583.839	439.894	511.26	544.744
1.51_159.0681n	160.075	1.50663	pos	Indoleacetaldehyde	6068	Organoheterocyclic compounds	Indoles and derivatives	Indoles	**	C00637	45.1	38.4	M+H, M+NH4	C10H9NO	-2.00072	256722	250066	258545	198480	227549	227844	237933	226805	225054	264415	273354	279156	270919	271525	274437	273739	279815	283845	266415	273544	274249
4.07_187.0630n	205.097	4.06657	pos	Indoleacrylic acid	HMDB0000734	Organoheterocyclic compounds	Indoles and derivatives	Indoles			45.1	32.7	M+H, M+NH4, M+H-H2O	C11H9NO2	-1.87576	3.50603e+06	3.43973e+06	3.52059e+06	3.64875e+06	3.53325e+06	3.63646e+06	3.58521e+06	3.54223e+06	3.60664e+06	3.26524e+06	3.31562e+06	3.31521e+06	3.28512e+06	3.26227e+06	3.35804e+06	3.26453e+06	3.35073e+06	3.31216e+06	3.19141e+06	3.37469e+06	3.32298e+06
9.47_271.2506n	272.258	9.47128	pos	2R-aminohexadecanoic acid	LMFA01100016	Lipids and lipid-like molecules	Fatty Acyls	Fatty Acids and Conjugates			45.1	31.7	M+H-H2O, M+H	C16H33NO2	-2.10224	80138.8	78957.5	82791.5	78609.4	76951.5	79942.8	80125.6	79313.7	76947.8	81315	86653.9	81663.2	85808.9	83365.9	84605.4	84672.1	82431.6	85125.5	78784.1	85260.5	83189.3
0.69_140.0679m/z	140.068	0.689883	pos	5-Aminopentanoic acid	HMDB0003355	Organic acids and derivatives	Carboxylic acids and derivatives	Amino acids, peptides, and analogues	**	C00431	45	29.6	M+Na	C5H11NO2	-2.40349	17644.2	18577.1	22785.6	15363.6	15049.6	20830.7	16981.7	18846.1	14042.2	27599.7	32199.7	26947.5	30417.8	30600.5	34656.6	27450.9	28335.8	30198.4	23894.7	29117.8	28162.4
10.26_370.2944m/z	370.294	10.2581	pos	2-Hydroxymyristoylcarnitine	LMFA07070033	Lipids and lipid-like molecules	Fatty Acyls	Fatty acid esters	*		44.9	31.6	M+H-H2O	C21H41NO5	-2.14662	85009.9	88918.8	91431.9	80219.5	76607.3	81206.1	77501.1	77022	80408.6	80252.1	85936.2	85404.6	87832.8	90533.2	86358.9	119048	126594	131521	120268	126974	125166
5.71_172.1328m/z	172.133	5.71177	pos	5,7-nonadienoic acid	LMFA01030450	Lipids and lipid-like molecules	Fatty Acyls	Fatty Acids and Conjugates			44.9	29.9	M+NH4	C9H14O2	-2.35801	40668.5	39667.3	40227.3	36916.9	35072.5	40773.4	35439.8	39869.2	35218	43420.5	61136.4	46492.1	48856.2	48935.7	46255.2	42898.9	46205.9	45108.8	42747.2	47224.4	45911.4
0.79_147.0894n	130.086	0.790233	pos	(2R,3R,4R)-2-Amino-4-hydroxy-3-methylpentanoic acid	HMDB0029449	Organic acids and derivatives	Carboxylic acids and derivatives	Amino acids, peptides, and analogues			44.8	27.6	M+H-H2O, M+H	C6H13NO3	-0.826688	95527.6	96603.8	99267.9	100469	96563.8	97641.5	97569.8	100641	93062	99119.5	98789	99324.9	98415.9	98726.5	98300.1	87135.5	92892.8	94953.3	86659.2	91597.1	91862.4
4.97_245.0125m/z	245.012	4.97102	neg	4-Vinylphenol sulfate	HMDB0062775	Organic acids and derivatives	Organic sulfuric acids and derivatives	Arylsulfates			44.7	26.9	M+FA-H	C8H8O4S	-0.327872	39735.1	39398.8	40903.4	43799.9	46767.9	45756.7	45110.2	43798.3	43337.4	17800.5	17891.1	18655.6	19334.7	18348.8	17233	52125.3	54380.2	54042.4	53381.3	53463.3	53391.2
12.10_279.1585m/z	279.158	12.0997	pos	Ovalicin	HMDB0038120	Organic oxygen compounds	Organooxygen compounds	Alcohols and polyols		C09674	44.6	31.5	M+H-H2O	C16H24O5	-2.02528	264857	255377	253599	302165	291486	308133	293344	255628	271028	275055	231171	281227	255610	262707	272192	268459	235311	272661	275457	328542	260730
3.58_230.9966m/z	230.997	3.57562	neg	2-[3-(sulfooxy)phenyl]acetic acid	HMDB0125163	Organic acids and derivatives	Organic sulfuric acids and derivatives	Arylsulfates			44.6	34.1	M-H	C8H8O6S	-1.02236	15175.2	15309.5	15256.8	10003.2	10187.6	10193.6	10437.2	10299.5	10005.1	21424.1	20744.8	21683.3	21584.5	20865.1	21979.7	18390.2	18911.4	19618.3	18868.3	19821	18653.5
0.73_159.0510m/z	159.051	0.731417	pos	(S)(+)-Allantoin	63392	Unclassified	Unclassified	Unclassified			44.5	27.8	M+H	C4H6N4O3	-1.73561	30722.4	32688.9	29999.8	28909.1	29949	29329.9	30577.5	29326.3	29073.6	34155.7	31726.5	34540.8	34819.5	32833.5	36936.3	27633.7	28862.9	30501.9	29453.3	29895.8	27770.1
4.07_271.0703m/z	271.07	4.07332	neg	L-arogenate	HMDB0304400	Unclassified	Unclassified	Unclassified			44.5	28.2	M+FA-H	C10H12NO5-	2.58197	9545.89	9872.57	9532.14	10568.5	10269.7	10928.3	10050.9	10677.9	10345.5	9397.69	9144.43	9349.87	9527.04	9399.82	9563.78	9331.04	9608.59	9705.16	9580.49	9809.58	8906.09
5.35_657.3228m/z	657.323	5.34573	neg	PI(19:1(9Z)/0:0)	LMGP06050018	Lipids and lipid-like molecules	Glycerophospholipids	Glycerophosphoinositols			44.5	32.2	M+FA-H	C28H53O12P	-4.71604	15389.5	17927.4	15494.6	16567.3	14891.6	15050.1	14373.8	15099.1	16118.7	17040.3	16949.3	17483.4	16074.2	17942	16528	16425.2	19548	17029.4	16066.1	16870.2	15962.4
9.17_274.2734m/z	274.273	9.17205	pos	C16 Sphinganine	41556	Lipids and lipid-like molecules	Sphingolipids	Sphingoid bases			44.5	27.8	M+H	C16H35NO2	-2.2824	3.06218e+06	2.87612e+06	2.98754e+06	2.9038e+06	2.61232e+06	2.81649e+06	2.89391e+06	2.65197e+06	2.83144e+06	3.17782e+06	3.30761e+06	3.26644e+06	3.32928e+06	3.31026e+06	3.33309e+06	3.82024e+06	3.79663e+06	3.97366e+06	3.65396e+06	3.92013e+06	3.89956e+06
10.90_448.3411m/z	448.341	10.9043	pos	Vaccenyl carnitine	HMDB0006351	Unclassified	Unclassified	Unclassified	*		44.3	29.6	M+Na	C25H47NO4	3.2643	49758.4	45482.7	48409.7	50006	41867.6	46863.8	46225.3	44952.9	44934.3	54556.7	57193.3	56375.6	61740.3	61248.1	57659	64506.7	63854.1	64099.1	58410.2	70139.9	62004.3
6.39_244.9854m/z	244.985	6.39045	neg	Octafluorocyclobutane	HMDB0031292	Organohalogen compounds	Organofluorides	Unclassified			44.3	27	M+FA-H	C4F8	-0.255496	62660.6	64402.3	64465.5	60031.3	61489.5	61560.8	62092.5	64709.7	63738.2	60634.7	62664.6	65663.9	64142	62710.5	64283.3	60728.3	62921.4	62163.5	61100	61180	63555.9
7.28_182.1304n	200.164	7.27887	pos	7-undecynoic acid	LMFA01030615	Lipids and lipid-like molecules	Fatty Acyls	Fatty Acids and Conjugates			44.3	26.3	M+H, M+NH4, M+H-H2O	C11H18O2	-1.49512	155884	150932	152594	151389	147576	150478	148948	155700	151183	143820	144863	146394	144751	144997	147438	140927	140034	145740	143778	141933	139478
7.68_246.2422m/z	246.242	7.68007	pos	Myristic acid	HMDB0000806	Lipids and lipid-like molecules	Fatty Acyls	Fatty acids and conjugates	**	C06424	44.3	26.7	M+NH4	C14H28O2	-2.3779	115184	114822	114598	101378	95571.3	97797	97773.5	100997	103708	138525	138636	136283	140826	138982	139748	159865	156360	170258	147397	156520	157031
0.73_180.0626n	225.061	0.72725	neg	myo-Inositol	144	Organic oxygen compounds	Organooxygen compounds	Alcohols and polyols	**	C00137	44.1	28.7	M-H, M+FA-H	C6H12O6	-4.5978	194382	194815	247647	164538	251302	195752	172027	187484	174982	283541	202157	214402	204620	219786	199917	169147	177326	197552	176613	186469	184535
10.49_316.3202m/z	316.32	10.4885	pos	Nonadecylic acid	LMFA01010019	Lipids and lipid-like molecules	Fatty Acyls	Fatty acids and conjugates	*	C16535	44	27	M+NH4	C19H38O2	-2.56656	142490	144692	140406	91460.2	85604.5	85573	83482.2	83227.1	88720.7	80197.5	75240.6	78131.9	82053	119712	88193.1	80935	77288.5	83770.8	71811.7	82042.5	75930.7
15.38_175.1226m/z	175.123	15.3832	pos	2-Butyl-1H-benzimidazole	HMDB0033755	Organoheterocyclic compounds	Benzimidazoles	Unclassified	*		44	24.7	M+H	C11H14N2	-2.15577	1.19289e+06	1.18898e+06	1.18472e+06	1.18791e+06	1.17691e+06	1.20376e+06	1.18117e+06	1.21952e+06	1.1677e+06	1.13249e+06	1.14234e+06	1.16275e+06	1.14732e+06	1.1363e+06	1.18177e+06	1.10704e+06	1.1069e+06	1.15363e+06	1.1561e+06	1.13067e+06	1.12077e+06
15.74_178.1586m/z	178.159	15.7374	pos	2,5-Dibutyl-4-methyloxazole	HMDB0037898	Organoheterocyclic compounds	Azoles	Oxazoles			44	24.9	M+H-H2O	C12H21NO	-2.04873	1.79556e+06	1.77591e+06	1.77153e+06	1.77838e+06	1.76678e+06	1.78162e+06	1.76735e+06	1.82969e+06	1.7577e+06	1.6979e+06	1.70564e+06	1.73081e+06	1.7129e+06	1.69415e+06	1.76975e+06	1.65281e+06	1.66373e+06	1.69011e+06	1.69838e+06	1.68519e+06	1.68234e+06
15.67_136.1118m/z	136.112	15.6668	pos	4-Ethyl-2-methyl-5-propyloxazole	HMDB0037873	Organoheterocyclic compounds	Azoles	Oxazoles			43.9	22.4	M+H-H2O	C9H15NO	-1.56211	4.76002e+06	4.72279e+06	4.69258e+06	4.73885e+06	4.62212e+06	4.75296e+06	4.6852e+06	4.86278e+06	4.60951e+06	4.52021e+06	4.53975e+06	4.64324e+06	4.57006e+06	4.50493e+06	4.68629e+06	4.42026e+06	4.38068e+06	4.508e+06	4.54235e+06	4.47474e+06	4.40339e+06
0.70_144.0420n	162.076	0.703733	pos	3-Hydroxyadipic acid 3,6-lactone	HMDB0029171	Organoheterocyclic compounds	Lactones	Gamma butyrolactones			43.8	25.4	M+H, M+NH4, M+H-H2O	C6H8O4	-1.95104	45583.7	48149.7	49101	51030.8	52976	50834.7	53116.3	51753.8	52440.6	42032.9	41723.8	41534.4	39708.3	41572.1	43360.4	43280.8	46184.8	44714.8	48095.6	45023.8	44777.9
5.26_165.0185m/z	165.018	5.25958	neg	3,4-Dihydroxymandelic acid	HMDB0001866	Benzenoids	Phenols	Benzenediols	**	C05580	43.8	28.5	M-H2O-H	C8H8O5	-4.76293	99419.8	104396	95930	93086.4	97803.6	101315	97882.4	99457.8	100488	96463.2	100510	97656.6	98929.2	103274	97018.7	96369.1	92994.7	97125.6	97190.1	94472.8	95841.9
7.81_144.1381m/z	144.138	7.81287	pos	2,4,4-Trimethylcyclopentanone	HMDB0031197	Organic oxygen compounds	Organooxygen compounds	Carbonyl compounds			43.8	24.1	M+NH4	C8H14O	-1.74865	5503.5	5296.28	5528.54	6730.47	6013.96	7055.18	7153.86	5471.52	7210.16	5962.49	6060.37	6246.78	7298.4	6510.67	6748.1	6506.01	5588.2	9911.18	5229.16	6934.48	7775.99
1.42_262.1644m/z	262.164	1.42387	pos	Hydroxyvalerylcarnitine	HMDB0013132	Lipids and lipid-like molecules	Fatty Acyls	Fatty acids and conjugates	*		43.7	25.1	M+H	C12H23NO5	-1.88516	22044.6	22242.7	21970.1	20539.2	20057.5	20410.1	22465.7	19879.1	19446	22565.9	22138.6	23051.3	23611.6	24199.8	23808.7	24339.7	23232.2	25917.3	22899.4	24415.5	23289.7
4.75_269.0669m/z	269.067	4.7511	neg	Phenylglucuronide	HMDB0059806	Organic oxygen compounds	Organooxygen compounds	Carbohydrates and carbohydrate conjugates			43.7	26.1	M-H	C12H14O7	0.899251	3277.51	3302.77	3414.68	1508.17	1412.53	1535.01	1355.35	1430.39	1281.06	3975.95	3709.55	4508.88	3973.12	3877.49	4212.05	6073.95	6057.11	5972.41	5896.63	6103.88	5474.86
0.70_262.1383n	263.146	0.703733	pos	Streptidine	HMDB0258506	Unclassified	Unclassified	Unclassified			43.6	24.7	M+H-H2O, M+H	C8H18N6O4	-2.3433	75805.4	88636.1	87277.6	82918.3	75678.5	83926.9	84902.9	85072.7	82517.4	80802.1	68074.9	75950.8	82590.8	82999.9	74902.2	81900.8	84875.1	81867.6	73872.2	91911.1	67445.4
2.58_218.1029m/z	218.103	2.57952	neg	Isovalerylalanine	HMDB0000747	Organic acids and derivatives	Carboxylic acids and derivatives	Amino acids, peptides, and analogues			43.6	22.4	M+FA-H	C8H15NO3	-2.58095	40998.8	40745.4	41014.6	40347.7	42197.9	40374	41077.2	42530.6	41387.4	39983.1	40217.7	40758.6	40878.3	39419.1	41338.6	39832.8	40034	42542.5	39455.4	40164.1	41388.9
5.50_249.0881m/z	249.088	5.50012	neg	Seryltyrosine	HMDB0029051	Organic acids and derivatives	Carboxylic acids and derivatives	Amino acids, peptides, and analogues			43.4	22.9	M-H2O-H	C12H16N2O5	-0.0340893	3003.62	2796.5	2952.35	2857	2965.32	2861.9	3000.5	3027.7	2652.27	2590.56	2669.96	3002.35	2608.91	2756.27	2811.65	2851.24	2867.03	2925.65	3083.22	3029.94	2767.83
5.57_209.0451m/z	209.045	5.56848	neg	5-Hydroxyferulic acid	HMDB0035484	Phenylpropanoids and polyketides	Cinnamic acids and derivatives	Hydroxycinnamic acids and derivatives	**	C05619	43.4	21	M-H	C10H10O5	-2.22242	127097	126480	126189	125578	125393	126091	127716	127607	124507	125637	126547	129425	128724	127011	126228	121017	122190	123188	121590	125579	117510
1.00_148.0424m/z	148.042	1.00368	pos	Thiomorpholine 3-carboxylate	HMDB0059611	Organic acids and derivatives	Carboxylic acids and derivatives	Amino acids, peptides, and analogues		C03901	43.3	21.5	M+H	C5H9NO2S	-1.80853	46331.7	50009.6	49715.3	44169.1	52118.7	51787.3	47854.4	52716.9	46577.9	44707	43319.9	44555	45552.4	39186.1	43270.9	43675.1	47403.6	49020.4	47514.1	49699.6	48899.3
11.03_343.2716n	344.279	11.0342	pos	N-palmitoyl serine	75483	Lipids and lipid-like molecules	Fatty Acyls	Fatty amides			43.3	25.2	M+H-H2O, M+H	C19H37NO4	-1.86293	84343.4	83187.6	84320.2	83996.5	85595.3	85434.9	83165.8	85072.2	81136.7	87141.9	80521.5	83642.2	81753.8	81911.4	87255.7	77098.7	76424.8	84568.9	83268.6	83028.1	78517.3
2.62_195.1224m/z	195.122	2.62353	pos	Tetraethylene glycol	HMDB0094708	Organic oxygen compounds	Organooxygen compounds	Ethers			43.3	23.5	M+H	C8H18O5	-1.58047	23216.7	22962	21949.2	25398.9	26690.7	26249.7	27487.6	26200.6	28469.2	23141.5	27138.5	25786.3	29117.9	22525.3	24383.4	28350.6	25268.4	24893.6	25681.1	23412.5	26618
9.89_244.2630m/z	244.263	9.8891	pos	9-pentadecen-1-ol	LMFA05000050	Lipids and lipid-like molecules	Fatty Acyls	Fatty alcohols			43.3	22.5	M+NH4	C15H30O	-2.36706	70372.2	69290.1	67890.7	70264.7	62124.6	64483.4	64768.8	68021.7	66330.3	60304.6	61918.3	65012.6	68719.2	64449.6	69382.6	55758	59962	61729.6	63868.8	62674.5	62349.5
10.28_309.1712m/z	309.171	10.2806	neg	12-Oxo-2,3-dinor-10,15-phytodienoic acid	HMDB0032090	Lipids and lipid-like molecules	Fatty Acyls	Eicosanoids	*		43.2	24.6	M+FA-H	C16H24O3	1.80845	15526.4	16120.7	16655.8	15902.1	16853	17110	15881.8	17122.8	16502	17288.9	18235.7	17945.9	18191.9	17526.2	17739.9	16413.6	18014.6	18591.3	16623.4	17172.9	17321.7
10.66_283.1919m/z	283.192	10.659	neg	(3S,4S,6R,7S)-1,10-Bisaboladiene-3,4-diol	HMDB0031383	Lipids and lipid-like molecules	Prenol lipids	Sesquiterpenoids	*		43.2	22.2	M+FA-H	C15H26O2	1.73001	19883	20419.4	18643.2	20919.4	20628.5	21372.1	21489.5	20565.3	21598.4	17245.4	16300.6	16790.9	16557.4	15738.4	17320.6	22784.8	24029.5	23906	23863.9	23593.7	22973.4
6.25_174.1850m/z	174.185	6.24545	pos	Menthol	HMDB0003352	Lipids and lipid-like molecules	Prenol lipids	Monoterpenoids	**	C00400	43.2	20.2	M+NH4	C10H20O	-1.80827	5595.22	5680.32	5689.12	5863.01	5057.11	5362.13	5272.32	5273.71	5512.09	5446.82	5282.21	5481.59	5725.73	5728.66	6283.35	5886.52	6278.1	6273.01	6480.36	6633.49	6172.21
9.99_172.1692m/z	172.169	9.98937	pos	(-)-Carvomenthone	HMDB0034969	Lipids and lipid-like molecules	Prenol lipids	Monoterpenoids	*		43.2	21.1	M+NH4	C10H18O	-2.42035	58089.3	57478.3	56551.6	58599.9	56864.6	59163.3	56495.3	60203.4	57309.4	57815.5	58331.4	59646.3	60417.7	58097.6	62586.8	54972	52961.3	57375.7	52705.2	56064.3	55095.2
12.14_595.2902m/z	595.29	12.1387	neg	PI(18:2(9Z,12Z)/0:0)	LMGP06050010	Lipids and lipid-like molecules	Glycerophospholipids	Glycerophosphoinositols			43.1	26	M-H	C27H49O12P	2.12257	142406	139482	143307	203544	213691	205690	199065	188868	198974	109365	102851	103114	101831	105638	100915	157057	160979	109814	148003	154161	152827
9.31_158.1537m/z	158.154	9.31252	pos	(2E,4E)-2,4-Nonadien-1-ol	HMDB0034845	Lipids and lipid-like molecules	Fatty Acyls	Fatty alcohols	*		43.1	19.6	M+NH4	C9H16O	-1.99118	178054	174301	172475	174300	170699	173284	173182	179151	170706	165653	168038	167305	172321	167834	175466	164264	164391	166212	167401	168288	163488
10.78_239.1653m/z	239.165	10.7796	neg	4-(2,6,6-Trimethyl-1-cyclohexen-1-yl)-2-butanone	HMDB0032913	Lipids and lipid-like molecules	Prenol lipids	Sesquiterpenoids	*	C03527	43	16.1	M+FA-H	C13H22O	-0.0134844	26758.6	29537.5	25707.8	22847.6	23974	22108	22662.5	22644.3	24292.6	23773	24624.5	25751.7	24856.5	24940.4	23492.1	38111.5	40495.8	39963.1	41554.9	40684.2	39894.4
4.07_130.0650m/z	130.065	4.06657	pos	Isoquinoline	HMDB0034244	Organoheterocyclic compounds	Isoquinolines and derivatives	Unclassified	***	C06323	42.9	20.9	M+H	C9H7N	-0.890685	25557	25887.2	26496.8	26382.9	26085	26551.7	26009.8	27006.9	25340.3	22511.8	24921.1	24534.6	24337.3	24486.4	25426.4	23160.3	23988.4	23482.9	24380.8	25229.3	25337.9
11.40_270.2079m/z	270.208	11.4038	neg	Tridecanoylglycine	HMDB0013317	Organic acids and derivatives	Carboxylic acids and derivatives	Amino acids, peptides, and analogues			42.8	21	M-H	C15H29NO3	1.76992	24113.2	22588.9	22486.5	19102.4	19843.5	20908.6	18894.9	20451.4	17595.5	21562.4	24065.8	22055	24020.8	22398.6	22700.8	31313.7	31902.1	33230.8	32771.8	34818.6	34743.9
5.16_601.1979m/z	601.198	5.1569	neg	Flutriafol	HMDB0252419	Unclassified	Unclassified	Unclassified			42.7	17.3	2M-H	C16H13F2N3O	-0.190923	15166	13346.9	15191.4	11105.2	10978.4	11579.8	10654.2	11486.8	10185.2	17075.6	16797	15872.1	18732.5	16559	16073	18696.5	18968.1	16397.2	18109.4	17801.5	17920.7
6.55_215.1518n	198.149	6.54613	pos	N-Nonanoylglycine	HMDB0013279	Organic acids and derivatives	Carboxylic acids and derivatives	Amino acids, peptides, and analogues			42.7	19	M+H-H2O, M+H	C11H21NO3	-1.43156	28774.8	29780.1	29300.8	28792.1	28530.8	30129.3	28365.4	30531.9	27715.8	28697	28668	29824	29836.9	29096.1	28785.6	27804.5	28384.4	29511.3	28373.9	28601.7	28311.2
15.38_147.0913m/z	147.091	15.3832	pos	2-(1,2-Diamino-1-propenyl)phenol	HMDB0034900	Benzenoids	Phenols	1-hydroxy-4-unsubstituted benzenoids	*		42.6	16.7	M+H-H2O	C9H12N2O	-2.01261	2.67782e+06	2.64297e+06	2.66283e+06	2.64996e+06	2.6507e+06	2.66414e+06	2.65795e+06	2.73363e+06	2.62109e+06	2.55532e+06	2.56709e+06	2.59797e+06	2.6019e+06	2.57862e+06	2.6554e+06	2.48892e+06	2.49334e+06	2.5709e+06	2.57119e+06	2.52417e+06	2.53849e+06
4.89_258.9920m/z	258.992	4.8857	neg	Caffeic acid 3-O-sulfate	HMDB0041706	Phenylpropanoids and polyketides	Cinnamic acids and derivatives	Hydroxycinnamic acids and derivatives			42.6	25.8	M-H	C9H8O7S	0.719869	4008.96	3862.45	4117.21	3147.37	3224.51	3466.8	3716.54	3537.9	3160.8	5505.6	6111.62	5817.21	5453.13	6117.6	5848.92	2685.27	2916.48	3152.03	3041.28	2957.06	2914.43
7.73_202.2161m/z	202.216	7.72928	pos	5E-Dodecen-1-ol	LMFA05000146	Lipids and lipid-like molecules	Fatty Acyls	Fatty alcohols			42.5	17.7	M+NH4	C12H24O	-2.23943	10784.9	11115.9	10866	10768.2	9439.92	10080.8	10339.1	10424.6	10583.8	10821.9	10840	10483.1	11422.4	11581.7	11887.4	11445	11028.1	11608.4	11639.3	11859.6	11786.7
0.74_173.0923m/z	173.092	0.741133	neg	N5-Acetylornithine	HMDB0240589	Organic acids and derivatives	Carboxylic acids and derivatives	Amino acids, peptides, and analogues			42.4	24.8	M-H	C7H14N2O3	-4.90135	7959.97	8467.11	8744.66	9597.66	8220.88	9469.17	9077.74	9605.01	10210.5	7990.29	9113.92	7531.38	8815.14	7559	7835.5	8077.83	9145.99	10074.1	8442.83	8085.75	7262.48
12.10_149.0231m/z	149.023	12.0997	pos	Phthalic acid	HMDB0002107	Benzenoids	Benzene and substituted derivatives	Benzoic acids and derivatives	**	C01606	42.4	17.6	M+H-H2O	C8H6O4	-1.49942	58619.3	57233.2	55742	66872.8	62713.9	69787.9	65861.6	57288.7	59731.5	59955.9	51807	60521.7	57588.7	58965.8	61162.9	58862.2	49759.9	59502.2	59643.3	70884.4	57113.6
1.02_267.1332m/z	267.133	1.01753	pos	Phenylalanyl-Threonine	85903	Organic acids and derivatives	Carboxylic acids and derivatives	Amino acids, peptides, and analogues			42.2	18.8	M+H	C13H18N2O4	-2.72845	22683.9	24523.8	23078.2	32996.4	36770.6	35087.4	34463.9	36240.5	34255.7	5861.27	6653.18	6278.3	6487.84	6680.8	6387.94	15491.1	17517.8	17242.7	13780.6	17548.9	17278.6
6.22_187.0969m/z	187.097	6.21927	neg	4-ene-Valproic acid	LMFA01030982	Lipids and lipid-like molecules	Fatty Acyls	Fatty acids and conjugates	**	C16648	42.2	20.4	M+FA-H	C8H14O2	-4.61	28226.1	28487.4	28057.5	29939.3	27514.7	27375.2	28148.5	30746.2	27507.9	26125.7	25430.4	26670.4	30393.1	23087.2	24611.7	27550.7	25982.9	25739.1	24736.9	29064	25955
0.75_144.1017m/z	144.102	0.74535	pos	Proline betaine	7089	Organic acids and derivatives	Carboxylic acids and derivatives	Amino acids, peptides, and analogues		C10172	42.1	20.7	M+H	C7H13NO2	-1.75715	111842	119324	121693	109615	104827	117509	106238	115580	118011	91148.7	100777	97491.2	92463.7	94218.9	104325	90076.3	99129.2	88149.8	96026.9	96328.5	94768.7
11.00_344.3150m/z	344.315	11.0009	pos	19-oxo-eicosanoic acid	LMFA01060132	Lipids and lipid-like molecules	Fatty Acyls	Fatty Acids and Conjugates			42.1	18.8	M+NH4	C20H38O3	-2.70111	52387.5	54425.7	55929.5	53041.5	53366.2	51430.9	53349.9	53724	52608.8	52771.6	50433.9	56074.5	64823	50828.9	56774.8	50005.4	49235.2	53959.8	50785.6	49824.6	48208.2
6.31_162.1253n	163.133	6.31195	pos	(3R,7R)-1,3,7-Octanetriol	HMDB0033625	Lipids and lipid-like molecules	Fatty Acyls	Fatty alcohols	*		42.1	14.9	M+H, M+Na, M+NH4	C8H18O3	-1.75536	48423.7	48239	48249.8	48503.2	48184.5	48483	48439	54925.8	50184.5	58511.3	59809.8	59456.9	63107.9	66369.2	64290.8	27465.9	27376.6	28968.4	33020.2	32812.6	30467
5.86_171.0655m/z	171.065	5.85965	neg	Isocrotonic acid	HMDB0034439	Lipids and lipid-like molecules	Fatty Acyls	Fatty acids and conjugates	*		42	16.7	2M-H	C4H6O2	-4.80438	24919.3	25269.6	24952.6	27856.5	27277	28849	28277.1	29840.3	30883	27579.8	27712.9	29422.9	29824.6	26199.1	25102.9	30447.2	26285	28797.8	26722.9	26144.5	28807.8
11.27_241.1809m/z	241.181	11.2692	neg	4-(2,6,6-Trimethyl-1-cyclohexenyl)-2-butanol	HMDB0036172	Lipids and lipid-like molecules	Prenol lipids	Sesquiterpenoids	*		41.9	12.3	M+FA-H	C13H24O	-0.112161	29391.9	28497.4	27932	21744.4	22690.4	22736.2	22098.7	21453.7	22452.5	28946.6	29692.7	30085.8	28420.4	29021.3	29790.2	46220.1	44553.6	45385.8	47724.5	45573.1	42778.4
11.40_272.2214m/z	272.221	11.3986	pos	8-Hydroxy-4(6)-lactarene-5,14-diol	HMDB0035780	Organic oxygen compounds	Organooxygen compounds	Alcohols and polyols			41.9	15.9	M+NH4	C15H26O3	-2.56584	79716.9	78104	75367	63596	70463.6	67894.7	58692.6	66724.8	61045	67604.7	70324.8	65912.5	69178.9	65988.2	67575	108094	103143	108980	111093	100591	106552
4.76_142.0861m/z	142.086	4.76435	pos	4-Hydroxystachydrine	HMDB0029230	Organic acids and derivatives	Carboxylic acids and derivatives	Amino acids, peptides, and analogues			41.9	14.5	M+H-H2O	C7H13NO3	-1.20354	73676.7	71529.7	72326	71086.1	69847.9	72452.3	70418.7	74338.2	69487	66376.6	69270	69096.9	69497.2	68966.4	71529.1	67493.2	67115.2	70486.5	69028.2	67393.8	67122
6.91_311.2320m/z	311.232	6.9117	pos	Nonivamide	HMDB0029846	Benzenoids	Phenols	Methoxyphenols			41.9	42	M+NH4	C17H27NO3	-3.00255	1887.48	2096.85	1967.25	2575.02	2283.13	2448.99	2551.52	2377.34	2946.79	1764.81	53804.7	2247.34	2561.58	4964.72	1977.12	2542.87	1699.45	1863.45	2479.17	2669.32	2361.94
0.71_129.0181m/z	129.018	0.71335	neg	Itaconic acid	HMDB0002092	Lipids and lipid-like molecules	Fatty Acyls	Fatty acids and conjugates	***	C00490	41.8	24.8	M-H	C5H6O4	-9.28727	14261.8	13771.2	14682.1	12956.9	17323.3	14976.6	16127.9	16258.1	14110.2	14696.7	13998.7	14418.4	14018.4	13500.9	15547.1	12811.9	15636.9	14124.8	13544.5	15266.2	14038.6
1.00_140.0585n	123.055	1.00368	pos	Imidazolepropionic acid	HMDB0002271	Organoheterocyclic compounds	Azoles	Imidazoles	**	C20522	41.8	16.2	M+H-H2O, M+NH4	C6H8N2O2	-0.313296	53531.1	56370	55420.3	54980.7	54558.2	53575	54035.5	54689.6	53543.1	52255.1	50407.9	49384.6	54318.2	49702.1	53407.8	55642.4	59870.9	58542.1	56779	56027.9	56147.5
9.12_250.1771m/z	250.177	9.124	pos	Threonylisoleucine	HMDB0029064	Organic acids and derivatives	Carboxylic acids and derivatives	Amino acids, peptides, and analogues			41.8	15.6	M+NH4	C10H20N2O4	4.25817	83556.6	78199.7	79455.7	82252.7	76571.7	84218	82444.7	85429.8	79230.2	74374.9	75629.3	78073	76570.1	76621.3	79297.6	74805.6	75759.2	79915.7	80591.5	79795.3	77186.2
5.71_217.1906m/z	217.191	5.71177	pos	11-nitro-1-undecene	HMDB0062669	Organic 1,3-dipolar compounds	Allyl-type 1,3-dipolar organic compounds	Organic nitro compounds			41.7	14.4	M+NH4	C11H21NO2	-2.36288	11610	11371.5	12210.3	10748	10200	11824.2	9634.85	11782.5	9712.37	12612.1	17773.9	13913.5	14195.2	14871.9	13418.2	12565.9	14030.5	13425.7	12776.3	13560.2	14375.1
0.73_207.0141m/z	207.014	0.72725	neg	Hydroxypyruvic acid	HMDB0001352	Organic acids and derivatives	Hydroxy acids and derivatives	Beta hydroxy acids and derivatives	**	C00168	41.5	14.3	2M-H	C3H4O4	-2.39942	14483	13269.2	13513.1	11015.2	13123.8	11637.7	9551.52	10741.5	12905.5	20529.2	19649.8	16240.8	17839.7	15360.6	20998.5	9395.68	10213.9	10969.4	10029.3	12528.4	11801.1
8.54_408.2880n	453.287	8.5433	neg	Butaprost	HMDB0249457	Unclassified	Unclassified	Unclassified			41.4	12.7	M-H, M+FA-H	C24H40O5	1.14677	26798.2	26913.7	27641.7	21029.4	20940.9	20105.9	21263.9	20775.6	18521	25115.6	22949.3	23901.5	24277.8	24416.3	23502.8	45219.1	50453.9	49751.7	46691.5	47774.6	45052.7
10.78_474.2635m/z	474.263	10.7796	neg	LysoPE(0:0/18:3(6Z,9Z,12Z))	HMDB0011478	Lipids and lipid-like molecules	Glycerophospholipids	Glycerophosphoethanolamines	*		41.2	17.3	M-H	C23H42NO7P	1.79598	21355.3	25005.5	21003.3	35555.4	39042.9	34011.8	34676.4	35635.6	36779.1	13107.5	11019.4	13252.8	10799.3	11061.4	10986.9	18524.1	19087.4	17854.6	19882.6	18914.5	18398.8
3.30_142.0861m/z	142.086	3.29695	pos	Turicine	HMDB0029409	Organic acids and derivatives	Carboxylic acids and derivatives	Amino acids, peptides, and analogues			41.2	10.9	M+H-H2O	C7H13NO3	-1.18787	27833.5	27738.5	28622.6	23502.6	23007	23128.6	23227.8	22813.8	22618.1	28292.1	28586.4	29434.7	28474.2	29372.1	29434.1	35502.7	36359.6	36102.1	36222.1	37216.7	36699.1
5.32_530.2923m/z	530.292	5.32285	pos	Prostaglandin E2 p-benzamidophenyl ester	45605	Unclassified	Unclassified	Unclassified			41.2	23	M+H-H2O	C33H41NO6	4.10591	33017	35097.9	35459.3	35077.8	34511.9	33574.5	33938.6	34627	35313.3	32602.2	31097.8	32329.4	30903.9	32715.3	33458.8	39494	41095.6	41081	38612.4	41093.6	40009.4
10.44_396.3099m/z	396.31	10.4388	pos	3-Hydroxy-9-hexadecenoylcarnitine	HMDB0013333	Unclassified	Unclassified	Unclassified			41.1	13.6	M+H-H2O	C23H43NO5	-2.14793	18231.8	19474.5	16942.8	17190.7	16800.2	16006.5	15352	15754.3	16650.2	17109	18083.9	17552.5	17411	18305.5	19056.8	27717.3	25429.6	27296	24595.1	26163.2	26526.6
3.69_223.0631m/z	223.063	3.68528	pos	Harmalan	HMDB0029834	Alkaloids and derivatives	Harmala alkaloids	Unclassified			41.1	7.48	M+K	C12H12N2	-0.316573	332648	328555	317261	319877	309822	318652	314828	338061	323864	295244	298614	324861	308437	313204	318920	308845	286939	323194	308136	306346	309798
10.90_450.2635m/z	450.264	10.9	neg	PE(16:1(9Z)/0:0)	LMGP02050010	Lipids and lipid-like molecules	Glycerophospholipids	Glycerophosphoethanolamines			41	14.7	M-H	C21H42NO7P	1.98494	23960.3	21579.9	22308.8	30394.5	30151.8	29546	30534.9	30802	32020.8	17648.2	17934.4	19282.6	16013.1	16592.1	16160.5	20923.9	20588	19406.7	20361.2	21951.5	20221.8
9.57_494.4042m/z	494.404	9.57152	pos	1-O-alpha-D-glucopyranosyl-1,2-eicosandiol	LMFA13010005	Lipids and lipid-like molecules	Fatty Acyls	Fatty acyl glycosides			41	10.2	M+NH4	C26H52O7	-2.02733	76212.9	81091.6	77132.3	73234.5	74093.6	78023.6	79712.9	84874.1	78366.9	112911	117260	113755	112106	120024	113367	127801	137678	130056	129011	132388	141352
0.73_205.1310n	244.092	0.731417	pos	Pantothenol	HMDB0304820	Organic oxygen compounds	Organooxygen compounds	Alcohols and polyols	**	C05944	40.8	9.71	M+H-H2O, M+K	C9H19NO4	-1.87683	18329.3	19961.9	18569.3	16973.8	17052.8	15126	16911.3	15897.8	18696.9	24684.7	23088.5	22135.6	20323.1	21903.5	21722.6	18490.4	23725.8	20782.8	22145.7	22641.2	20884.8
0.76_209.0661m/z	209.066	0.755567	neg	L-Rhamnulose	HMDB0010207	Lipids and lipid-like molecules	Fatty Acyls	Fatty alcohols	**	C00861	40.8	11.7	M+FA-H	C6H12O5	-3.40237	28426	27624.2	27391.3	27940.3	27056.7	26840.9	28378.7	28043.6	27655	23818.4	24081.5	26559.1	26882.3	25740.3	26926.1	27216.7	31054.2	31279.9	29862.7	30045.9	33351.3
1.03_174.1234m/z	174.123	1.0317	pos	L-NIO	62971	Unclassified	Unclassified	Unclassified			40.8	11	M+H	C7H15N3O2	-1.70707	9528.35	9692.41	8328.19	5586.47	5866.62	5762.66	5638.12	6066.06	5673.18	14469.3	14251.5	15803.4	15782.9	15906.2	15975	5352.33	6624.61	4953.86	4747.68	5638.43	6044.09
15.71_184.9852m/z	184.985	15.7091	pos	Phosphohydroxypyruvic acid	HMDB0001024	Organic oxygen compounds	Organooxygen compounds	Carbonyl compounds	**	C03232	40.8	9.38	M+H	C3H5O7P	3.18456	1.13644e+06	1.10826e+06	1.13191e+06	1.12984e+06	1.13737e+06	1.14907e+06	1.12334e+06	1.16453e+06	1.10207e+06	1.08633e+06	1.09721e+06	1.12416e+06	1.07619e+06	1.07327e+06	1.1122e+06	1.05202e+06	1.07387e+06	1.08119e+06	1.08096e+06	1.06419e+06	1.03922e+06
10.81_332.2786m/z	332.279	10.8121	pos	9,13-DiHOME(11)	LMFA02000163	Lipids and lipid-like molecules	Fatty Acyls	Octadecanoids			40.5	12.1	M+NH4	C18H34O4	-2.82136	20786.9	19251.9	21210	31643.9	81833.1	30340.2	36342.8	28666.8	35748.1	80086.3	24941.3	73447.3	35464.9	70423.3	86877	28373.3	40548.2	40943.1	105516	27141.9	38376.9
3.23_188.9856m/z	188.986	3.23222	neg	Pyrocatechol sulfate	HMDB0059724	Organic acids and derivatives	Organic sulfuric acids and derivatives	Arylsulfates			40.3	10.3	M-H	C6H6O5S	-3.60116	36844.6	37250.6	36845.1	58063.5	59185.5	57449.8	58444.7	60249.5	58015.4	5826.6	6608.48	6726.65	6196.36	6188.01	6326.29	26380.4	25552.5	26762.7	25908.2	27311.6	26114.9
0.72_121.0719m/z	121.072	0.717583	pos	Biuret	HMDB0249282	Unclassified	Unclassified	Unclassified			40.1	4.59	M+NH4	C2H5N3O2	-0.573927	12121.3	13012.4	12460.1	17047.3	16303.6	16915.8	17309.9	15413.3	16904.7	9574.85	8803.32	8730.3	8366.98	7514.35	9265.78	11708.2	12978.1	12231.7	11807.8	12020.8	12407.9
10.54_431.1846m/z	431.185	10.5385	neg	Sofalcone	HMDB0042013	Phenylpropanoids and polyketides	Linear 1,3-diarylpropanoids	Unclassified			40.1	15.9	M-H2O-H	C27H30O6	-3.89136	67228.7	68228.3	68453.8	66779.4	68871.5	67890.9	65727.3	69578.5	68340.2	79899.8	83464.2	88738.3	88210.7	82553.4	79850.5	77251.5	83677.7	76942.1	78197.3	78090.7	81737.8
5.38_192.0660m/z	192.066	5.3803	neg	3-Carbamoyl-2-phenylpropionaldehyde	HMDB0060366	Benzenoids	Benzene and substituted derivatives	Phenylacetaldehydes	**	C16587	40	5.92	M-H	C10H11NO3	-3.2097	13802.9	13469.5	13484.1	8776.77	9448.03	9375.03	9357.85	9603.6	9605.51	17094.3	17219.9	17541.4	17117.4	17862	17087.4	17627	18940.2	18217.4	18193.1	18720.3	17603.5
5.81_172.0971m/z	172.097	5.80812	neg	Isovalerylsarcosine	HMDB0002087	Organic acids and derivatives	Carboxylic acids and derivatives	Amino acids, peptides, and analogues			40	8.42	M-H	C8H15NO3	-4.69982	9324.89	8688.86	9139.05	7164.2	6712.47	7057.01	6630.54	6926.75	6862.4	9721.08	9967.28	9612.99	9557.27	9416.15	9725.68	13266.1	13917.8	14068.5	13489.2	13671.3	12711
10.65_298.1410n	281.138	10.649	pos	3,7,8,15-Scirpenetetrol	HMDB0037560	Lipids and lipid-like molecules	Prenol lipids	Sesquiterpenoids	*		39.9	6.74	M+H-H2O, M+H	C15H22O6	-2.19619	52608.2	54244.4	54228	50023.8	48506.1	47490.5	49462.5	51768.6	47974.3	53862.3	52312.1	53431.4	54691.3	53855.3	54958.2	55254.1	58957.1	58584.4	54114.3	59075.9	58104.3
6.05_298.1410n	299.148	6.04773	pos	Toxin T2 tetrol	HMDB0036159	Lipids and lipid-like molecules	Prenol lipids	Sesquiterpenoids	*		39.9	4.72	M+H, M+K, M+Na, M+NH4, M+H-H2O	C15H22O6	-2.08171	568046	598020	589116	412706	409372	425141	407779	412130	420728	787712	805908	803985	793702	803830	811533	734694	726439	739928	698387	755579	706276
0.07_223.0632m/z	223.063	0.0722667	pos	Withasomnine	68440	Unclassified	Unclassified	Unclassified			39.8	0	M+K	C12H12N2	-0.303368	66966.4	66641.6	68778.1	78519	78237.9	63639.7	80880.2	70955.9	83293.6	82498.5	72317.6	84161.8	74298.7	79750.4	76685.2	61566.9	71911.7	64573.8	75402.2	87429.9	77493.5
1.91_242.0902n	287.089	1.91033	neg	Thymidine	HMDB0000273	Nucleosides, nucleotides, and analogues	Pyrimidine nucleosides	Pyrimidine 2'-deoxyribonucleosides	**	C00214	39.8	2.04	M-H, M+FA-H	C10H14N2O5	-0.496274	37169.2	39075.4	38264.3	40738.2	41816.4	41497.6	40748.5	42373	41206.2	32893.7	32721	33162.5	34114.9	33030.1	33014.4	36481.1	37234.2	37621.1	36598.2	37761.4	36138.2
10.65_414.2033n	415.211	10.649	pos	Armillaripin	HMDB0030404	Lipids and lipid-like molecules	Prenol lipids	Sesquiterpenoids	*		39.8	5.8	M+H, M+Na, M+K, M+NH4, M+H-H2O	C24H30O6	-2.29071	4.52473e+06	4.49181e+06	4.46595e+06	4.19014e+06	3.8834e+06	3.94265e+06	4.09328e+06	3.95001e+06	3.97175e+06	4.4495e+06	4.34098e+06	4.50739e+06	4.57089e+06	4.46661e+06	4.35978e+06	4.76443e+06	4.72469e+06	4.89253e+06	4.55725e+06	4.82168e+06	4.58372e+06
0.67_203.0198m/z	203.02	0.669083	neg	2-Maleylacetate	HMDB0060348	Organic acids and derivatives	Keto acids and derivatives	Medium-chain keto acids and derivatives	**	C02222	39.7	5.73	M+FA-H	C6H6O5	0.74886	16077.5	17026.4	14541.2	15175.9	15315.1	15387.4	15571.8	15331.4	13450.3	19495.6	16476.3	16452.4	17971.4	18401	16146.3	16280.9	15718.3	14018.5	18050.3	16100.1	15792.5
3.58_115.0390m/z	115.039	3.58382	pos	Glutaric acid	3254	Organic acids and derivatives	Carboxylic acids and derivatives	Dicarboxylic acids and derivatives	**	C00489	39.7	0	M+H-H2O	C5H8O4	0.174941	364.806	361.179	405.796	361.544	434.174	306.392	363.6	366.082	413.876	362.668	417.933	387.733	406.292	322.165	390.035	346.533	343.515	373.593	373.478	352.665	399.415
4.44_115.0390m/z	115.039	4.44257	pos	(S)-2-Acetolactate	58568	Organic acids and derivatives	Keto acids and derivatives	Short-chain keto acids and derivatives	**	C06010	39.7	0	M+H-H2O	C5H8O4	0.393372	431.396	411.36	379.018	438.993	378.818	448.342	371.187	442.261	400.682	362.442	384.327	439.449	405.056	413.742	384.409	417.439	400.165	377.176	431.698	396.855	411.046
5.16_809.2577m/z	809.258	5.1569	neg	Maltopentaose	HMDB0012254	Organic oxygen compounds	Organooxygen compounds	Carbohydrates and carbohydrate conjugates	*		39.7	9.05	M-H2O-H	C30H52O26	1.0771	522788	494259	513961	406324	415505	412674	386213	399507	393644	630243	629319	609529	678842	577731	567773	650234	614558	525292	600137	598020	589962
6.63_143.0105m/z	143.011	6.62973	pos	2-Hydroxybutyric acid	HMDB0000008	Organic acids and derivatives	Hydroxy acids and derivatives	Alpha hydroxy acids and derivatives	**	C05984	39.7	0	M+K	C4H8O3	0.354564	585.988	534.003	545.43	539.244	503.686	574.155	504.885	586.349	557.712	557.264	553.918	528.031	515.457	529.488	596.865	595.252	539.959	520.97	575.489	600.803	537.726
13.05_351.3128n	352.32	13.0504	pos	Anandamide (20:2, n-6)	LMFA08040002	Lipids and lipid-like molecules	Fatty Acyls	Fatty amides			39.6	7.41	M+H, M+Na	C22H41NO2	-2.59307	520181	510855	489224	488161	530939	456108	493523	495260	486998	553777	566443	517294	546738	524473	507235	538089	489970	451847	513036	481095	503381
5.78_423.2104m/z	423.21	5.77982	pos	Blasticidin S	HMDB0030452	Organic acids and derivatives	Carboxylic acids and derivatives	Amino acids, peptides, and analogues		C02010	39.6	10.7	M+H	C17H26N8O5	1.16906	20962.9	19970.2	20770.9	21215.8	20422.9	19644.1	18568.5	20593.8	20002.4	22417.7	21797.9	21104.2	23898.8	20860.6	22931.6	19968.1	18253.7	22584	16739.7	21825.7	20635.6
5.79_217.1078m/z	217.108	5.79103	neg	9-Oxo-nonanoic acid	HMDB0094711	Lipids and lipid-like molecules	Fatty Acyls	Fatty acids and conjugates	**	C16322	39.6	4.96	M+FA-H	C9H16O3	-2.2973	2713.25	2770.78	2768.67	3271.99	3485.87	3532.2	3271.59	3567.16	3424.86	1944.85	1993.61	1972.22	2342.36	1824.88	2110.56	2768.6	2830.39	2702.91	2751.12	2900.07	2486.93
6.68_227.1287m/z	227.129	6.6828	neg	delta-Hexanolactone	HMDB0000453	Organoheterocyclic compounds	Lactones	Delta valerolactones	*		39.6	0	2M-H	C6H10O2	-0.960596	1261.39	1298.76	1156.12	934.492	1036.3	1058.52	1339.4	1136.73	1166.83	1060.27	1108.5	1046.07	1280.23	1164.21	1203.69	1036.69	1261.58	1227.51	1041.08	1144.15	1042.41
6.80_171.1488m/z	171.149	6.79632	pos	2-Methyl-4-pentyloxazole	HMDB0037856	Organoheterocyclic compounds	Azoles	Oxazoles			39.6	10.7	M+NH4	C9H15NO	-2.26265	61292.3	62027.4	60782.9	65997.7	61898.5	64421.1	62212.4	64338.7	63123.2	57809.9	58574.4	59826.1	57997.2	58632.8	60471.6	57221.5	57589.9	58952.9	55830	57892.1	57158.6
7.00_143.0106m/z	143.011	6.9955	pos	3-Hydroxybutyric acid	HMDB0000011	Organic acids and derivatives	Hydroxy acids and derivatives	Beta hydroxy acids and derivatives	**	C01089	39.6	0	M+K	C4H8O3	0.787898	560.149	579.757	527.484	618.293	503.85	498.838	599.041	565.609	532.22	574.013	529.402	568.188	585.424	486.428	516.223	443.439	548.803	507.068	585.939	572.081	502.177
7.89_223.0973m/z	223.097	7.88865	neg	Hexadienic acid	HMDB0253115	Lipids and lipid-like molecules	Fatty Acyls	Fatty acids and conjugates	*		39.6	0	2M-H	C6H8O2	-1.18843	3766.94	3890.44	3789.52	3375.09	3698.16	3802.12	3780.73	3917.52	3637.79	3660.71	3588.46	3741.41	3866.02	3629.29	3990.9	3317.72	3569.98	3747.93	3827.6	3735.45	3741.54
8.25_257.1760m/z	257.176	8.25027	neg	heptanoate	HMDB0304376	Lipids and lipid-like molecules	Fatty Acyls	Fatty acids and conjugates	*	C17714	39.6	0	2M-H	C7H13O2-	0.599542	3607.41	3484.34	3546.57	4649.4	5393.31	5008.58	4574.58	5053.2	5184.7	1655.25	1630.02	1627.67	1930.1	1593.62	1509.92	2734.85	3086.88	2891.35	2588.22	2879.92	2906.37
9.76_214.2525m/z	214.252	9.75547	pos	Tetradecylamine	HMDB0258887	Unclassified	Unclassified	Unclassified			39.6	4.22	M+H	C14H31N	-2.16137	9946.1	9349.9	9536.92	10311.6	10428.6	12125.7	12059.8	8734.34	11089.1	9913.02	13289.3	12375.9	10838.4	11957.3	10491.4	10808.2	8720.55	9257.2	11322.9	9272.52	9396.5
9.99_287.1222m/z	287.122	9.98837	neg	N,N'-dinitrosopiperazine	HMDB0041941	Organoheterocyclic compounds	Diazinanes	Piperazines			39.6	0	2M-H	C4H8N4O2	0.161235	10192.2	9620.66	8706.32	8109.49	8795.6	8413.4	8749.2	8850.86	9181.55	8935.63	9033.98	8928.07	9262.48	9352.92	8552.24	8426.2	8244.58	8781.83	9175.21	8164.81	8599.83
0.00_115.0390m/z	115.039	0.00225	pos	Ethylmalonic acid	HMDB0000622	Lipids and lipid-like molecules	Fatty Acyls	Fatty acids and conjugates	*		39.5	0	M+H-H2O	C5H8O4	0.365165	467.544	321.523	345.226	349.125	516.972	478.216	451.525	507.529	352.629	356.284	478.412	419.906	351.217	335.098	471.25	283.156	404.833	330.568	542.84	383.767	461.323
0.21_115.0391m/z	115.039	0.207067	pos	3-hydroxy-3-methyl-2-oxo-butanoic acid	LMFA01020277	Lipids and lipid-like molecules	Fatty Acyls	Fatty Acids and Conjugates	**	C04181	39.5	0	M+H-H2O	C5H8O4	0.653581	364.111	395.779	552.811	481.357	504.637	436.514	506.727	465.112	532.583	555.531	441.586	445.13	412.459	471.149	509.06	403.932	469.258	397.928	477.377	504.52	457.035
0.58_259.0788m/z	259.079	0.579133	neg	4-Fluorocyclohexadiene-cis,cis-1,2-diol	71224	Unclassified	Unclassified	Unclassified			39.5	0	2M-H	C6H7FO2	0.0451369	832.974	937.529	646.294	839.731	798.514	1072.36	614.071	1028.46	756.382	634.799	455.838	529.028	636.211	550.134	597.564	706.16	585.128	529.519	566.035	640.902	598.875
0.79_375.0796m/z	375.08	0.787517	neg	Pydanon	72870	Unclassified	Unclassified	Unclassified			39.5	0	2M-H	C6H8N2O5	0.684215	4075.12	3649.4	4615.12	3645.5	3859.48	3095.77	3440.35	4064.42	3919.65	4655.35	3873.47	4529.44	3653.27	3582.91	3738.12	4803.74	4453.79	4242.02	4453.94	5413.5	5163.6
1.23_244.9975m/z	244.998	1.22763	pos	(2E)-4-hydroxy-3-methylbut-2-en-1-yl trihydrogen diphosphate	53272	Lipids and lipid-like molecules	Prenol lipids	Isoprenoids	**	C11811	39.5	0	M+H-H2O	C5H12O8P2	0.361402	38923.1	37638.9	37497.4	27396	28930.2	30092.6	27525	28668.9	26281.8	36659.9	41362.6	39363.4	37249.2	39272.9	37902.2	42126.8	41321.6	43955.2	46885.7	45943.2	45126.3
1.38_283.0687m/z	283.069	1.38262	neg	5-Methylbarbiturate	63412	Unclassified	Unclassified	Unclassified			39.5	0	2M-H	C5H6N2O3	0.948511	5463.05	5884.36	5588.65	4681.04	4659.22	5195.81	4760.54	4925.89	5010.66	5196.37	5457.24	5614.69	5361.18	5426.01	5374.01	7349.57	7927.34	8803.69	8086.93	7624.35	7834.69
1.79_115.0391m/z	115.039	1.79168	pos	3-hydroxy-3-methyl-2-oxo-Butyric acid	3253	Unclassified	Unclassified	Unclassified			39.5	0	M+H-H2O	C5H8O4	0.717307	889.531	999.557	967.279	987.983	962.893	1038.21	994.249	972.758	1072.11	992.169	965.097	866.023	972.13	843.844	1004.99	913.284	989.907	967.046	938.089	958.849	910.879
10.83_399.0072m/z	399.007	10.8316	neg	Sevoflurane	2422	Organic oxygen compounds	Organooxygen compounds	Ethers		C07520	39.5	0	2M-H	C4H3F7O	0.0783047	41004.1	40774.9	40741.4	43346.4	42682.3	39517.4	41710.8	45052.5	44767	38710.8	40200.2	40930.1	38163.5	42700	39987.3	41903.9	41114.4	40583.6	38226.3	41051.6	38363
11.50_1041.6852m/z	1041.69	11.5005	pos	GM4(d18:1/18:0)	LMSP0601AA02	Lipids and lipid-like molecules	Sphingolipids	Acidic glycosphingolipids			39.5	6.57	M+Na	C53H98N2O16	4.26396	2.93966e+06	2.75297e+06	2.95653e+06	3.30966e+06	3.41541e+06	3.11333e+06	3.13639e+06	3.13651e+06	3.24525e+06	3.08523e+06	3.05909e+06	2.71252e+06	2.90786e+06	2.76798e+06	2.80844e+06	3.30401e+06	3.16612e+06	2.95905e+06	2.88532e+06	3.02168e+06	3.18531e+06
2.19_115.0390m/z	115.039	2.18643	pos	Dimethyl malonate	HMDB0251386	Unclassified	Unclassified	Unclassified			39.5	0	M+H-H2O	C5H8O4	0.573087	866.16	918.161	924.806	911.049	978.823	997.028	866.817	962.958	994.241	939.22	896.6	859.078	818.801	856.795	967.817	917.093	889.891	833.577	908.131	903.134	908.933
2.79_115.0391m/z	115.039	2.79242	pos	Monomethyl succinate	HMDB0246492	Lipids and lipid-like molecules	Fatty Acyls	Fatty acid esters	*		39.5	0	M+H-H2O	C5H8O4	0.641776	666.638	683.159	705.094	668.348	713.507	752.612	704.612	731.448	695.195	669.506	689.599	653.109	632.005	712.186	647.777	684.099	605.709	707.257	662.81	627.246	733.59
4.88_115.0390m/z	115.039	4.88278	pos	Methylsuccinic acid	HMDB0001844	Lipids and lipid-like molecules	Fatty Acyls	Fatty acids and conjugates	*		39.5	0	M+H-H2O	C5H8O4	0.364895	420.983	374.844	385.287	357.59	365.592	373.712	402.238	385.269	281.772	341.811	317.424	355.265	309.867	384.866	356.214	346.568	323.84	364.44	330.939	338.863	306.451
5.71_343.1402m/z	343.14	5.70525	neg	2-octenedioic acid	LMFA01170085	Lipids and lipid-like molecules	Fatty Acyls	Fatty acids and conjugates	*		39.5	0	2M-H	C8H12O4	1.08853	968.054	1145.14	1422.44	896.652	799.356	733.085	772.473	647.982	777.339	1671.51	1919.98	1660.46	1531.87	1604.76	1487.79	1805.1	1387.54	1450.96	1478.69	1543.54	1173.97
9.67_244.2630m/z	244.263	9.67183	pos	2-Pentadecanone	HMDB0031081	Organic oxygen compounds	Organooxygen compounds	Carbonyl compounds	*		39.5	3.17	M+NH4	C15H30O	-2.34955	45199.9	44814.9	44869.4	42603.7	40755.1	39841.7	40805.8	44018.4	42063	39641.5	39580.8	41337.8	40579.7	41991.2	43931.2	39883	39654.1	41243.5	41133.5	39120.2	41008.3
0.00_149.0447m/z	149.045	0.00225	pos	(S)-2-Hydroxyglutarate	4151	Organic acids and derivatives	Hydroxy acids and derivatives	Short-chain hydroxy acids and derivatives	**	C03196	39.4	0	M+H	C5H8O5	1.38102	722.051	559.002	596.089	749.942	792.767	657.607	911.42	882.635	679.642	748.49	837.905	743.3	712.472	642.236	841.203	552.807	644.734	543.409	821.882	685.729	710.54
0.07_115.0390m/z	115.039	0.0722667	pos	(4S)-4,5-Dihydroxypentan-2,3-dione	63432	Unclassified	Unclassified	Unclassified			39.4	0	M+H-H2O	C5H8O4	0.571865	472.623	407.469	462.167	518.305	508.967	475.558	511.594	411.512	477.439	522.806	477.1	454.904	535.464	425.933	457.056	410.123	463.019	478.023	508.6	446.951	388.307
1.11_317.0992m/z	317.099	1.11068	neg	N-Methyl-2-oxoglutaramate	66012	Unclassified	Unclassified	Unclassified			39.4	0	2M-H	C6H9NO4	0.369222	1808.16	1795.55	1780.73	1799.87	2139.49	2254.4	2031.86	1977.67	1880.41	1515.35	1157.89	1657.24	1520.05	1682.4	1386.83	1909.28	1481.53	2038.76	1007.47	1826.95	1832.94
1.39_202.9966m/z	202.997	1.39077	pos	Lumazine	HMDB0254198	Unclassified	Unclassified	Unclassified			39.4	0	M+K	C6H4N4O2	0.0727724	515.102	474.694	526.359	363.483	510.164	426.915	465.652	493.818	493.911	523.372	412.004	456.095	390.573	454.01	489.176	421.318	453.083	460.295	457.339	469.149	458.792
1.74_195.1013m/z	195.101	1.74118	pos	Butyl salicylate	HMDB0040730	Benzenoids	Benzene and substituted derivatives	Benzoic acids and derivatives	***		39.4	0	M+H	C11H14O3	-1.24535	2792.02	2695.76	2658	2596.44	2714.66	2773.96	2672.21	2936.41	2501.27	2623.95	2369.37	2439.88	2678.02	2587.27	2619.11	2549.04	2577.23	2721.62	2843.62	2637.78	2651.04
5.88_195.1741m/z	195.174	5.88137	pos	10-Undecenyl acetate	87350	Lipids and lipid-like molecules	Fatty Acyls	Fatty alcohol esters	*		39.4	0	M+H-H2O	C13H24O2	-1.29457	1551.44	1529.3	1603.72	1639.49	1748.62	1777.16	1832.41	1771.96	1729.47	1596.62	1454.98	1339.37	1537.55	1681.27	1723.49	1603.95	1661.55	1748.62	1741.82	1579.5	1494.71
6.15_237.1480m/z	237.148	6.14598	pos	Guanethidine	HMDB0015301	Organic nitrogen compounds	Organonitrogen compounds	Guanidines		C07036	39.4	0	M+K	C10H22N4	1.93597	1453.41	1078.32	1254.34	1344.09	1166.84	1330.08	1342.93	1150.67	1217.47	1177.83	1037.74	1146.06	1149.83	1130.19	1334.41	1158.03	1337.63	1242.36	1247.98	1117.49	1117.38
9.42_405.3445n	406.352	9.4229	pos	Aminopentol	HMDB0248328	Unclassified	Unclassified	Unclassified			39.4	4.14	M+H, M+Na	C22H47NO5	-2.26193	282222	277283	278468	275674	263679	274339	282381	293863	279911	369899	382850	372561	373623	372335	385041	504067	464209	472725	450921	482090	468800
9.63_255.1604m/z	255.16	9.62718	neg	Cyclohexane-1-carboxylate	67955	Organic acids and derivatives	Carboxylic acids and derivatives	Carboxylic acids	**	C09822	39.4	0	2M-H	C7H12O2	0.752126	4858.82	5196.33	5351.92	5902.13	5007.82	5339.42	5261.95	5853.54	5544.82	3495.54	3150.81	3312.42	3557.07	3091.67	2586.59	6054.39	5916.27	6133.41	5158.46	5978.19	5845.93
9.87_151.1479m/z	151.148	9.87235	pos	(+/-)-trans- and cis-4,8-Dimethyl-3,7-nonadien-2-ol	HMDB0032238	Lipids and lipid-like molecules	Prenol lipids	Monoterpenoids	*		39.4	0	M+H-H2O	C11H20O	-1.39658	546.266	720.203	652.33	830.112	567.167	703.901	690	694.821	633.734	645.179	512.231	677.87	699.792	717.084	762.759	669.673	741.329	609.207	644.995	619.206	582.192
0.41_115.0390m/z	115.039	0.409983	pos	4-Hydroxy-2-oxopentanoate	63522	Unclassified	Unclassified	Unclassified			39.3	0	M+H-H2O	C5H8O4	0.567796	1090.47	1088.36	1172.51	1235.58	1222.05	1062.01	1273.81	1096.81	1271.06	1159.92	1150.3	1234.74	1070.65	1081.93	1249.04	1000.77	1226.05	1023.97	1180.34	1074.44	1084.61
0.69_106.0500m/z	106.05	0.689883	pos	L-Serine	HMDB0000187	Organic acids and derivatives	Carboxylic acids and derivatives	Amino acids, peptides, and analogues	***	C00065	39.3	0	M+H	C3H7NO3	1.19024	4108.85	4424.46	3732.64	4645.02	4133.59	3897.45	4268.17	4654.32	4212.06	3472.59	3433.72	3507.46	3399.37	3189.99	3698.72	3410.86	3675.26	3207.31	3822.79	4008.24	3542.66
0.78_176.9715m/z	176.972	0.77595	pos	Fosfomycin	HMDB0014966	Organic acids and derivatives	Organic phosphonic acids and derivatives	Organic phosphonic acids	**	C06454	39.3	0	M+K	C3H7O4P	1.29975	15797.9	15419.6	16192.4	16656	16172.9	16291.5	16652.5	15903.7	14568.9	14384.1	15201.8	15147.9	15041.2	15659.7	15829.5	14994.8	14912.4	14577.2	16538.3	15250	14679.8
1.00_187.0413m/z	187.041	0.997417	neg	F-Honaucin A	65489	Unclassified	Unclassified	Unclassified			39.3	0	M-H	C8H9FO4	0.308172	24524.9	25677.6	23436.1	27300.9	26268.8	27190.5	25904.4	24461.1	28068	21838.9	25633.2	24214.2	20965.9	22637	20643.4	22372.5	25403.9	22176.7	25731.5	22115.7	21419
1.09_142.0266n	143.034	1.09488	pos	cis,cis-Muconic acid	45919	Lipids and lipid-like molecules	Fatty Acyls	Fatty acids and conjugates	**	C02480	39.3	0	M+H-H2O, M+H	C6H6O4	-0.07064	1797.97	1664.7	1904.52	1576.81	1446.97	1629.26	1827.37	1820.58	1695.32	1793.91	1625.26	1789.7	1825.9	1569.4	1766.71	1949.84	1666.93	1670.68	1699.79	1657.04	1817.97
1.14_257.0280m/z	257.028	1.14452	neg	Cyanuric acid	66429	Organoheterocyclic compounds	Triazines	1,3,5-triazines	**	C06554	39.3	0	2M-H	C3H3N3O3	1.59577	3097.58	2430.7	2666.73	2955.48	2746.03	3197.76	2881.62	3017.81	2731.89	2470.63	2799.1	2426.97	2660.35	2462.38	2357.32	3117.61	3192.81	3064.34	3063.39	3225.6	3535.84
10.35_338.9889m/z	338.989	10.3494	neg	Glyceraldehyde 3-phosphate	HMDB0001112	Organic oxygen compounds	Organooxygen compounds	Carbohydrates and carbohydrate conjugates	**	C00118	39.3	0	2M-H	C3H7O6P	0.342147	49699.7	51941.9	53287.2	49050.1	53577.7	49707	50716.3	54203.5	49415.8	51051.2	50210.7	53524.1	52091.2	50263.8	48729.7	50104.5	50560.6	51432.1	49643.8	48662.2	47511.6
11.10_526.3158m/z	526.316	11.1033	neg	LysoPE(0:0/18:0)	61992	Lipids and lipid-like molecules	Glycerophospholipids	Glycerophosphoethanolamines	*		39.3	0	M+FA-H	C23H48NO7P	1.4703	92119.8	94811.4	97784.9	111053	121729	112183	113806	112565	109774	97541.7	100635	97111.6	103551	96051	93427.7	120780	122208	108095	119143	122199	114447
12.43_552.3297m/z	552.33	12.4252	pos	PG(20:3(8Z,11Z,14Z)/0:0)	LMGP04050025	Lipids and lipid-like molecules	Glycerophospholipids	Glycerophosphoglycerols			39.3	9.75	M+NH4	C26H47O9P	0.228486	259263	237785	247591	249595	268951	230140	268538	228847	246736	305348	277260	254860	296785	313874	256326	285823	251762	229871	222055	240151	258318
12.62_130.1589m/z	130.159	12.6157	pos	1-Octene	88470	Hydrocarbons	Unsaturated hydrocarbons	Unsaturated aliphatic hydrocarbons			39.3	0	M+NH4	C8H16	-0.868624	1273.62	1268.5	1373.6	1239.08	1273.7	1102.95	1252.44	1238.94	1095.53	1385.91	1312.96	1189.74	1030.36	1403.37	1232.89	1043.34	1099	1445.51	1067.06	1257.22	1113.96
2.59_230.9456m/z	230.946	2.59043	pos	Cyclic 2,3-bisphospho-D-glycerate	66351	Unclassified	Unclassified	Unclassified			39.3	0	M+H-H2O	C3H6O9P2	0.668815	2925.19	3319.47	3252.96	3007.97	3124.59	3202.58	3008.23	3456.46	3188.29	3064.7	3267.37	3294.75	3160.92	2394.41	2935.59	2995.16	3030.36	3235.5	2935.6	2989.45	3024.16
2.74_149.0447m/z	149.045	2.74183	pos	D-Xylono-1,5-lactone	62415	Organoheterocyclic compounds	Lactones	Delta valerolactones	**	C02266	39.3	0	M+H	C5H8O5	1.72869	1056.24	1072.87	1131.16	966.779	976.204	1074.5	1197.71	1145.61	1128.54	929.303	1029.72	1028.9	1012.15	959.144	1053.34	1043.68	915.871	990.644	910.596	1179.37	982.243
3.64_403.1839m/z	403.184	3.64428	neg	Proclavaminic acid	64565	Unclassified	Unclassified	Unclassified			39.3	0	2M-H	C8H14N2O4	1.03658	1536.08	1551.07	1266.98	1157.95	1286.59	1565.87	1746.57	2007.85	1937.72	2471.86	2245.9	2400.36	2165.51	1986.11	2558.29	2284.52	2394.03	12374.2	3984.14	3382.42	2497.2
5.12_237.0615m/z	237.062	5.12262	neg	Quinic acid	HMDB0003072	Organic oxygen compounds	Organooxygen compounds	Alcohols and polyols	***	C00296	39.3	0	M+FA-H	C7H12O6	-0.396923	1014.97	897.147	1033.08	868.249	958.587	946.717	1050.69	917.598	845.843	1110.53	1069.04	1065.49	949.044	844.083	933.482	980.949	1160.48	998.467	1058.66	973.468	1059.47
5.16_773.7389m/z	773.739	5.1569	neg	DG(24:0/24:0/0:0)	HMDB0007818	Lipids and lipid-like molecules	Glycerolipids	Diradylglycerols	*		39.3	20.7	M-H2O-H	C51H100O5	-0.455889	21128.6	17631.2	19538	11176.5	11917.6	13070.5	11026.9	10787.8	10652.1	23423.5	25477.4	25001	30061.2	23587.9	24260.8	23678.6	22949	19356.3	22546.9	23388.4	23699.7
5.31_312.2373m/z	312.237	5.30582	pos	Margaric acid(d3)	LMFA01010048	Unclassified	Unclassified	Unclassified			39.3	1.43	M+K	C17H31D3O2	-2.03006	7277.25	6215.03	7033.83	15989.2	10081.7	9001.53	17044.4	8825.66	21048.5	7913.33	19198	8821.34	16926.1	12133.1	13985.1	16717.7	13596.3	10393.3	11523.8	21267.4	13424.2
6.08_188.1642m/z	188.164	6.07937	pos	L-Leucine n-butyl ester	3542	Unclassified	Unclassified	Unclassified			39.3	0	M+H	C10H21NO2	-1.87684	901.149	1135.53	1022.82	1014.06	1053.18	1014.94	997.569	962.39	1031.22	934.154	1237.05	970.371	892.125	1230.41	892.442	903.232	891.823	987.89	987.409	953.197	930.963
6.88_199.1326m/z	199.133	6.87865	pos	Butyl butyryllactate	LMFA07010792	Lipids and lipid-like molecules	Fatty Acyls	Fatty acid esters	*		39.3	0	M+H-H2O	C11H20O4	-1.22414	9559.24	9458.58	9468.41	9700.79	9500.1	9619.03	9463.3	9569.56	9411.52	9612	9128.02	9014.63	9465.38	8745.14	9529.37	9076.38	9231.94	9631.36	9318.32	9410.15	8975.64
8.11_227.1286m/z	227.129	8.11215	neg	trans-Hex-2-enoic acid	HMDB0010719	Lipids and lipid-like molecules	Fatty Acyls	Fatty acids and conjugates	*		39.3	0	2M-H	C6H10O2	-1.07209	4721.41	4579.57	4563.9	4615.47	4185.78	4511.26	4619.68	4939.56	5019.67	3616.72	3815.58	3985.6	3710.66	3820.33	3741.87	4791.9	4338.47	4865.03	4373.37	4735.54	4270.77
8.53_255.1949m/z	255.195	8.52933	pos	Canavalmine	HMDB0039429	Organic nitrogen compounds	Organonitrogen compounds	Amines			39.3	0	M+K	C11H28N4	1.5905	4767.71	4541.67	4280.96	4193.49	4405.32	4698.93	4475.6	4560.63	4570.05	4193.77	3951.72	4622.49	4538.22	4545.44	4129.07	4649.9	4162.9	4044.21	4100.84	4166.48	4256.26
9.68_282.8416m/z	282.842	9.6788	neg	Arsenate	HMDB0012190	Mixed metal/non-metal compounds	Miscellaneous mixed metal/non-metals	Miscellaneous metallic oxoanionic compounds		C01478	39.3	0	2M-H	AsH3O4	-1.99933	2016.72	2170.49	2082.32	2186.14	2422.02	2274.88	2057.56	2522.59	2284.12	2216.13	1961.27	1780.23	2260.09	2233.49	2255.1	2298.19	1802.18	2266.31	2419.58	2219.5	2126.23
0.00_100.0759m/z	100.076	0.00225	pos	5-amino-pentanoic acid	LMFA01100040	Lipids and lipid-like molecules	Fatty Acyls	Fatty Acids and Conjugates	**	C00431	39.2	0	M+H-H2O	C5H11NO2	2.10153	679.412	529.821	700.286	526.528	595.663	643.264	568.858	662.522	610.365	394.233	596.762	396.88	553.081	592.543	766.782	362.653	419.447	427.717	737.297	525.61	668.736
0.00_201.1117m/z	201.112	0.00225	pos	3-hydroxy-sebacic acid	45926	Organic acids and derivatives	Hydroxy acids and derivatives	Medium-chain hydroxy acids and derivatives			39.2	0	M+H-H2O	C10H18O5	-2.0388	7693.63	7423.47	7618.28	8136.78	7648.81	8029.43	8545.36	7684.89	7401.47	7614.82	7727.49	7848.84	7637.54	7193.81	7785.27	7004.67	7750.01	7869.07	7461.19	7603.07	7241.06
0.04_140.1201n	141.127	0.0382	pos	(3Z,6Z)-3,6-Nonadien-1-ol	HMDB0030957	Lipids and lipid-like molecules	Fatty Acyls	Fatty alcohols	*		39.2	0	M+H-H2O, M+H	C9H16O	-0.130321	25924.3	25779.9	27182.4	27296.7	27574.5	26121.1	29190.7	27835.9	29311	27913.3	26533.6	29075.7	27111.3	26969.6	28058.6	24757.6	25347.5	25578.4	27799.2	29259.7	27018.2
0.70_215.0324m/z	215.032	0.699133	neg	2-C-Methyl-D-erythritol 4-phosphate	64013	Unclassified	Unclassified	Unclassified			39.2	0	M-H	C5H13O7P	-1.21258	4.55413e+06	4.81241e+06	4.689e+06	4.06423e+06	4.35536e+06	4.41993e+06	4.47996e+06	4.85046e+06	4.38226e+06	4.9434e+06	4.78043e+06	5.10103e+06	4.92343e+06	4.90065e+06	5.38844e+06	4.096e+06	4.38919e+06	4.43865e+06	4.32621e+06	4.33036e+06	4.52024e+06
1.09_201.1117m/z	201.112	1.09488	pos	Decenedioic acid	5578	Lipids and lipid-like molecules	Fatty Acyls	Fatty acids and conjugates	*		39.2	0	M+H	C10H16O4	-2.06726	1889.23	2086.69	1787.05	1834.24	1564.5	1728.77	1751.22	2047.66	1805.13	1880.09	2078.12	1736.41	1633.7	1729.52	2176.51	1772.5	1572.07	1922.91	1755.05	2029.55	1951.05
1.41_175.0962m/z	175.096	1.40713	pos	Suberic acid	LMFA01170001	Lipids and lipid-like molecules	Fatty Acyls	Fatty acids and conjugates	*	C08278	39.2	0	M+H	C8H14O4	-1.83225	1564.37	1435.83	1734.33	1544.97	1605.7	1544.71	1599.53	1607.31	1602.14	1593.99	1590.14	1384.29	1592.21	1504.52	1412.59	1617.83	1629.42	1566.15	1448.86	1614.92	1468.72
1.46_201.1117m/z	201.112	1.45753	pos	cis-5-Decenedioic acid	HMDB0013227	Lipids and lipid-like molecules	Fatty Acyls	Fatty acids and conjugates	*		39.2	0	M+H	C10H16O4	-2.08118	8029.17	8298.4	8231.81	7437.17	8190.97	7728.12	7812.27	8146.36	7543.04	7737.09	7606.13	7329.77	7983.65	7927.11	7733.82	7894.3	7618.49	7451.17	7102.7	7912.06	7969.14
1.64_175.0962m/z	175.096	1.64013	pos	2-Propylglutaric acid	HMDB0060684	Lipids and lipid-like molecules	Fatty Acyls	Fatty acids and conjugates	**	C16658	39.2	0	M+H	C8H14O4	-1.82852	3618.97	3510.21	3617.16	3627.36	3897.98	3934.3	3614.68	3848.1	3478.16	3576.75	3616.47	3427.96	3408.23	3493.75	3727.3	3557.9	3659.51	3837.19	3879.2	3261.95	3577.35
10.26_311.2233m/z	311.223	10.2635	neg	4-Hydroxynonenal	HMDB0004362	Lipids and lipid-like molecules	Fatty Acyls	Fatty alcohols	*		39.2	0	2M-H	C9H16O2	1.63368	6466.1	6260.66	6485.08	10421.5	9060.72	9924.62	8785.53	10378.9	8897.52	2549.8	1409.66	2216.98	2145.71	1705.25	1597.54	4295.8	4591.49	4340.64	3946.05	4836.2	4316.62
10.42_235.1688m/z	235.169	10.4219	pos	Valerenic acid	HMDB0030016	Lipids and lipid-like molecules	Prenol lipids	Sesquiterpenoids	*	C09743	39.2	0	M+H	C15H22O2	-1.95881	3192.35	3305.11	3169.75	3434.16	3446.77	3373.51	3379.86	3334.28	3433.21	2982.15	2956.41	2958.42	3171.32	3119	3183.23	3365.15	3002.02	3209.28	3154.08	3378.26	3413.89
10.44_195.1741m/z	195.174	10.4388	pos	Methyl (E)-2-dodecenoate	87359	Lipids and lipid-like molecules	Fatty Acyls	Fatty acid esters	*		39.2	0	M+H-H2O	C13H24O2	-1.3252	4719.5	4815.45	3782.77	4514.18	4002.11	4390.91	4312.19	4692.16	4447.24	3810.47	4051.49	4424.52	4576.41	4003.79	4579.84	3974.85	3901.19	4393.46	3827.58	4139.49	4157.04
10.89_175.1114m/z	175.111	10.8888	pos	Ethyl 4-phenylbutanoate	HMDB0031618	Lipids and lipid-like molecules	Fatty Acyls	Fatty acid esters	*		39.2	0	M+H-H2O	C12H16O2	-1.53654	2028.53	1765.5	2078.23	2129.1	1996.42	2006.72	1559.64	1811.08	2001.41	1727.41	1870.85	1649.65	2035.93	1824.14	1961.93	1682.01	2018.05	1870.1	1864.87	1753.21	1710.05
11.50_990.6625n	991.67	11.5005	pos	GM4(d18:1/16:0)	LMSP0601AA01	Lipids and lipid-like molecules	Sphingolipids	Acidic glycosphingolipids			39.2	3.3	M+H, M+Na	C51H94N2O16	2.21196	3.66952e+07	3.49569e+07	3.70759e+07	4.00494e+07	3.94376e+07	3.75004e+07	3.8998e+07	3.59874e+07	3.97864e+07	3.89939e+07	3.80048e+07	3.40696e+07	3.70172e+07	3.62179e+07	3.62879e+07	3.9175e+07	3.83778e+07	3.58304e+07	3.25064e+07	3.64727e+07	3.72673e+07
14.23_384.0426m/z	384.043	14.2257	neg	Gluconapoleiferin	HMDB0303669	Unclassified	Unclassified	Unclassified			39.2	16.1	M-H2O-H	C12H21NO10S2	-0.729927	170340	166360	161829	199078	204381	184411	202478	190751	207734	165624	142264	154034	153981	143916	140535	190604	188916	205823	197393	180351	195324
2.29_100.0759m/z	100.076	2.28757	pos	Betaine	HMDB0000043	Organic acids and derivatives	Carboxylic acids and derivatives	Amino acids, peptides, and analogues	***	C00719	39.2	0	M+H-H2O	C5H11NO2	2.20039	2816.53	2998.98	3228.46	3016.42	2757.12	2894.84	2536.08	2866.24	2873.77	2064.62	2679.21	2524.01	2754.09	2914.69	3484.98	2072.47	2530.23	2375.31	3170.68	2718.33	2818.63
3.69_149.0447m/z	149.045	3.68528	pos	2-Hydroxyglutarate	63268	Organic acids and derivatives	Hydroxy acids and derivatives	Short-chain hydroxy acids and derivatives	**	C02630	39.2	0	M+H	C5H8O5	1.61831	717.589	683.386	674.31	601.201	534.861	558.381	567.267	476.934	598.915	484.432	582.833	635.549	522.207	579.418	645.42	536.122	528.944	712.202	656.732	595.558	524.277
5.12_211.0962m/z	211.096	5.1193	pos	Sinapyl alcohol	44805	Benzenoids	Phenols	Methoxyphenols	**	C02325	39.2	0	M+H	C11H14O4	-1.55487	1713.6	1818.91	1817.17	1692.2	1548.05	1648.67	1701.26	1811.01	1671.86	1650.77	1543.3	1588.41	1710.49	1690.32	1676.13	1366.39	1612.97	1487.7	1661.28	1629.79	1552.94
5.62_231.0773m/z	231.077	5.62	neg	1-Methoxy-1H-indole-3-acetonitrile	HMDB0040973	Organoheterocyclic compounds	Indoles and derivatives	Indoles			39.2	0.864	M+FA-H	C11H10N2O	-1.09615	3181.76	3107.42	2969.11	3241.53	2995.89	3140.44	3569.3	2956.96	2889.76	1706.91	1550.86	1775.38	1819.37	1576.78	1628.24	3791.92	3872.9	4237.65	3908.82	3853.47	4165.01
6.15_131.0490m/z	131.049	6.14598	pos	Pyruvophenone	63534	Benzenoids	Benzene and substituted derivatives	Phenylpropanes	**	C17268	39.2	0	M+H-H2O	C9H8O2	-0.635349	4030.34	3764.9	3970.45	5513	5116.61	5254.77	5152.18	4983.92	5664.63	1659.26	1465.83	1486.11	1542.5	1675.31	1465.31	3354.33	3394.83	3345.77	2972.46	3369.39	3307.16
6.36_321.0441m/z	321.044	6.35652	neg	p-Hydroxytiaprofenic acid	2845	Unclassified	Unclassified	Unclassified			39.2	0	M+FA-H	C14H12O4S	0.998777	149051	153854	150104	216739	214901	205231	206655	208053	208021	50985.4	50276	51046.3	51235.4	49037.2	49508.3	138375	142136	143151	135706	140673	134993
7.16_205.0856m/z	205.086	7.1622	pos	Valeroyl Salicylate	43594	Unclassified	Unclassified	Unclassified			39.2	0	M+H-H2O	C12H14O4	-1.54154	1337.03	1363.32	1225.71	1276.61	1288.21	1217.74	1410.18	1255.73	1467.11	1155.23	1007.73	1220.47	1233.54	1293.69	1094.22	1273.58	1268.96	1383.24	1207.18	1184.58	1104.3
7.80_263.0597m/z	263.06	7.80287	neg	5,6-Dihydro-5-fluorouracil	HMDB0060402	Organoheterocyclic compounds	Diazines	Pyrimidines and pyrimidine derivatives	**	C16630	39.2	0	2M-H	C4H5FN2O2	0.0508922	2046.9	2282.27	2234.94	2252.04	2212.56	2886.18	2273.52	2248.39	2557.25	1660.01	1868.6	1959.96	1983.7	1753.97	1784.19	1836.52	2177.34	2017.18	1906.7	2121.21	1874.44
0.02_132.0787n	115.075	0.0211667	pos	2-Hydroxy-3-methylpentanoic acid	HMDB0000317	Lipids and lipid-like molecules	Fatty Acyls	Fatty acids and conjugates	*		39.1	0	M+H-H2O, M+H	C6H12O3	0.400803	20357.8	19911.6	20809.2	20693.8	21947.6	20332.1	22469.9	21640.9	21900.5	21599.4	20909.1	21841.9	20719.7	21001.6	20960.6	19731.8	19970.4	19073.6	21268.7	21937.3	20726.8
0.64_316.9480m/z	316.948	0.640883	neg	beta-D-fructose 2,6-bisphosphate	HMDB0304539	Organic oxygen compounds	Organooxygen compounds	Carbohydrates and carbohydrate conjugates	**	C00665	39.1	1.42	M-H2O-H	C6H10O12P2-4	3.22066	1.49213e+06	1.48162e+06	1.43656e+06	1.38624e+06	1.36173e+06	1.41395e+06	1.5164e+06	1.4385e+06	1.45325e+06	1.37421e+06	1.35164e+06	1.4608e+06	1.44586e+06	1.38597e+06	1.47619e+06	1.3582e+06	1.36082e+06	1.33616e+06	1.35441e+06	1.29843e+06	1.43807e+06
0.86_167.0562m/z	167.056	0.864167	pos	3-Methylxanthine	HMDB0001886	Organoheterocyclic compounds	Imidazopyrimidines	Purines and purine derivatives	**	C16357	39.1	0	M+H	C6H6N4O2	-1.17332	8464.92	7359.24	7962.95	7460.64	7434.59	8324.59	8427.81	8614.94	7807.91	5722.4	6508.09	6113.1	6133.27	6433.02	5880.48	6853.86	7194.97	6666.52	6642.91	7154.7	7073.48
1.26_132.0531m/z	132.053	1.2605	pos	2-Aminomethylpyrimidine (hydrochloride)	44990	Unclassified	Unclassified	Unclassified			39.1	0	M+Na	C5H7N3	-1.09384	11841.5	12609.7	12215.4	13864.9	14275.8	13710.8	13968.9	13600.4	12827.6	11632.1	11422.2	11594.1	11352.2	11689.7	11872.1	11524.1	11455.5	12053.6	11135.7	11337.6	11075.6
1.91_304.0790m/z	304.079	1.91033	neg	Mizoribine	HMDB0041934	Nucleosides, nucleotides, and analogues	Imidazole ribonucleosides and ribonucleotides	1-ribosyl-imidazolecarboxamides			39.1	0.374	M+FA-H	C9H13N3O6	1.25698	9835.99	10537.2	10082.9	9533.39	9968.07	10580	10783.3	11226.3	10664.5	7812.41	8025.98	8519.38	8494.7	7753.5	8771.25	8748.1	8499.91	9067.55	9315.13	9656.47	9948.08
10.17_207.1376m/z	207.138	10.1744	pos	Methyl epijasmonate	HMDB0301800	Lipids and lipid-like molecules	Fatty Acyls	Lineolic acids and derivatives	**	C11512	39.1	0	M+H-H2O	C13H20O3	-1.42333	1055.32	1020.16	990.445	844.671	969.817	980.982	868.375	1076	993.331	839.947	797.499	881.054	876.488	781.435	766.703	896.674	944.956	897.978	916.979	941.765	854.845
10.65_134.0732n	135.08	10.649	pos	Cinnamyl alcohol	HMDB0029697	Phenylpropanoids and polyketides	Cinnamyl alcohols	Unclassified	*	C02394	39.1	0	M+H-H2O, M+H	C9H10O	0.206714	29698.6	28740.3	28609.3	26957.7	25720.1	25753.4	26802.6	26959.2	26342.5	27011.6	25612.3	28454.3	27988.2	27279.1	27911.8	27504.8	26428.9	28573.6	27276.2	28246.1	27313.1
11.12_607.3284m/z	607.328	11.1192	neg	2-Polyprenyl-3-methyl-5-hydroxy-6-methoxy-1,4-benzoquinone	HMDB0060352	Lipids and lipid-like molecules	Prenol lipids	Quinone and hydroquinone lipids	**	C17562	39.1	0	2M-H	C18H24O4	1.29746	2040.11	3375.85	2346.36	2635.72	3610.99	4133.94	1952.43	2102.89	496.699	2220.7	3196.3	1802.13	2367	914.157	2079.51	2893.36	3554.09	2744.26	1227.09	1156.22	3309.56
15.38_116.1070m/z	116.107	15.3832	pos	(Z)-3-Hexenal	HMDB0031498	Organic oxygen compounds	Organooxygen compounds	Carbonyl compounds	**	C16310	39.1	0	M+NH4	C6H10O	0.347506	159903	154743	158448	154952	156799	161057	158033	164245	158636	156421	155208	156757	153873	152962	154667	155438	146671	155297	156187	151733	152747
15.98_338.9890m/z	338.989	15.9779	neg	Dihydroxyacetone phosphate	148	Organic oxygen compounds	Organooxygen compounds	Carbohydrates and carbohydrate conjugates	**	C00111	39.1	0	2M-H	C3H7O6P	0.69823	16361.3	17659.1	16483.2	15889.7	15709.1	17722.3	15271.6	16326.5	16999	14165.9	14241.8	18570.4	15687.2	18050.3	14322	13303.8	14156.1	12692.7	18275.2	16191.7	17377.5
2.48_179.0342m/z	179.034	2.47647	neg	Caffeic Acid	3316	Phenylpropanoids and polyketides	Cinnamic acids and derivatives	Hydroxycinnamic acids and derivatives	*	C01481	39.1	5.24	M-H	C9H8O4	-4.27793	7541.8	7780.68	7814.71	12504.6	13378.4	12611.7	12572.6	13312.1	12484.8	3157.1	2841.62	2846.5	2806.43	2713.44	2581.72	5713.66	5564.01	5941.54	5510.1	5549.89	5556.15
3.63_123.1168m/z	123.117	3.63462	pos	Santene	HMDB0038140	Hydrocarbons	Unsaturated hydrocarbons	Branched unsaturated hydrocarbons			39.1	0	M+H	C9H14	-0.142665	35327.9	35187.1	34574.9	34063.2	33546.8	35276.1	34346	36194.4	34913.6	31927	32643.4	35778.1	32876.3	34097.1	33886.4	33680.3	31283.8	35012.2	33929.9	33157.2	32483.8
4.58_371.0987m/z	371.099	4.58333	neg	Erinapyrone C	95460	Organoheterocyclic compounds	Pyrans	Pyranones and derivatives			39.1	0	2M-H	C8H10O5	0.955774	1437.1	1686.84	1621.61	2287.91	2476.13	2279.36	2261.19	2275.08	1998.56	871.022	729.614	420.943	684.389	580.835	575.274	1727.66	1767.66	1435.03	1353.86	1525.02	1597.33
5.21_819.3569m/z	819.357	5.20817	neg	Oseltamivir phosphate	66812	Organic acids and derivatives	Carboxylic acids and derivatives	Amino acids, peptides, and analogues		C08092	39.1	0	2M-H	C16H31N2O8P	0.659898	559137	566203	579024	570728	575893	540050	526105	503553	514080	676929	633375	670488	672023	676205	653567	668734	656523	625128	609772	672466	640135
5.41_192.0651m/z	192.065	5.40737	pos	N-Guanylhistamine	66650	Unclassified	Unclassified	Unclassified			39.1	0	M+K	C6H11N5	3.40871	2531.11	2484.11	3022.37	3330.31	3109.44	3164.74	3162.66	3249.06	3098.14	1943.83	2323.03	2185.54	2345.98	2096.19	2446.65	2277.51	2351.85	2336.32	2398.25	2159.47	2428.32
5.53_277.0332m/z	277.033	5.53413	neg	D-Ribitol 5-phosphate	63137	Unclassified	Unclassified	Unclassified			39.1	0	M+FA-H	C5H13O8P	1.0083	2252.15	2256.02	1980.07	1935.64	2263.27	2317.51	1912.95	2026.71	2088.24	2017.92	1985.93	2168.2	1874.82	2168.62	2017.27	1732.86	2002.88	2125.39	2599.48	2034.08	1868.75
6.55_214.1445m/z	214.144	6.54507	neg	Lupinine	43880	Unclassified	Unclassified	Unclassified			39.1	0	M+FA-H	C10H19NO	-2.37511	8636.87	8476.15	7818.37	7937.84	8452.82	8097.79	8587.52	8829.33	8414.65	8493.14	8896.94	9120.22	9178.72	8637	8253.32	8384.45	8361.84	8375.52	7918.36	8051.07	8717.32
9.16_193.0864m/z	193.086	9.16285	neg	Cuminaldehyde	HMDB0002214	Lipids and lipid-like molecules	Prenol lipids	Monoterpenoids	**	C06577	39.1	1.77	M+FA-H	C10H12O	-3.84845	42846.9	42221.1	42788.6	42410.1	43440.1	41713.6	43008.5	43567.9	43293.5	41758.6	42244.6	43410.9	44458.9	42520.6	42688.8	41635.9	41223.6	42265.6	41783.9	41501.9	40581.7
0.07_159.0649m/z	159.065	0.0722667	pos	2-isopropyl-malic acid	LMFA01170083	Lipids and lipid-like molecules	Fatty Acyls	Fatty acids and conjugates	**	C02504	39	0	M+H-H2O	C7H12O5	-1.83979	39605.2	37703.3	40624	42824	43980.9	38934.6	44877.5	41724.8	44957	43780.6	42038.7	43866.8	40066.8	43468.8	43771.2	37396.6	38755.7	38413.8	42539.5	44704.9	43488.2
0.22_128.0317m/z	128.032	0.22395	pos	D-Serine	63419	Organic acids and derivatives	Carboxylic acids and derivatives	Amino acids, peptides, and analogues	**	C00740	39	0	M+Na	C3H7NO3	-0.68582	976.246	848.394	1217.34	975.618	1065.99	696.746	979.431	988.732	1020.29	994.703	928.871	1102.72	1017.83	1081.17	990.482	855.432	964.286	919.898	1039.89	1100.18	1093.58
0.59_129.1022m/z	129.102	0.592017	pos	L-Lysine 1,6-lactam	65848	Unclassified	Unclassified	Unclassified			39	0	M+H	C6H12N2O	-0.619534	4754.2	5093.76	4740.03	4840.67	4313.38	5293.42	4621.43	4709.96	4894.4	4177.44	4413.79	4685.32	4240.65	4855.96	4690.38	4011.64	3969.09	4327.28	3967.75	4037.38	4102.88
0.60_226.9656m/z	226.966	0.595417	neg	5-Sulfo-1,3-benzenedicarboxylic acid	HMDB0032822	Benzenoids	Benzene and substituted derivatives	Benzenesulfonic acids and derivatives			39	0	M-H2O-H	C8H6O7S	0.131506	11331	8820.47	10400.7	9457.76	8804.11	12448.1	9097.67	8751.84	9988.61	7228.2	8057.94	6954.26	7553.89	8270.35	8304.39	10727.6	10538.9	10436.6	9869.84	10461.9	10066.4
0.69_198.0846m/z	198.085	0.689883	pos	Citrulline	HMDB0000904	Organic acids and derivatives	Carboxylic acids and derivatives	Amino acids, peptides, and analogues	***	C00327	39	0	M+Na	C6H13N3O3	-1.8085	51732	49038.7	56787.2	58402.4	58719.8	55268.8	58765.4	54387.4	54262.1	56783.8	54816.8	53097.7	58148.6	55323.9	58936	51282.6	56213.3	50452.7	53464.1	50425.3	54059.2
0.71_324.0935m/z	324.094	0.71335	neg	N-Glycolylneuraminic acid	HMDB0000833	Organic oxygen compounds	Organooxygen compounds	Carbohydrates and carbohydrate conjugates	**	C03410	39	0	M-H	C11H19NO10	-0.298745	7292.43	6958.09	6953.66	2149.23	3554.23	3918.8	3796.09	2276.18	3016.03	6213.95	8529.27	7805.58	5685.02	9482.26	11114.3	8052.52	9234.32	6513.71	10780.9	9346.63	11441.8
0.76_188.0348m/z	188.035	0.760333	pos	Xanthurenic acid	HMDB0000881	Organoheterocyclic compounds	Quinolines and derivatives	Quinoline carboxylic acids	***	C02470	39	0	M+H-H2O	C10H7NO4	2.76403	483.459	453.586	596.484	1153.74	708.401	1028.99	822.44	995.588	1170	662.561	680.428	444.218	499.837	307.563	501.01	623.579	560.012	389.999	711.101	574.433	543.7
0.78_314.1225m/z	314.123	0.77595	pos	Arginylthreonine	HMDB0028719	Organic acids and derivatives	Carboxylic acids and derivatives	Amino acids, peptides, and analogues			39	0	M+K	C10H21N5O4	-0.0205001	5524.94	4344.25	5677.71	3734.47	4136.1	4096.88	5183.51	5129.56	3089.37	3250.87	2834.33	1934.58	3643.86	3031.17	3522.56	7186.62	7954.39	8532.93	7388.38	7634.01	6753.78
0.95_250.9370m/z	250.937	0.9478	neg	Formyl phosphate	63250	Unclassified	Unclassified	Unclassified			39	0	2M-H	CH3O5P	2.47406	5598.48	5911.36	5572.38	5664.4	5339.54	6014.27	5713.68	5359.1	6237.59	5872.54	5675.69	5480.33	5647.04	5649.33	5644.09	5183.11	5243.4	4710.49	5774.89	5045.46	4864.39
1.26_250.9370m/z	250.937	1.26457	neg	Foscarnet	2957	Organic acids and derivatives	Organic phosphonic acids and derivatives	Organic phosphonic acids	**	C06456	39	0	2M-H	CH3O5P	2.43799	735.885	541.413	717.682	694.629	796.26	724.793	699.982	614.688	714.545	633.539	606.888	636.705	631.599	682.734	531.977	708.259	523.944	746.331	773.225	653.472	517.441
1.39_174.0758m/z	174.076	1.39077	pos	N-Acetyl-L-glutamate 5-semialdehyde	HMDB0006488	Organic acids and derivatives	Carboxylic acids and derivatives	Amino acids, peptides, and analogues	**	C01250	39	0	M+H	C7H11NO4	-1.65848	494.93	562.341	422.88	463.151	280.511	534.972	465.203	545.148	567.848	590.776	513.589	448.183	422.879	634.402	630.404	670.257	438.551	520.655	537.364	664.369	450.388
1.44_123.1168m/z	123.117	1.4407	pos	3-Allyl-1-cyclohexene	HMDB0061784	Hydrocarbons	Unsaturated hydrocarbons	Olefins			39	0	M+H	C9H14	-0.112841	14131.6	13675.1	13684.7	13669.4	13417.1	13838.1	13528.2	14059.1	13664.5	12788.4	12740.5	13796.5	13216.1	13089.1	13497.4	12611.4	12937.4	13296	13250.2	13282	13312.7
1.51_204.0651m/z	204.065	1.50663	pos	Indolepyruvate	HMDB0060484	Organoheterocyclic compounds	Indoles and derivatives	Indolyl carboxylic acids and derivatives	***	C00331	39	0	M+H	C11H9NO3	-1.87412	771.891	664.744	931.46	590.249	743.223	657.239	726.954	713.104	568.226	684.858	736.325	765.89	842.427	771.016	877.82	799.489	850.408	1045.87	576.273	917.49	876.266
10.50_334.9942m/z	334.994	10.5041	neg	Desflurane	HMDB0015320	Organohalogen compounds	Organofluorides	Unclassified		C07519	39	0	2M-H	C3H2F6O	-1.57417	13310.9	15542	14284.4	12997.7	14985.3	13074.7	15663.2	12940.1	14190.3	13646	16856	14716.1	14308	13836	14892.2	13823	15194.2	15549.6	13991.5	15091.4	14116.5
10.80_274.2007m/z	274.201	10.7955	pos	Heptanoylcarnitine	HMDB0013238	Lipids and lipid-like molecules	Fatty Acyls	Fatty acid esters	*		39	0	M+H	C14H27NO4	-2.21972	6085.94	5629.62	5467.36	5661.22	5641.49	5172.91	6080.31	6024.11	5430.86	5733.41	4790.22	5835.61	6382.52	5043.72	6214.1	5109.87	5574.06	4983.72	5295.39	4799.45	5900.3
11.54_1017.6850m/z	1017.68	11.5441	pos	Dodecaprenyl diphosphate	HMDB0012217	Lipids and lipid-like molecules	Prenol lipids	Polyprenols	*		39	9.41	M+Na	C60H100O7P2	1.35106	937726	879490	898806	1.08252e+06	1.04065e+06	1.0398e+06	1.07276e+06	974603	1.10683e+06	1.01958e+06	960796	940050	962948	1.0446e+06	914474	1.10517e+06	1.04665e+06	1.06684e+06	950786	1.04404e+06	1.06755e+06
14.41_152.9959m/z	152.996	14.4112	neg	Propanoyl phosphate	63256	Unclassified	Unclassified	Unclassified			39	0	M-H	C3H7O5P	0.727747	9945.67	10055.5	10279	10332.6	9723.21	9998.38	9946.59	9321.38	12438.8	10156.4	8527.88	9799.95	9914.59	9647.61	9078.7	9504.68	9460.55	10168.5	10068.3	10471.9	9688.9
2.18_309.1096m/z	309.11	2.18442	neg	Ethosuximide M5	2600	Unclassified	Unclassified	Unclassified			39	0	2M-H	C7H9NO3	1.19968	6714.29	6590.01	7274.71	8007.05	7941.47	7680.87	7455.42	8051.7	7279.02	5214.12	5084.99	5258.65	5462.54	5009.64	5245.68	7239.02	6395.03	6618.83	6513	7470.34	6473.53
2.57_149.0447m/z	149.045	2.57397	pos	Citramalic acid	3273	Lipids and lipid-like molecules	Fatty Acyls	Fatty acids and conjugates	*	C00815	39	0	M+H	C5H8O5	1.55607	1210.27	913.268	828.056	1063	1044.16	1000.59	959.877	1021.11	952.349	1006.07	940.328	1046.16	986.346	794.692	841.908	909.11	986.702	1041.26	904.126	687.529	1028.63
4.49_114.0914m/z	114.091	4.49352	pos	Epsilon-caprolactam	HMDB0062769	Organoheterocyclic compounds	Lactams	Caprolactams	**	C06593	39	0	M+H	C6H11NO	0.675448	30799.4	30821.9	30055.1	29752.9	29049	29582.8	29285.3	26844.6	28086.6	30833	28336.4	31203.2	30278.9	31372.9	32918.5	37414.2	36069	40492.4	37816.7	39686.5	38013
5.15_160.1329m/z	160.133	5.15303	pos	2-ene-Valproic acid	HMDB0013902	Lipids and lipid-like molecules	Fatty Acyls	Fatty acids and conjugates	**	C16653	39	0	M+NH4	C8H14O2	-1.9957	4370.28	4127.22	4388.22	4208.25	4048.53	4268.88	3936.54	4397.38	4219.34	3939.32	3869.24	3712.47	4053.39	3972.69	4006.3	4398.04	4365.81	4696.13	4490.33	4502.36	4343.27
5.38_229.1443m/z	229.144	5.3803	neg	Dodecanedioic acid	HMDB0000623	Lipids and lipid-like molecules	Fatty Acyls	Fatty acids and conjugates	*	C02678	39	0	M-H	C12H22O4	-0.820827	515.921	432.973	401.146	374.358	384.089	409.475	557.739	343.446	389.392	366.422	602.672	759.898	605.08	498.968	385.598	344.164	640.589	305.905	422.855	525.066	325.128
5.69_195.1013m/z	195.101	5.69477	pos	2-Benzyl-5-hydroxymethyl-1,3-dioxolane	HMDB0041506	Benzenoids	Benzene and substituted derivatives	Unclassified	*		39	0	M+H	C11H14O3	-1.35008	3020.87	3088.93	3045.32	2834.06	2920.98	2962.25	3015.24	2994.97	2939.43	2643.89	2637.99	2692.8	2677.22	2716.91	2866.62	3012.02	3109.29	2983.09	2940.1	2833.85	3006.74
5.83_182.1901m/z	182.19	5.83088	pos	5-Ethyl-3-methyl-2E,4E,6E-nonatriene	LMFA11000051	Lipids and lipid-like molecules	Fatty Acyls	Hydrocarbons			39	0	M+NH4	C12H20	-1.44959	1951	1963.53	1968.55	3057.72	3469.9	5128.09	3296.97	2418.7	3128.55	2142.56	4368.54	2406.51	2425.18	4315.59	4102.1	3321.89	2334.57	2578.77	3443.69	2446.93	2293.58
6.05_119.0856m/z	119.086	6.04773	pos	Benzyl ethyl ether	HMDB0031312	Benzenoids	Benzene and substituted derivatives	Benzylethers	***		39	0	M+H-H2O	C9H12O	0.286411	3524.52	3659.61	3628.62	2771.04	2868.33	2979.81	2943.57	3257.02	2890.69	4025.6	3998.11	3991.03	4140.56	4340.89	4317.59	3886.45	3797.68	3979.79	4039	4193.56	3878.28
6.05_146.0578n	129.055	6.04773	pos	Adipic acid	115	Lipids and lipid-like molecules	Fatty Acyls	Fatty acids and conjugates	**	C06104	39	0	M+H-H2O, M+H	C6H10O4	-0.499766	6760.57	6972.37	7010.39	5103.64	4967.63	5022.93	5073.15	5455.06	5076.91	8894.12	8883.06	8973.45	8969.2	8995.75	9015.59	8350.58	8087.3	8351.67	7802.07	8718.1	7897.81
6.05_333.1115m/z	333.111	6.04852	neg	Fospropofol	HMDB0015661	Benzenoids	Benzene and substituted derivatives	Cumenes			39	0	M+FA-H	C13H21O5P	2.17907	29445.8	30311	29181	22505.2	21316.9	22334.7	21051.5	20750.4	20554.1	41426.4	41658	42369.9	42441.6	42583.8	39699.2	37229.5	39629.4	37149.3	36428.2	37099.6	36513.4
6.08_245.0932m/z	245.093	6.08248	neg	4,4'-Diaminodiphenyl ether	70313	Unclassified	Unclassified	Unclassified			39	0	M+FA-H	C12H12N2O	0.0783693	623.641	507.201	680.759	832.378	950.834	933.495	875.457	1033.4	914.375	171.113	114.74	177.722	167.51	0.103715	97.5064	271.466	382.045	399.15	421.58	359.147	383.727
6.15_206.0808m/z	206.081	6.14598	pos	1-Hydroxy-2-naphthoic acid	2389	Unclassified	Unclassified	Unclassified			39	0	M+NH4	C11H8O3	-1.89642	5921.04	5934.03	5964.09	8865.36	7634.91	8261.15	8010.29	7932.76	8927.53	2551.52	2181.48	2727.68	2623.72	2711.33	2412.57	4930.15	5520.7	5448	4598.84	5640.47	5345.3
6.31_107.0705m/z	107.07	6.31195	pos	1-Methylpyrrolinium	HMDB0060253	Organoheterocyclic compounds	Pyrrolines	Unclassified	**	C06178	39	0	M+Na	C5H10N+	-0.684372	1187.7	1178.12	1249.74	1262.08	1274.07	1190.18	1211.23	1400.58	1251.39	1456.9	1495.58	1485.91	1596.72	1652.19	1661.71	661.669	708.473	765.62	810.794	851.279	820.338
7.85_246.1696m/z	246.17	7.84668	pos	Pivaloylcarnitine	HMDB0041993	Lipids and lipid-like molecules	Fatty Acyls	Fatty acid esters	***		39	0	M+H	C12H23NO4	-1.7201	487.533	696.396	619.901	395.878	526.96	336.288	391.422	349.089	332.439	500.225	568.899	460.52	746.139	727.766	485.529	780.011	844.319	712.415	896.388	704.981	800.42
8.97_408.2881n	453.287	8.97408	neg	3alpha,7alpha,12beta-Trihydroxy-5beta-cholanoic acid	HMDB0000312	Lipids and lipid-like molecules	Steroids and steroid derivatives	Bile acids, alcohols and derivatives	*		39	0	M-H, M+FA-H	C24H40O5	1.3727	46915.1	44393.7	46101	28164.6	27307.5	26764	27463.4	27172.2	26621.4	52116.8	52906.4	55077.1	51451.2	52086.2	52076.6	81195.1	84086	83758.5	77537.4	81905.7	79202
9.54_426.9687m/z	426.969	9.54108	neg	2-Oxo-3-hydroxy-4-phosphobutanoate	3347	Organic acids and derivatives	Keto acids and derivatives	Short-chain keto acids and derivatives	**	C06054	39	0	2M-H	C4H7O8P	0.663304	10927.6	10859.8	11653.8	23535.4	20840.3	22209.5	21306.3	21394	21639	371.595	306.099	336.119	210.707	312.624	233.659	294.237	161.448	206.496	236.186	417.443	245.732
9.67_266.1382m/z	266.138	9.67183	pos	1-((4-amino-2-propylpyrimidin-5-yl)methyl)-2-methylpyridinium	34498	Unclassified	Unclassified	Unclassified			39	0	M+Na	C13H17N5	2.37149	409.615	571.587	413.362	745.361	747.378	848.69	936.9	777.821	639.803	216.016	261.883	38.4899	79.7832	93.3776	47.898	433.336	482.572	424.934	408.088	302.672	441.448
0.00_147.1013m/z	147.101	0.00225	pos	(+/-)-Ethyl 2-hydroxy-2-methylbutyrate	88315	Lipids and lipid-like molecules	Fatty Acyls	Fatty acid esters	*		38.9	0	M+H	C7H14O3	-2.01648	945.517	736.071	808.305	755.508	975.01	875.282	918.695	947.961	768.718	766.438	927.96	864.307	737.314	776.948	918.269	649.958	603.544	763.998	894.524	789.492	886.969
0.02_175.0961m/z	175.096	0.0211667	pos	Ethyladipic acid	45928	Lipids and lipid-like molecules	Fatty Acyls	Fatty acids and conjugates	*		38.9	0	M+H	C8H14O4	-1.95695	5582.45	5225.23	5539.25	6114.43	6074.71	6033.45	5835.76	5789.15	5356.07	5939.89	5788.38	6400.67	5720.88	5663.91	5980.89	5599.4	5946.27	5465.59	5694.13	5531.72	5310.39
0.59_171.0052m/z	171.005	0.592017	pos	DL-Glyceraldehyde 2-Phosphate	103468	Unclassified	Unclassified	Unclassified			38.9	0	M+H	C3H7O6P	-0.666384	1080.53	1135.46	968.925	1004.68	874.06	1227.98	918.247	835.522	1119.64	1240.37	1123.88	941.291	1718.12	866.37	833.01	548.261	858.227	5746.96	1448.25	1829.71	2586.21
0.61_204.9566m/z	204.957	0.605833	pos	Thiodiacetic acid sulfoxide	70377	Unclassified	Unclassified	Unclassified			38.9	0	M+K	C4H6O5S	-0.650263	3164.09	3369.39	2889.7	3193.36	3394.26	2558.66	3053.24	3321.06	3179.39	2410.18	2803.72	2861.61	2570.56	2887.18	2822.69	3150.5	2977.52	2227.7	3302.95	3150.49	3766.57
0.62_129.0522m/z	129.052	0.61975	pos	Diethylene glycol	70263	Unclassified	Unclassified	Unclassified			38.9	0	M+Na	C4H10O3	-0.336103	552.26	585.911	444.551	444.376	513.841	241.5	458.808	481.723	459.507	1122.04	503.924	946.306	1090.96	869.006	164.642	576.413	1383.36	430.12	555.786	530.486	524.859
0.68_180.0629n	203.052	0.67605	pos	D-Glucose	HMDB0000122	Organic oxygen compounds	Organooxygen compounds	Carbohydrates and carbohydrate conjugates	***	C00221	38.9	0	M+Na, M+K	C6H12O6	-2.55558	119947	116889	114889	114254	130606	105852	112644	103972	119153	157649	162261	148695	148986	156163	145625	111155	134251	111725	131786	134514	136553
0.69_113.0590n	114.066	0.689883	pos	Creatinine	HMDB0000562	Organic acids and derivatives	Carboxylic acids and derivatives	Amino acids, peptides, and analogues	***	C00791	38.9	0	M+H, M+Na	C4H7N3O	0.657724	24061.8	24022	26575	24011.4	24584.7	26112.4	23329.6	24949.3	23431.7	25826.6	25891.3	25355.2	25357.7	25189.7	27452.3	23241	24699.9	24356	23331.7	23603.1	24533.9
0.74_199.0372m/z	199.037	0.741133	neg	Diethylphosphate	62856	Organic acids and derivatives	Organic phosphoric acids and derivatives	Phosphate esters		C06608	38.9	0	M+FA-H	C4H11O4P	-3.40345	67667.2	76057.9	74320	71512.1	75663.7	80129.7	73905.9	79883.2	82546.3	62123.4	60520.8	65262.2	64370.3	58481	65838.3	72579.9	77216.7	83322.6	75240.1	83850.4	78738.2
0.74_343.0204m/z	343.02	0.741133	neg	DL-Glycerol 1-phosphate	65927	Lipids and lipid-like molecules	Glycerophospholipids	Glycerophosphates	**	C00093	38.9	0	2M-H	C3H9O6P	0.899391	5321.18	5759.64	3654.37	5355.49	3790.34	6872.32	2476.94	3189.22	5523.67	6840.38	7759.23	2769.43	2849.89	6824.42	8413.41	6050.81	3503.53	5677.25	4653.04	6335.15	6061.41
0.75_224.1123m/z	224.112	0.74535	pos	Diethyl tartrate	HMDB0033584	Organic acids and derivatives	Hydroxy acids and derivatives	Beta hydroxy acids and derivatives			38.9	0	M+NH4	C8H14O6	-2.74138	1332.85	1827.71	1385.79	1102.43	1161	1073.57	1147.43	1309.43	1817.7	1980.57	1781.3	2223.73	2030.51	2012.42	2037.77	1207.47	1272.67	1613.86	1540.5	1623.76	1215.05
0.94_180.9894m/z	180.989	0.9405	pos	Dihydroxyacetone Phosphate Acyl Ester	HMDB0011750	Organic oxygen compounds	Organooxygen compounds	Carbonyl compounds	**	C03372	38.9	0	M+H-H2O	C4H7O7P	-1.20231	1306.57	1014.54	1234.33	1844.63	1270.47	1362.72	1352.38	1296.8	1340.53	1832.46	1425.76	1559	1365.75	1337.5	1308.23	1349.41	1145.86	1555.48	1412.68	1184	1255.51
1.00_104.0530m/z	104.053	1.00368	pos	(±)-2-Methylthiazolidine	HMDB0031682	Organoheterocyclic compounds	Azolidines	Thiazolidines			38.9	0	M+H	C4H9NS	1.74955	6136.96	6376.42	6377.71	7744.46	7153.74	7065.28	7395.27	7645.89	7589.25	4735.02	4824.53	4707.11	5010.09	4425.74	4598.24	4983.35	5331.68	5393.84	5586.49	5099.91	4783.07
1.00_156.1016m/z	156.102	1.00368	pos	Tyrosol	HMDB0004284	Benzenoids	Phenols	Tyrosols and derivatives	**	C06044	38.9	0	M+NH4	C8H10O2	-2.33956	893.069	1107.57	731.116	1007.38	996.585	1116.33	984.679	923.135	890.499	870.65	818.486	1180.91	1063.72	1270.38	1312.94	796.989	606.29	1115.37	970.073	611.985	1131.13
1.04_112.0153m/z	112.015	1.04387	neg	Azomycin	70132	Unclassified	Unclassified	Unclassified			38.9	0	M-H	C3H3N3O2	0.772979	183.684	111.344	114.941	103.458	76.786	100.861	150.003	43.9655	120.878	66.7482	103.917	46.3921	124.307	41.5355	144.006	230.069	270.326	215.344	283.824	195.832	289.123
1.13_290.0634m/z	290.063	1.12777	neg	5-azauridine	686	Unclassified	Unclassified	Unclassified			38.9	0	M+FA-H	C8H11N3O6	1.67967	10284.1	10296	10876.9	9425.61	10898.4	11047.5	11298.5	11226.2	10806.2	8215.51	9233.59	8986.74	10121.9	9274.44	9785.33	10263.9	10448.5	11137.2	11139.1	11544.6	11493.1
1.51_192.0897n	175.086	1.50663	pos	5'-Hydroxycotinine	HMDB0001427	Organoheterocyclic compounds	Pyridines and derivatives	Pyrrolidinylpyridines	*		38.9	0	M+H-H2O, M+H	C10H12N2O2	-0.898394	4258.25	4334.46	4375.56	3261.64	3631.12	3955.96	3428.02	3673	3808.67	4646.11	4612.69	4840.2	5065.56	4603.96	4700.91	5003.95	5133.27	5117.65	4531.43	5030.03	4795.36
1.64_347.0987m/z	347.099	1.6374	neg	Shikimic acid	HMDB0003070	Organic oxygen compounds	Organooxygen compounds	Alcohols and polyols	***	C00493	38.9	0	2M-H	C7H10O5	0.918069	4616.07	4706.71	4948.91	7276.65	7934.97	7740.72	7691.03	7220.21	8093.87	2104.26	2211.91	2294.26	2297.04	1845.58	1930.1	2185.13	2475.34	2779.34	2380.58	1897.07	2139.93
10.04_286.2734m/z	286.273	10.0393	pos	10Z-Heptadecenoic acid	HMDB0060038	Lipids and lipid-like molecules	Fatty Acyls	Fatty acids and conjugates	***		38.9	0	M+NH4	C17H32O2	-2.29576	6697.56	6943.72	7565.56	6703.3	6062.6	6757.78	6716.92	6236.81	6351.55	6082.72	5883.55	6497.77	6949.9	6501.44	6282.84	5385.4	5974.47	6029.59	6221.39	6313.44	6178.61
10.23_186.1849m/z	186.185	10.2251	pos	2-Methylisoborneol	LMPR0102090066	Lipids and lipid-like molecules	Prenol lipids	Monoterpenoids	*		38.9	0	M+NH4	C11H20O	-2.03133	23371.6	22161	22848.6	22520.6	22870.8	23360.8	22766.1	23448.7	22320.5	21975.4	22225.8	21982.8	21750.1	21920.2	23080.2	21655.3	21681.5	22222.5	21456.9	21623.5	21793.7
10.29_414.2033n	415.211	10.29	pos	Armillarin	HMDB0039380	Lipids and lipid-like molecules	Prenol lipids	Sesquiterpenoids	*		38.9	3.16	M+H, M+Na, M+K, M+NH4	C24H30O6	-2.31705	376309	380005	381778	338938	333092	346410	343884	340781	345612	384847	396664	391483	399830	400049	396317	415362	430244	431854	400527	434032	406997
10.30_152.9960m/z	152.996	10.2978	neg	Hydroxyacetone phosphate	65991	Unclassified	Unclassified	Unclassified			38.9	0	M-H	C3H7O5P	0.980745	1702.06	1717.17	1700.18	1646.12	1692.14	1818.33	1717.76	1799.71	1743.33	1595.13	1533.32	1531.35	1892.99	1619.89	1632.4	1528.4	1735.43	1625.54	1904.54	1621.91	1639.29
10.47_198.0168m/z	198.017	10.4719	pos	4-Methylene-L-glutamate	63273	Organic acids and derivatives	Carboxylic acids and derivatives	Amino acids, peptides, and analogues		C00651	38.9	0	M+K	C6H9NO4	3.2302	25968.1	25640.2	25767.2	25046.1	26628.9	27361.2	26392.9	26963	25109.2	24673.4	25774	25327.6	24522.2	24862.2	26300.5	25668.4	25047.5	24469.2	25067.5	24574.3	24297.9
10.80_254.1877n	255.195	10.7955	pos	Lubiminol	86370	Lipids and lipid-like molecules	Prenol lipids	Sesquiterpenoids	*		38.9	0	M+H-H2O, M+H	C15H26O3	-2.13805	10342.6	10205.7	10160.9	9767.73	9795.85	9700.03	9208.18	10386.7	10068.9	9435.71	9013.6	10484.3	9376.58	10228.7	10195.5	10380	9702.79	10340.4	10490.2	9813.58	9772.61
10.81_130.1589m/z	130.159	10.8121	pos	Dibutylamine	HMDB0251174	Organic acids and derivatives	Carboxylic acids and derivatives	Carboxylic acid derivatives	*	C00849	38.9	0	M+H	C8H19N	-0.691981	720.126	860.412	828.648	734.223	852.434	806.212	671.012	810.139	813.596	594.84	756.33	797.303	754.102	752	660.996	669.025	677.037	776.574	649.243	706.844	700.891
10.89_414.2032n	415.211	10.8888	pos	Clausarinol	HMDB0041407	Phenylpropanoids and polyketides	Coumarins and derivatives	Pyranocoumarins			38.9	2.03	M+H, M+Na, M+K, M+NH4, M+H-H2O	C24H30O6	-2.39954	1.91229e+06	1.7478e+06	1.88872e+06	1.32785e+06	1.26324e+06	1.3005e+06	1.24797e+06	1.21881e+06	1.28434e+06	1.35608e+06	1.36877e+06	1.37292e+06	1.41336e+06	1.42563e+06	1.37816e+06	1.35022e+06	1.40875e+06	1.45672e+06	1.28807e+06	1.46759e+06	1.34452e+06
11.50_480.3106m/z	480.311	11.5001	neg	PC(15:0/0:0)[S]	40283	Unclassified	Unclassified	Unclassified			38.9	0	M-H	C23H48NO7P	2.25536	315242	309764	318401	360230	364403	354723	354248	348042	343996	353392	351758	354457	353199	344058	337771	358291	337644	331448	318541	341194	324527
11.52_318.1607m/z	318.161	11.5152	pos	Tubastatin A	64761	Unclassified	Unclassified	Unclassified			38.9	0	M+H-H2O	C20H21N3O2	1.94334	37076.3	35824.6	36869.9	49116.1	39529.3	39353	45567.8	50149.3	41740.4	46484.4	40136.9	47481.4	41437.4	37419.3	37529.3	47667.3	39189.8	45677.4	37658.6	44543.8	31254.3
12.24_250.1450m/z	250.145	12.2418	neg	Heptopargil	72875	Unclassified	Unclassified	Unclassified			38.9	0	M+FA-H	C13H19NO	0.703426	18568.3	17740.2	17308.6	15720.9	16038	17394.8	18156	18437.7	17825.6	17372.9	17598.8	17744.6	18305.5	18290	17531.8	15661.6	16623.3	17365.5	16901.1	17822	16784.2
12.98_267.2677m/z	267.268	12.9786	pos	Stearic acid	LMFA01010018	Lipids and lipid-like molecules	Fatty Acyls	Fatty acids and conjugates	**	C01530	38.9	0	M+H-H2O	C18H36O2	-1.97885	5293.67	5273.75	6568.38	4805.47	6170.82	6204.65	5359.3	5739.41	5896.76	5600.18	6086.4	6083.54	5420.55	5374.54	5345.4	5168.15	5143.15	5078	5645.77	5542.75	5300.7
15.27_102.1279m/z	102.128	15.2682	pos	Nervonyl carnitine	58435	Organic nitrogen compounds	Organonitrogen compounds	Quaternary ammonium salts			38.9	0	M+H	C6H15N	1.91602	157366	153885	139979	157578	127659	134426	141317	153079	148116	121592	127443	140367	147513	140055	151670	117693	120984	137071	137273	140159	146858
2.20_171.0649m/z	171.065	2.20328	pos	3,4-Dihydroxyphenylglycol	HMDB0000318	Benzenoids	Phenols	Benzenediols	**	C05576	38.9	0	M+H	C8H10O4	-1.58245	359.662	416.949	442.06	416.328	543.232	520.758	505.114	587.138	468.316	460.32	403.242	488.862	306.299	430.161	435.681	484.911	445.833	394.846	522.034	413.251	451.949
2.32_175.0962m/z	175.096	2.32133	pos	Diethyl succinate	89562	Lipids and lipid-like molecules	Fatty Acyls	Fatty acid esters	*		38.9	0	M+H	C8H14O4	-1.92401	1879.43	1929.54	1710.05	1774.17	1825.76	1828.14	1819.63	2065.88	1645.88	1760.69	1711.51	2032.95	1892.41	1824	1827.81	1954.5	1635.6	1676.35	1940.36	1683.97	1809.49
2.79_167.0552m/z	167.055	2.79242	pos	D-Xylonate	63142	Organic oxygen compounds	Organooxygen compounds	Carbohydrates and carbohydrate conjugates	**	C00502	38.9	0	M+H	C5H10O6	1.12806	2025.78	1928.46	1918.8	1789.79	1724.69	1984.28	1827.31	2041.64	1994.28	1643.05	1754.76	1897.95	1725.09	1709.7	2088.27	1928.23	1690.15	2059.86	2085.16	1826.73	1710.18
3.23_145.0493m/z	145.049	3.22947	pos	Maleic acid homopolymer	HMDB0036232	Lipids and lipid-like molecules	Fatty Acyls	Fatty acids and conjugates	**	C00922	38.9	0	M+H	C6H8O4	-1.79584	1599.3	1643.14	1589.1	1648.98	1494.3	1619.51	1528.14	1555.12	1698.8	1533.22	1569.97	1579.25	1676.7	1502.72	1482.05	1609.09	1487.31	1534.2	1554.63	1584.05	1492.26
3.65_223.1323m/z	223.132	3.65148	pos	Dehydrovomifoliol	HMDB0036819	Lipids and lipid-like molecules	Prenol lipids	Sesquiterpenoids	*	C04223	38.9	0	M+H	C13H18O3	-2.35071	1447.67	1260.83	1472.32	1450.21	1079.21	1273.9	1121.45	1422.29	1338.3	1302.97	1151.8	1256.22	1421.41	966.985	1396.63	1285.03	1113.07	1277.56	1157.43	1316.08	1204.36
4.76_134.0599m/z	134.06	4.76435	pos	Acetaminophen	HMDB0001859	Benzenoids	Phenols	1-hydroxy-2-unsubstituted benzenoids	**	C06804	38.9	0	M+H-H2O	C8H9NO2	-0.777741	6160.16	6027.4	6018.77	6236.29	5762.13	6068.48	5761.06	5957.35	6218.72	5490.3	5234.05	5365.99	5242.97	5071.83	5548.38	7986.05	7796.15	8076.35	7739.02	7889.19	8009.03
5.27_201.1117m/z	201.112	5.2721	pos	5-Pentyltetrahydro-2-oxo-3-furancarboxylic acid	HMDB0030989	Organoheterocyclic compounds	Lactones	Gamma butyrolactones	*		38.9	0	M+H	C10H16O4	-2.00821	1743.89	1658.64	1400.81	1787.03	1632.61	1761.78	1652.41	1826.7	1773.1	1451.72	1595.18	1679.68	1520.23	1616.46	1619.12	1593.11	1500.38	1531.61	1618.62	1701.05	1692.19
5.32_211.1325m/z	211.132	5.32285	pos	Cyclen	HMDB0250623	Phenylpropanoids and polyketides	Flavonoids	Flavonoid glycosides			38.9	0	M+K	C8H20N4	2.90672	15971.3	16010.5	16417.1	16171.7	16198.2	16352.8	16629	16893.7	15670.3	14877.3	15104.8	15678	14635.8	15174.6	16413.9	14679.6	14965.7	15308.6	15349.7	15284.7	15521.5
5.33_591.2755m/z	591.276	5.32848	neg	Cryptotanshinone	90535	Lipids and lipid-like molecules	Prenol lipids	Diterpenoids	*		38.9	0	2M-H	C19H20O3	0.494189	1459.79	1294.42	1246.42	981.141	1306.82	963.279	1158.73	1458.15	1181.35	1662.97	1339.24	961.701	1404.4	1707.96	1418.99	1891.75	2092.77	1646.21	1620.39	2033.45	1652.32
5.43_237.0614m/z	237.061	5.43185	neg	2D-5-O-Methyl-2,3,5/4,6-pentahydroxycyclohexanone	65578	Unclassified	Unclassified	Unclassified			38.9	0	M+FA-H	C7H12O6	-0.89763	1280.54	1362.98	1184.11	1230.94	1158.94	1139.01	1277.35	1073.87	1283.86	1219.04	1229.16	1404.12	1178.18	1179.73	1131.28	1286.67	1430.74	1225.95	1115.95	1269.96	1133.46
5.76_120.0808m/z	120.081	5.76277	pos	4-Hydroxy-2,6-dimethylaniline	1000	Benzenoids	Phenols	Cresols	**	C16570	38.9	0	M+H-H2O	C8H11NO	0.264371	1440.02	1540.04	1612.04	1770.12	1598.41	1538.66	1721.28	1692.09	1581.84	1321.85	1197.6	1184.96	1274.24	1213.33	1308.05	1239.37	1245.7	1343.83	1184.63	1320.01	1143.71
5.76_208.0964m/z	208.096	5.76277	pos	L-4-Hydroxy-3-methoxy-a-methylphenylalanine	1219	Unclassified	Unclassified	Unclassified			38.9	0	M+H-H2O	C11H15NO4	-1.73132	6220.48	6069.94	6634.58	7327.74	7193.07	7367.47	7461.07	7261.11	7945.98	6032.26	5830.21	5544.67	5687.8	5566.38	5965.58	5184.79	5129.03	5024.34	4743.71	5177.56	5163.7
6.05_335.1086m/z	335.109	6.04852	neg	Dibenzofuran	66731	Unclassified	Unclassified	Unclassified			38.9	0	2M-H	C12H8O	2.41151	8482.67	9041.63	8818.94	5890.25	6111.52	6227.93	5972.2	5720.03	5841.82	12657	12731.7	13269.7	12659	12248.7	12526.5	10497.4	11661	11173.1	10875.4	10990.4	11083
6.21_225.1480m/z	225.148	6.2124	pos	13-Oxo-9,11-tridecadienoic acid	LMFA01060202	Lipids and lipid-like molecules	Fatty Acyls	Fatty acids and conjugates	*		38.9	0	M+H	C13H20O3	-2.39584	6498.78	6513.61	6296.39	6640.86	6138.71	6555.09	6320.27	6963.12	6301.05	6074.64	6336.32	6070.01	6108.45	6337.41	6548.32	6176.86	6481.39	6718.34	6279.16	6035.15	6245.28
6.48_262.2007m/z	262.201	6.479	pos	Brassylic acid	LMFA01170014	Lipids and lipid-like molecules	Fatty Acyls	Fatty acids and conjugates	*		38.9	0	M+NH4	C13H24O4	-2.36837	5074.81	5502.62	5418.63	5991.93	4968.56	5815.16	4874.48	5686.02	5145.82	4599.33	5164.42	5410.07	5383.7	5035.47	4917.73	4982.24	5094.13	5200.67	5286.09	5242.22	5074.81
7.15_130.0650m/z	130.065	7.14573	pos	3-Methylene-indolenine	HMDB0011664	Organoheterocyclic compounds	Indoles and derivatives	Unclassified			38.9	0	M+H	C9H7N	-0.640821	11519.8	11576.2	11466.9	15820.6	15687.8	16046.1	15809.4	15902.2	15462.3	4520.36	4639.36	4537.28	5062.29	4481.52	4769.99	7695.16	8135.71	7731.77	7219.4	7654.18	7509
7.25_228.1603m/z	228.16	7.25185	neg	N-Decanoylglycine	HMDB0013267	Organic acids and derivatives	Carboxylic acids and derivatives	Amino acids, peptides, and analogues			38.9	2.41	M-H	C12H23NO3	-1.03885	4141.53	4120.4	3497.34	3723.51	3746.37	3395.04	3634.02	3683.35	3616.31	4066.54	4125.88	4160.92	3984.67	3860.5	3739.25	3745.04	4095.81	4051.54	3655.08	4060.28	3684.21
7.26_222.1459m/z	222.146	7.26217	pos	Triethylenemelamine	HMDB0259195	Organoheterocyclic compounds	Triazines	1,3,5-triazines		C08737	38.9	0	M+NH4	C9H12N6	-1.08802	6670.68	6773.76	6706.42	6892.58	6669.39	6468.95	6527.98	6921.77	6919.53	6736.76	6433.1	6671.55	6758.28	6787.73	7009.85	6277.15	6172.35	6597.61	6315.17	6542.42	6069.13
7.68_152.9960m/z	152.996	7.6825	neg	Glycerol 1,2-cyclic phosphate	66085	Unclassified	Unclassified	Unclassified			38.9	0	M-H	C3H7O5P	0.931871	3483.49	3593.82	3593.81	3635.7	3597.52	3669.42	3709.8	3534.43	3478.1	3822.97	3388.86	3504.05	3799.37	3475.98	3436.19	3399.03	3678.94	3454.77	3302.37	3394.79	3540.58
7.86_358.2580m/z	358.258	7.86338	pos	Idebenone Metabolite (1,4-Benzenediol, 2-(10-hydroxydecyl)-5,6-dimethoxy-3-methyl-)	763	Unclassified	Unclassified	Unclassified			38.9	0	M+NH4	C19H32O5	-2.46634	4521.48	4104.62	4577.4	4120.25	4112.69	4105.93	4285.32	4522.71	4098.54	3469.64	3245.5	3456.71	3680.71	3782.58	3741.61	6270.06	6373.39	5771.35	6060.71	5998.42	5797.2
8.03_242.0551m/z	242.055	8.02652	neg	Guanidinoethyl methyl phosphate	66107	Unclassified	Unclassified	Unclassified			38.9	0	M+FA-H	C4H12N3O4P	1.94098	1296.53	1440	1521.25	1076.24	1076.8	1313.16	951.075	1207.88	1225.02	1195.56	1342.03	1532.66	1223.33	1268.97	1272.28	1012.53	1320.36	1366.83	1309.52	1390.86	1219.59
8.05_212.1641m/z	212.164	8.04513	pos	Neocnidilide	HMDB0034450	Organoheterocyclic compounds	Isobenzofurans	Unclassified	***	C17002	38.9	0	M+NH4	C12H18O2	-2.17648	3350.08	3567	3391.31	3437.47	3114.27	3593.98	3267.49	3725.38	3508.41	3447.67	3076.67	3389.22	3120.19	3409.33	3478.7	3190.49	3072.91	3544.47	3451.61	3213.32	3197.36
9.01_251.1636m/z	251.164	9.01282	pos	Blennin A	HMDB0031901	Lipids and lipid-like molecules	Prenol lipids	Terpene lactones	*		38.9	0	M+H	C15H22O3	-2.3684	1341.18	1497.63	1569.22	1536.47	1462.67	1496.35	1674.71	1591.35	1514.76	1529.57	1342.29	1717.99	1466.02	1351.45	1450.07	1388.99	1163.52	1473.61	1488.77	1354.51	1377.98
9.01_269.1742m/z	269.174	9.01282	pos	1-(3-Furanyl)-6,7-dihydroxy-4,8-dimethyl-1-nonanone	92894	Lipids and lipid-like molecules	Fatty Acyls	Fatty alcohols	*		38.9	0	M+H	C15H24O4	-1.87591	1390.86	1016.93	1433.21	1373.47	1051.98	1758.3	1173.26	1182.57	1400.25	1256.5	1458.23	1312.32	1267.37	1228.68	1452.58	1396.82	1250.75	1391.5	1402.57	1287.37	946.429
9.06_207.1022m/z	207.102	9.05992	neg	PPA	63086	Organic acids and derivatives	Organic phosphonic acids and derivatives	Organic phosphonic acids	**	C05682	38.9	0	M+FA-H	C11H14O	-2.79735	17544	17685.6	17961.4	17195.4	17890.2	17895.5	17881.2	17237.1	18231.8	18064.3	17986.3	18257.7	19494.8	17397.1	17952.2	17652.6	17943.3	16477.2	17349.8	17069.2	16986.7
9.44_343.1918m/z	343.192	9.43787	neg	DESOXYPEGANINE	44431	Unclassified	Unclassified	Unclassified			38.9	0	2M-H	C11H12N2	-2.83728	1199.73	1563.44	1007.66	1558.8	1231.68	1546.11	1390.17	1525.13	706.691	647.359	624.075	860.063	441.3	561.004	208.352	1398.02	1463.33	1730.3	1620.47	1752.29	1639.21
9.94_346.9951m/z	346.995	9.93693	neg	Erythrityl Tetranitrate	HMDB0015551	Organic oxygen compounds	Organic oxoanionic compounds	Organic nitrates			38.9	5.83	M+FA-H	C4H6N4O12	-4.26391	57547.4	55123.5	57256.1	58010.2	56384.5	55389.9	57097.6	57299.6	58054	58353.9	57495.8	60507.9	59843.3	57488.2	56229.9	53878.9	55097.4	55410.6	55396.4	57666.5	56645.5
0.00_127.0753m/z	127.075	0.00225	pos	Methyl sorbate	LMFA07010967	Lipids and lipid-like molecules	Fatty Acyls	Fatty acid esters	*		38.8	0	M+H	C7H10O2	-0.48931	3157.39	2467.44	2741.69	2746.93	3307.26	3132.07	3235.55	3148.96	2632.87	2629.99	3148.99	2638.96	2694.08	2725.78	3047.02	2613.93	2401.32	2497.72	3100.68	2639.01	3036.13
0.56_162.9979m/z	162.998	0.561567	pos	2-(Fluoromethoxy)-1,1,3,3,3-pentafluoro-1-propene (Compound A)	2424	Unclassified	Unclassified	Unclassified			38.8	0	M+H-H2O	C4H2F6O	1.2534	311.44	329.398	493.28	387.039	173.931	566.166	164.135	255.17	278.742	487.009	236.148	392.691	258.863	520.531	418.976	403.223	241.175	344.057	327.317	330.918	225.489
0.63_239.1611m/z	239.161	0.633767	pos	Dihydrozeatin	HMDB0012215	Organoheterocyclic compounds	Imidazopyrimidines	Purines and purine derivatives	*	C02029	38.8	0	M+NH4	C10H15N5O	-1.54037	37896.4	37299.5	37776.4	39936.3	39503.1	34209.5	41395.2	39414.4	42626.7	39567.9	36747.5	41764.2	38621.6	41815.1	36518.4	36972.2	36808.8	33371	36445.5	40918.7	40820.2
0.69_118.0613m/z	118.061	0.689883	pos	Hydantoin	66294	Unclassified	Unclassified	Unclassified			38.8	0	M+NH4	C3H4N2O2	1.55381	995.006	1391.2	1072.14	1348.66	753.259	828.99	890.356	1006.51	1647.65	1132.39	1011.79	1557.53	1180.92	1143.2	399.558	1031.76	986.921	1553.29	1038.34	1167.69	986.312
0.69_148.0601m/z	148.06	0.689883	pos	L-Glutamic acid	HMDB0000148	Organic acids and derivatives	Carboxylic acids and derivatives	Amino acids, peptides, and analogues	***	C00025	38.8	0	M+H	C5H9NO4	-2.26344	34858.7	34804.9	35172.8	34433.6	38521.6	37488.7	37382.7	37190.7	37138.5	31197.8	29445	31894.6	32739.2	30352.3	32363	33225.2	32520.5	31222.8	32868.2	33871.7	32064
0.69_158.0688n	176.103	0.689883	pos	4-Methylene-L-glutamine	63274	Unclassified	Unclassified	Unclassified			38.8	0	M+H, M+NH4	C6H10N2O3	-1.90223	82752.8	84702.6	83014.3	92463.3	88506.4	87518.5	91661.1	86390.7	90401.1	77703.9	78325.8	80085.6	79229.1	78574	76232.6	71175	75433.5	73504.5	78078.9	77971.6	77706.7
0.70_195.0504m/z	195.05	0.699133	neg	Gluconic acid	HMDB0000625	Organic oxygen compounds	Organooxygen compounds	Carbohydrates and carbohydrate conjugates	***	C00257	38.8	0	M-H	C6H12O7	-3.42508	245626	182222	220745	209698	278786	241980	231502	268912	229010	187430	182778	165427	166147	188940	227654	174298	192950	181659	205002	206941	212025
0.80_133.0621m/z	133.062	0.802117	neg	N,N'-Dimethylurea	4228	Organic acids and derivatives	Organic carbonic acids and derivatives	Ureas	**	C16364	38.8	0	M+FA-H	C3H8N2O	2.34082	5141.79	5339.5	5654.73	4941.43	5376.98	5209.41	6015.03	5459.55	3527.67	4171.75	4203.01	4033.86	3794.02	4323.35	4458.34	4988.71	5293.86	5643	4747.9	5593.18	5564.69
1.23_154.0496m/z	154.05	1.22763	pos	3-Hydroxyanthranilic acid	HMDB0001476	Benzenoids	Benzene and substituted derivatives	Benzoic acids and derivatives	***	C00632	38.8	0	M+H	C7H7NO3	-2.00797	13222.6	12114.2	12585.5	13230.1	14004.3	13462.7	13111.8	14168.3	13880.9	11620.8	11713.6	10954	11128.5	11013	11330.3	11245.1	11078.6	11277.5	10258.6	11124.7	10803
1.36_145.0493m/z	145.049	1.35772	pos	2(R)-Hydroxyadipic acid	HMDB0000368	Lipids and lipid-like molecules	Fatty Acyls	Fatty acids and conjugates	*		38.8	0	M+H-H2O	C6H10O5	-1.46779	3520.26	3297.33	3354.14	3638.61	3426.03	3233.19	3320	3562.48	3240.03	3361.41	3115.25	3507.33	3306.17	3196.35	3218.4	3371.13	3203.38	3296.74	3242.34	3293.62	3145.18
1.84_145.0493m/z	145.049	1.84213	pos	2-Hydroxyadipic acid	HMDB0000321	Lipids and lipid-like molecules	Fatty Acyls	Fatty acids and conjugates	*	C02360	38.8	0	M+H-H2O	C6H10O5	-1.55979	2024.89	1973.58	2074.19	2111.25	2084.44	2152.81	1956.61	2125.03	2177.24	2074.65	1999.41	1994.1	2162.65	2015.4	2020.54	1926.59	2059.59	2006.24	2160.15	2121.57	2014.98
1.94_285.0619m/z	285.062	1.94477	neg	(1R,6R)-6-hydroxy-2-succinylcyclohexa-2,4-diene-1-carboxylate	HMDB0303951	Unclassified	Unclassified	Unclassified			38.8	0	M+FA-H	C11H12O6	1.25022	3228.21	3129.42	2786.65	5608.78	5459.48	5873.57	5531.74	5555.61	5776.76	0.103715	0.103715	0.103715	0.103715	171.332	63.0346	1898.05	1902.53	2159.37	1661.62	2033.38	1937.81
10.14_257.1760m/z	257.176	10.1431	neg	(±)-(E)-3-Methyl-4-decen-1-yl acetate	HMDB0032792	Lipids and lipid-like molecules	Fatty Acyls	Fatty alcohol esters	*		38.8	0	M+FA-H	C13H24O2	0.931479	11757.8	11723.1	12279.3	12884.5	12778.3	12441	12967.2	13758.9	12632.9	10096.3	10336.1	10063.2	9918.3	9324.86	9773.83	13133.1	13415.4	13273.5	13933.2	13356.5	13168
10.35_322.9940m/z	322.994	10.3494	neg	2-C-Methyl-D-erythritol 2,4-cyclodiphosphate	64016	Unclassified	Unclassified	Unclassified			38.8	0	M+FA-H	C5H12O9P2	0.474361	123105	123918	126211	123359	124258	119240	122242	122262	122511	122470	122027	125664	123789	121088	123302	118676	120185	119740	119110	119907	117661
10.39_274.2007m/z	274.201	10.3884	pos	5-Nonyltetrahydro-2-oxo-3-furancarboxylic acid	87337	Organoheterocyclic compounds	Lactones	Gamma butyrolactones	*		38.8	0	M+NH4	C14H24O4	-2.45362	23422	24570.2	23764.7	23689.8	22961.6	24251.7	23065.3	24029	23145.2	22266.7	22730.6	23852.7	21819.5	21865.3	22280.3	22528	23265.2	22867.4	22735.7	22035.4	22165.4
10.65_277.0953m/z	277.095	10.649	pos	10-Hydroxycarbazepine	66662	Organoheterocyclic compounds	Benzazepines	Dibenzazepines	**	C07493	38.8	0	M+Na	C15H14N2O2	2.16658	1075.32	1626.09	1163.42	719.898	1367.63	1227.84	1294.16	677.945	1841.2	1970.55	1623.45	2339.42	1753	1325.78	1548.95	1174.11	1605.51	1400.31	1302.14	1465.93	1798.98
11.22_200.2004m/z	200.2	11.2216	pos	2-dodecenal	36592	Organic oxygen compounds	Organooxygen compounds	Carbonyl compounds	*		38.8	0	M+NH4	C12H22O	-2.67668	82972.5	81569.9	85964	79449.4	91581.3	95180.7	88494.3	92233.7	77632.1	120992	145292	118994	131931	139228	135173	87292.6	101870	97125.1	85146.9	97313	86577.6
11.76_526.3524m/z	526.352	11.7621	neg	Lyso-PAF C-16	24070	Unclassified	Unclassified	Unclassified			38.8	0	M+FA-H	C24H52NO6P	1.95234	72716.3	80187.9	80056.7	82411.8	81961.4	85723.4	84144.4	81934.4	82022.9	102328	95820.2	98004.5	104924	95335.2	93278.5	89526.6	80926	79358.4	82080.5	83365.7	89677.5
12.22_606.2842m/z	606.284	12.2197	pos	Pentigetide	HMDB0038221	Phenylpropanoids and polyketides	Isoflavonoids	Hydroxyisoflavonoids			38.8	0	M+NH4	C22H36N8O11	-0.029081	50812	57637.7	55869.1	54497.6	68874.6	51800	65929.5	57071.7	65953.5	80988	66566	67822	54976.6	63693	65119	71220.6	70049.4	52341.2	63017.8	66206.4	69919.1
12.41_1046.7249n	1047.73	12.4105	pos	GM4(d18:1/20:0)	LMSP0601AA03	Lipids and lipid-like molecules	Sphingolipids	Acidic glycosphingolipids			38.8	1.01	M+H, M+Na	C55H102N2O16	1.84732	1.76991e+07	1.71868e+07	1.70705e+07	1.76768e+07	1.7966e+07	1.50813e+07	1.78186e+07	1.40362e+07	1.75152e+07	2.19537e+07	1.99518e+07	1.86763e+07	2.10551e+07	2.12765e+07	1.98502e+07	1.95598e+07	1.77209e+07	1.613e+07	1.33852e+07	1.75311e+07	1.71228e+07
13.23_867.5524m/z	867.552	13.2265	neg	PGP(a-13:0/a-25:0)	HMDB0116517	Lipids and lipid-like molecules	Glycerophospholipids	Glycerophosphoglycerophosphates	*		38.8	0	M-H2O-H	C44H88O13P2	0.270677	410189	437445	446163	148275	497743	363674	48824	406211	55127.3	454790	412834	349703	456497	366391	451502	36206	376518	414554	356620	454465	368824
14.34_172.0139n	343.02	14.344	neg	Glycerol 2-phosphate	44760	Lipids and lipid-like molecules	Glycerophospholipids	Glycerophosphates		C02979	38.8	0	M-H, 2M-H	C3H9O6P	1.08398	152967	152435	148942	151016	151928	149351	153877	153197	157097	146670	148971	151249	153680	150123	143744	143588	152066	145125	144598	143620	150319
14.84_161.1070m/z	161.107	14.8361	pos	Tryptamine	HMDB0000303	Organoheterocyclic compounds	Indoles and derivatives	Tryptamines and derivatives	***	C00398	38.8	0	M+H	C10H12N2	-2.29512	796187	779650	793076	794298	784169	793335	786491	810054	783815	756623	765716	764473	771496	765724	786462	743106	745283	766628	759899	749467	748901
15.84_164.1431m/z	164.143	15.8366	pos	N-Ethyl trans-2-cis-6-nonadienamide	HMDB0032273	Lipids and lipid-like molecules	Fatty Acyls	Fatty amides	**	C06551	38.8	0	M+H-H2O	C11H19NO	-1.79944	466377	462287	456805	459474	450434	461559	456880	470377	458172	440006	439195	452856	451119	439426	462987	430449	428612	439911	444039	435772	437652
15.84_226.0115m/z	226.012	15.8366	pos	2-(Acetamidomethylene)succinate	63871	Unclassified	Unclassified	Unclassified			38.8	0	M+K	C7H9NO5	1.48442	863028	848579	864638	853686	869859	887864	863722	885873	843074	842913	858476	871421	816101	810231	852659	815618	837126	827200	819793	813113	791657
2.89_145.0493m/z	145.049	2.89375	pos	2-Hydroxy-2-ethylsuccinic acid	HMDB0059758	Lipids and lipid-like molecules	Fatty Acyls	Fatty acids and conjugates	**	C02488	38.8	0	M+H-H2O	C6H10O5	-1.41963	1361.56	1495.68	1327.04	1527.05	1397.3	1455.26	1328.03	1389.61	1312.4	1305.53	1266.28	1338.76	1227.44	1433.61	1461.28	1374.74	1288.61	1488.33	1334.75	1276.71	1401.47
2.91_207.1376m/z	207.138	2.91062	pos	2-Phenylethyl pentanoate	90376	Lipids and lipid-like molecules	Fatty Acyls	Fatty acid esters	*		38.8	0	M+H	C13H18O2	-1.89816	1510.81	1425.99	1475.98	1438.57	1133.33	1291.63	1450.1	1243.96	1534.29	1393.87	1426.28	1661.64	1511.59	1599.79	1500.37	1001.98	1337.36	1502.54	1510.63	1614.77	1414.55
3.15_204.1227m/z	204.123	3.14582	pos	5-(2-Methylpropyl)tetrahydro-2-oxo-3-furancarboxylic acid	HMDB0030988	Organoheterocyclic compounds	Lactones	Gamma butyrolactones	*		38.8	0	M+NH4	C9H14O4	-2.01019	1307.38	1267.7	1266.57	1480.03	1395.38	1365.45	1148.66	1508.83	1581.44	1027.31	1199.86	1098.82	1454.2	1123.1	1342.93	1419.96	1440.34	1695.32	1344.69	1036.51	1394.55
4.93_262.2008m/z	262.201	4.93368	pos	Menthyl ethylene glycol carbonate	HMDB0036141	Lipids and lipid-like molecules	Prenol lipids	Monoterpenoids	*		38.8	0	M+NH4	C13H24O4	-2.02637	646.813	605.662	386.922	399.19	343.161	482.636	376.635	411.304	420.936	513.404	490.525	548.798	466.459	450.695	482.208	589.19	578.004	743.08	537.056	729.925	505.162
5.26_203.1387m/z	203.139	5.25535	pos	Alanyl-Leucine	HMDB0028691	Organic acids and derivatives	Carboxylic acids and derivatives	Amino acids, peptides, and analogues	***		38.8	0	M+H	C9H18N2O3	-1.78046	1605.21	1297.27	1210.68	3245.83	2460.58	1991.22	2803.81	1020.8	2051.36	1496.46	1002.61	1421.57	1666.62	2279.56	3151.88	2282.38	1504.7	4091.97	2966.52	2039.71	2158.36
5.37_207.1376m/z	207.138	5.3735	pos	2-Phenylpropyl butyrate	HMDB0034469	Lipids and lipid-like molecules	Fatty Acyls	Fatty acid esters	*		38.8	0	M+H	C13H18O2	-1.75071	1577.24	1587.2	1690.71	1785.47	1677.96	1770.47	1550.77	1639.84	1654.17	1371.31	1317.98	1642.13	1517.54	1507.07	1623.08	1569.51	1437.26	1535.1	1697.52	1728.03	1484.38
5.93_255.1585m/z	255.158	5.9317	pos	C75	44901	Unclassified	Unclassified	Unclassified			38.8	0	M+H	C14H22O4	-2.39593	10343.2	9816.37	9875.82	10618.7	10066.7	10901.2	9737.07	10534.6	10197.6	9493.07	9301.02	9512.8	9788.3	9927.43	10233.9	9975.92	9553.21	9445.47	9154.79	9597.04	9750.48
5.98_235.1687m/z	235.169	5.98232	pos	4,10-Longipinanedione	88165	Lipids and lipid-like molecules	Prenol lipids	Monoterpenoids	*		38.8	0	M+H	C15H22O2	-2.26635	1472	1333.95	1190.46	1386.48	1283	1320.72	1299.04	1315.9	1321.84	1149.81	1384.82	1118.2	1332.29	1176.51	1395.23	1283.97	1237.4	1260.68	1441.55	1241.44	1466.49
6.39_227.0923m/z	227.092	6.39045	neg	Iridotrial	LMPR0102070004	Lipids and lipid-like molecules	Prenol lipids	Isoprenoids	**	C06070	38.8	0	M+FA-H	C10H14O3	-1.23502	738.299	748.081	803.76	1050.12	873.584	897.776	1207.1	1237.58	1657.36	871.417	1050.35	1134.44	1604.6	984.86	952.265	1299.65	982.833	840.323	1030.18	962.32	1176.37
6.84_186.0554m/z	186.055	6.8381	neg	5-Methoxyindoleacetate	7016	Organoheterocyclic compounds	Indoles and derivatives	Indolyl carboxylic acids and derivatives	**	C05660	38.8	0	M-H2O-H	C11H11NO3	-3.01582	697.884	561.652	573.521	933.96	971.835	969.651	900.378	1053.11	741.391	309.248	305.702	309.944	258.551	352.372	171.94	412.726	397.165	476.079	488.118	451.392	638.132
7.23_144.1381m/z	144.138	7.22883	pos	(3xi,5Z)-1,5-Octadien-3-ol	87319	Lipids and lipid-like molecules	Fatty Acyls	Fatty alcohols	*		38.8	0	M+NH4	C8H14O	-1.77544	8575.95	8681.59	8571.12	8666.92	8584.3	8557.18	8374.49	8692.05	8200.38	8384.65	8120.14	8310.07	8293.14	8186.74	8425.17	8095	8027.58	8516.41	8299.32	8230.73	8029.28
7.30_255.1949m/z	255.195	7.2956	pos	Kikkanol A	71808	Unclassified	Unclassified	Unclassified			38.8	0	M+H	C15H26O3	-2.28359	3006.69	3244.19	2909.2	2937.34	3033.81	3187.59	3010.99	3074.83	2985.79	3036.46	3018.32	2929.9	2886.19	3156.93	3261.59	3103.59	2771.04	3139.18	2862.05	2996.58	3003.52
7.61_498.2904m/z	498.29	7.61352	neg	Taurochenodesoxycholic acid	HMDB0000951	Lipids and lipid-like molecules	Steroids and steroid derivatives	Bile acids, alcohols and derivatives	***	C05465	38.8	7.47	M-H	C26H45NO6S	1.90895	30000	30980.6	31512.6	35792	36129	34009.9	31871.9	33042.7	32890.3	24683.4	24279.4	24259.6	23482.1	24996.3	24236.9	32270.4	34045.9	34313.1	30177.3	34172.9	33970.2
7.97_232.9850m/z	232.985	7.97477	neg	Perflutren	HMDB0014696	Organohalogen compounds	Organofluorides	Unclassified			38.8	0	M+FA-H	C3F8	-2.26521	5474.79	5623.31	5379.6	5189.35	5291.9	5515.42	5079.86	5317.18	5823.97	5671.39	5459.25	5403.46	5713.19	5472	5287.84	5125.74	5233.88	5584.18	4738.94	5403.74	5445.56
8.54_464.3023m/z	464.302	8.5433	neg	Glycocholic acid	HMDB0000138	Lipids and lipid-like molecules	Steroids and steroid derivatives	Bile acids, alcohols and derivatives	***	C01921	38.8	0	M-H	C26H43NO6	1.09693	1770.64	2285.82	1898.48	902.674	2163.46	1217.82	1702.09	2607.09	1910.73	2332.98	2151.27	1861.02	1829.67	1388.23	1870.73	3055.83	3054.33	3508.09	3891.39	2136.62	3209.75
8.65_210.1848m/z	210.185	8.64635	pos	2,6-Diisopropyl-3-methylphenol	HMDB0029820	Lipids and lipid-like molecules	Prenol lipids	Monoterpenoids	*		38.8	0	M+NH4	C13H20O	-2.25085	8381.42	8810.96	8179.91	8139.8	8189.78	8857.25	8492.6	8673.96	8700.33	7586.44	8166.77	8368.17	8015.45	8483.16	8267.05	7768.58	8531.86	8570.34	8059.62	7912.22	8300.62
8.86_287.1401m/z	287.14	8.86342	pos	Schradan	72766	Unclassified	Unclassified	Unclassified			38.8	0	M+H	C8H24N4O3P2	1.68421	2096.9	2236.87	2210.35	2255.07	1904.66	2320.76	2173.58	2218.6	2204.39	2141.69	2209.95	1981	2135.51	2131.84	2315.56	1974.5	1676.4	2039.89	2015.03	1939.95	2181.8
9.28_318.1180m/z	318.118	9.28098	pos	4-(β-D-Glucosyloxy)benzoate	64012	Unclassified	Unclassified	Unclassified			38.8	0	M+NH4	C13H16O8	-1.10227	7623.96	6951.94	6882.36	7778.67	8390.6	7906.62	7600.05	7514.06	7479.14	8904.82	9316.64	8556.53	9230.4	8811.48	9432.32	10554.2	10750.9	11216.4	9471.35	10197	9904.25
9.39_343.2947m/z	343.295	9.39112	pos	N-pentadecanoyl-L-Homoserine lactone	64795	Unclassified	Unclassified	Unclassified			38.8	0	M+NH4	C19H35NO3	-2.64949	12464.8	11362	11179.9	11627.4	11814.2	10873.9	12489	13799.4	12829	20835.9	11434.2	8118.11	10971	8529.16	9156.88	11327.3	10300.6	10450.1	8852.08	11142.7	8678.28
9.63_406.2723n	451.271	9.62718	neg	7-ketodeoxycholic acid	5380	Lipids and lipid-like molecules	Steroids and steroid derivatives	Bile acids, alcohols and derivatives	*		38.8	0	M-H, M+FA-H	C24H38O5	0.808106	33481.3	32112.7	32710.3	25735.2	25731.6	24362.2	24463.6	23966.2	23450.7	29724.3	28800.9	29722.1	30353.7	30538.4	28491.8	54944.6	55427.8	58859.2	54659.1	54184.8	55285
0.07_101.0600m/z	101.06	0.0722667	pos	2-Hydroxy-3-methylbutyric acid	HMDB0000407	Lipids and lipid-like molecules	Fatty Acyls	Fatty acids and conjugates	***		38.7	0	M+H-H2O	C5H10O3	2.08023	8708.49	9074.33	9180.02	9587.88	9767.34	8789.52	9374.02	9117.25	9453.13	10057	9354.42	10185.5	9374.57	9288.28	9374.45	8652.11	8807.61	8781.69	9328.97	9847.35	9233.18
0.59_108.0689n	126.103	0.592017	pos	2-Ethylpyrazine	HMDB0031849	Organoheterocyclic compounds	Diazines	Pyrazines	*		38.7	0	M+H, M+NH4	C6H8N2	1.47032	15760.8	15778.8	15096.4	13421.7	11778.7	13314.9	11713	13303.5	12766.9	14009.4	14822.6	14957.2	14752.9	15638.8	15022.9	14714.5	14123.7	14083.6	13997.9	15791.2	15641.8
0.61_161.1281m/z	161.128	0.605833	pos	1-Aminocyclohexanecarboxylic acid	6589	Lipids and lipid-like molecules	Prenol lipids	Monoterpenoids	*		38.7	0	M+NH4	C7H13NO2	-2.27202	24085.8	24865.3	23514.8	24739.4	24202.2	25271.5	25515	26825.7	25855.1	23622.1	23409.5	24069.1	24394.5	23711	25767	20628.9	20731.3	20358.1	21364.7	21163.8	21490.9
0.68_203.1498m/z	203.15	0.67605	pos	Isocarbamid	72796	Unclassified	Unclassified	Unclassified			38.7	0	M+NH4	C8H15N3O2	-2.18772	29763.4	28133.1	26970.8	24401	24013.3	23515.7	24409.6	26015.4	25354.1	33032.1	35757.2	37346.5	35570	35329.6	35240.9	24721	29050.4	26135.2	27596.5	28758.4	31072.9
0.69_113.0710m/z	113.071	0.689883	pos	4-Hydroxypyridine	3232	Unclassified	Unclassified	Unclassified			38.7	0	M+NH4	C5H5NO	0.421706	813.876	635.115	989.511	862.086	1399.47	1046.17	951.94	1399.07	1148.13	996.089	641.544	748.175	979.979	1276.27	690.076	729.153	741.634	478.602	822.796	1042.24	1221.16
0.73_116.0456m/z	116.046	0.731417	pos	Ureidoglycine	63387	Unclassified	Unclassified	Unclassified			38.7	0	M+H-H2O	C3H7N3O3	1.06195	2389.82	2582.94	2340.3	2387.72	1931.32	2372.18	2187.02	2070.92	2532.59	2618.83	2487.56	2469.78	2702.75	2685.99	2842.78	2360.25	2057.92	2519.96	2848.29	2179.28	2192.6
0.75_141.0656m/z	141.066	0.74535	pos	Nicotinic acid	HMDB0001488	Organoheterocyclic compounds	Pyridines and derivatives	Pyridinecarboxylic acids and derivatives	***	C00253	38.7	0	M+NH4	C6H5NO2	-2.12789	6279.33	6730.66	6802.54	6353.96	5840.55	6926.26	6354.69	5959.76	6992.72	7490.84	7684.04	7323.38	6847.04	7597.1	7472.79	5916.54	6843.67	5781.78	6539.49	6686.35	6964.47
0.78_226.0816m/z	226.082	0.77595	pos	Dexnorfenfluramine	1957	Unclassified	Unclassified	Unclassified			38.7	0	M+Na	C10H12F3N	1.18813	2175.04	1926.85	2472.82	3003.66	2570.31	2561.43	2604.06	2002.38	2811.04	2553.93	2840.26	2800.49	2283.39	2236.92	2595.33	2283.32	2469.92	2402.53	2166.4	2306.4	2478.57
0.79_233.0300m/z	233.03	0.787517	neg	cis-2-Methylaconitate	58403	Organic acids and derivatives	Carboxylic acids and derivatives	Tricarboxylic acids and derivatives	**	C04225	38.7	0	M+FA-H	C7H8O6	-1.31539	3443.18	3022.92	3900.67	3593.67	4278.64	3917.11	3625.62	4098.15	4091.27	2012.86	2479.5	2375.67	2131.41	2330.47	2474.91	3918.12	4880.55	4845.29	4168.71	4379.56	4526.52
0.79_402.0110m/z	402.011	0.787517	neg	CDP	HMDB0001546	Nucleosides, nucleotides, and analogues	Pyrimidine nucleotides	Pyrimidine ribonucleotides	**	C00112	38.7	0	M-H	C9H15N3O11P2	0.171718	2062.84	1458.82	2532.07	2361.17	4278.35	4727.97	5392.01	5029.1	5458.93	3772.84	2127.54	4328.22	1988.75	2678.1	2135.45	2821.76	1788.54	3229.98	3619.42	2861.66	3615.2
0.82_175.0240m/z	175.024	0.8174	neg	Pyruvic acid	HMDB0000243	Organic acids and derivatives	Keto acids and derivatives	Alpha-keto acids and derivatives	***	C00022	38.7	0	2M-H	C3H4O3	-4.84925	13936.3	14030.4	14640.1	13725.9	14917.4	15128.2	14798.4	14825.1	14192.4	11455.5	12262.6	11983.8	11825.8	12292.3	12528.9	17154.2	18230	19747.9	18328.9	19000.8	18359.8
0.86_215.0157m/z	215.016	0.864167	pos	Isocitrate	3328	Organic acids and derivatives	Carboxylic acids and derivatives	Tricarboxylic acids and derivatives	**	C00311	38.7	0	M+Na	C6H8O7	-2.87013	19870	18608.6	20871.5	17209.5	19309.8	17849.5	18583.1	18849.5	18769.8	19355.5	19999.8	17876.7	17311.7	19291.1	20003.5	24940.1	27644.6	23130	24565.3	27000.3	25553.9
1.00_244.0694n	243.062	0.997417	neg	Pseudouridine	5734	Nucleosides, nucleotides, and analogues	Nucleoside and nucleotide analogues	Unclassified	**	C02067	38.7	0	M-H, M+FA-H	C9H12N2O6	-0.648739	3235.62	3611.63	3787.56	2963.21	2302.44	2738.89	1895.67	2299.55	3280.63	5980.49	5466.61	3389.63	3465.64	5999.88	5369.72	2891.51	1964.69	2779.49	2821.88	2590.9	2842.09
1.09_123.1168m/z	123.117	1.09488	pos	(Z)-6-Nonenal	87316	Organic oxygen compounds	Organooxygen compounds	Carbonyl compounds	*		38.7	0	M+H-H2O	C9H16O	0.0288473	4455.05	4913.13	4513.93	4570.89	4565.39	4450.06	4476.34	4855.77	4607.84	4568.67	4546.93	4624.07	4343.21	4973.32	4598.17	4115.53	4314.94	4574.99	4496.72	4665.93	4415.34
1.09_145.0493m/z	145.049	1.09488	pos	3-hexenedioic acid	LMFA01170087	Lipids and lipid-like molecules	Fatty Acyls	Fatty acids and conjugates	*		38.7	0	M+H	C6H8O4	-1.5039	1935.29	1837.31	1904.74	1824.77	1868.35	1872.02	1907.13	1944.45	1803.57	1719.89	1708.06	1874.51	1535.75	1760.38	1964.77	1755.99	1900.83	1774.38	1756.56	1715.68	1679.61
1.09_213.1117m/z	213.112	1.09488	pos	3,4-Methyleneazelaic acid	HMDB0059744	Lipids and lipid-like molecules	Fatty Acyls	Fatty acids and conjugates	*		38.7	0	M+H	C11H16O4	-2.1478	1505.59	1326.58	1263.19	1226.46	1606.18	1486.79	1394.73	1629.61	1225.27	1496.03	1384.92	1285.46	1101.87	1368.24	1410.86	1367.52	1480.45	1484.58	1213.32	1360.12	1453.05
1.19_132.0656m/z	132.066	1.19487	pos	(S)-5-Hydroxymethyl-2[5H]-furanone	265050	Unclassified	Unclassified	Unclassified			38.7	0	M+NH4	C5H6O3	0.77604	1749.91	1780.57	1636.81	1844.67	1618.17	1943.31	1895.86	1794.3	1603.23	1484.67	1801.59	1714.4	1551.61	1410.43	1447.02	1598.9	1902.91	1802.22	1743.6	1756.16	1585.93
1.65_189.0663m/z	189.066	1.6544	neg	3-Hydroxypyridine	44716	Unclassified	Unclassified	Unclassified			38.7	0	2M-H	C5H5NO	-3.44274	1373.46	1544.81	1385.04	1548.02	1271.83	1585.56	798.17	1402.07	1566.28	1594.4	1713.14	1377.6	1598	1502.3	1733.46	1745.43	1412.29	1605.59	2032.1	1378.12	1529.33
1.94_114.0663m/z	114.066	1.9421	pos	3-(N-Nitrosomethylamino)propionitrile	72998	Unclassified	Unclassified	Unclassified			38.7	0	M+H	C4H7N3O	0.866088	659.952	694.634	674.059	663.473	493.382	643.77	679.901	502.907	601.726	515.248	522.209	605.607	690.287	571.29	725.635	491.316	667.601	559.485	565.319	588.998	647.658
1.94_115.0390m/z	115.039	1.9421	pos	2-Hydroxy-2,4-pentadienoate	63523	Unclassified	Unclassified	Unclassified			38.7	0	M+H	C5H6O3	0.571204	378.575	413.519	439.614	442.296	417.743	327.649	444.524	321.969	377.875	398.608	378.362	391.336	397.746	274.473	404.92	464.304	348.614	346.466	369.171	342.306	351.554
10.04_255.1604m/z	255.16	10.04	neg	4-Methyl-5-hexanolide	HMDB0031174	Organoheterocyclic compounds	Lactones	Delta valerolactones	*		38.7	0	2M-H	C7H12O2	0.873949	3235.51	3830.68	3570.48	3693.44	3548.84	3801.01	3150.25	3624.05	3424.14	3091.72	3089.89	2873.24	2305.57	2921.56	2789.99	3522.03	3571.99	3799.58	3288.75	3692.28	3735.89
10.07_191.1427m/z	191.143	10.0733	pos	3-Hydroxy-beta-ionone	91835	Lipids and lipid-like molecules	Prenol lipids	Sesquiterpenoids	*		38.7	0	M+H-H2O	C13H20O2	-1.59525	1674.81	1456.39	1799.87	1844.4	1362.71	1797.9	1482.58	1606.75	1483.9	1112.38	1371.21	1553.24	1089.33	1033.04	1395.06	1722.97	1452.63	1481.84	1378.76	1614.87	1254.67
10.11_213.1492m/z	213.149	10.1087	neg	3-Methyl-3E-decen-2-one	LMFA12000023	Unclassified	Unclassified	Unclassified			38.7	0	M+FA-H	C11H20O	-2.1912	13862.8	14631.2	13610.3	12985.1	13412.9	13632	12771.4	13072	13345	12617.3	12290.1	12715.4	13468.7	11437.5	12261.4	19616.7	20427.3	19828.3	19490.6	21190.5	19511.2
10.31_309.1689m/z	309.169	10.306	pos	Phenol-formaldehyde, cross-linked, triethylenetetramine activated	88482	Unclassified	Unclassified	Unclassified			38.7	0	M+K	C13H26N4O2	0.56385	2104.62	2168.18	2217.82	2086.26	2347.24	2236.16	2122.3	2017.61	2054.37	1689.3	1633.96	1811.51	1955.91	1567.49	1554.06	2841.76	2535.77	1814.43	2293.62	1947.43	2970.92
10.66_503.3105m/z	503.311	10.6648	pos	1-heneicosanoyl-glycero-3-phosphate	HMDB0062317	Lipids and lipid-like molecules	Glycerophospholipids	Glycerophosphates	*		38.7	0	M+Na	C24H49O7P	-0.610468	18515.4	21251.2	18847.8	20071.2	17261.7	15334.4	19606.5	19757.8	18595.6	20856.4	18899	22520.5	22089.5	22045.4	19444.8	20219.3	19547.8	20532.3	18253.2	23260.5	21007.7
10.83_195.1012m/z	195.101	10.828	pos	3-Hydroxyphenyl-valeric acid	96026	Lipids and lipid-like molecules	Fatty Acyls	Fatty acids and conjugates	*		38.7	0	M+H	C11H14O3	-1.78315	42380.3	38496.7	38588.8	39810.6	37933.3	37652.5	36658.2	39383.9	38665.6	35324.6	33872.8	35481.2	36524.3	36995	38721.3	35996.9	36181.5	40775.3	35407	36586.7	35546
11.29_291.1607m/z	291.161	11.2858	neg	5,6-Dimethylbenzimidazole	4161	Organoheterocyclic compounds	Benzimidazoles	Unclassified	**	C03114	38.7	0	2M-H	C9H10N2	-2.96211	12648	13843.9	13685.2	16022.4	13676.7	13768.9	13597.4	13445.7	13876.4	12793.6	13570	15043.5	12651.4	13649.8	12253.5	13744.3	13408.4	13189.6	13336.9	14703.6	13332.5
11.32_506.3235m/z	506.323	11.3248	pos	LysoPE(20:2(11Z,14Z)/0:0)	HMDB0011513	Lipids and lipid-like molecules	Glycerophospholipids	Glycerophosphoethanolamines	***		38.7	0	M+H	C25H48NO7P	-1.24021	4216.09	5927.14	6694.01	8672.22	14017.1	11119.6	10623.4	12184.1	11104.4	3318.89	2743.37	3253.86	3642.97	1596.56	2987.79	6737.11	4402.37	4264.68	2319.48	3552.57	2395.73
12.13_239.2000m/z	239.2	12.1296	pos	Geranyl 3-methylbutanoate	HMDB0029350	Lipids and lipid-like molecules	Fatty Acyls	Fatty alcohol esters	*		38.7	0	M+H	C15H26O2	-2.33183	7315.58	6509.88	6492.98	6902.96	5932.39	6526.95	7044.99	6608.01	6039.66	6320.53	6310.58	6293.34	6477.32	7018.54	7004.37	6527.5	5062.57	6545.16	6157.58	6495.46	6574.77
12.60_235.1688m/z	235.169	12.6013	pos	Curcumanolide A	89117	Lipids and lipid-like molecules	Prenol lipids	Terpene lactones	*		38.7	0	M+H	C15H22O2	-1.95755	1595.03	1479.53	1706.82	1575.46	1188.11	1436.07	1527.72	980.447	1636.74	1251.64	1238.06	1079.25	1607.83	1807.55	1443.2	1217.78	1818.9	1233.72	1701.5	1026.89	1739.87
12.72_203.1427m/z	203.143	12.7176	pos	3-Phenylpropyl isovalerate	HMDB0036389	Lipids and lipid-like molecules	Fatty Acyls	Fatty acid esters	*		38.7	0	M+H-H2O	C14H20O2	-1.55189	4712.33	4399.85	4677.31	4810.84	5058.84	5049.62	5596.41	5700.21	4809.88	4928.6	4663.58	5104.01	4054.84	5154.57	4795.17	5170.55	5205.17	4174.22	5021.84	4684.76	5015.45
13.09_300.2892m/z	300.289	13.0941	pos	Oleic acid	HMDB0000207	Lipids and lipid-like molecules	Fatty Acyls	Fatty acids and conjugates	***	C00712	38.7	0	M+NH4	C18H34O2	-1.91394	3221.82	2976.14	2943.5	3657.68	3136.22	1961.09	3392.76	3318.22	2935.08	2930.83	2399.87	2817.82	2432.33	2032.53	2921.4	2495.43	2327.63	3478.36	2944.79	2415.76	2368.69
15.56_184.9860m/z	184.986	15.5639	neg	Acetylphosphate	HMDB0001494	Organic acids and derivatives	Organic phosphoric acids and derivatives	Phosphate esters	**	C00227	38.7	0	M+FA-H	C2H5O5P	2.70591	1888.21	1556.86	2047.06	1891.81	2046.93	2510.28	1783.27	1702.38	1974.59	1896.76	1710.67	1993.64	1999.85	1995.14	1785.41	2015.35	1890.77	2475.31	1852.28	1818.47	1737.31
2.07_240.1014m/z	240.101	2.06978	pos	L-Cystathionine	HMDB0000099	Organic acids and derivatives	Carboxylic acids and derivatives	Amino acids, peptides, and analogues	**	C02291	38.7	0	M+NH4	C7H14N2O4S	0.447468	1087.73	1012.89	1585.79	1189.21	1233.22	1096.07	1205.84	1438.14	1064.92	1092.48	1272.36	936.361	1255.64	1485.47	871.156	1500.7	1889.92	1633.91	1968.51	1548.45	2353.54
3.06_114.0663m/z	114.066	3.06247	pos	Beta-Guanidinopropionic acid	HMDB0013222	Organic nitrogen compounds	Organonitrogen compounds	Guanidines		C03065	38.7	0	M+H-H2O	C4H9N3O2	0.587248	768.817	789.155	751.05	745.76	657.641	758.003	827.703	766.115	730.163	686.724	744.212	814.087	811.299	676.233	801.873	659.496	672.487	752.289	705.135	731.342	749.086
3.11_145.0493m/z	145.049	3.11253	pos	2-Methyleneglutarate	63876	Lipids and lipid-like molecules	Fatty Acyls	Fatty acids and conjugates	*		38.7	0	M+H	C6H8O4	-1.60414	1714.74	1687.98	1649.05	1702.35	1524.42	1627.6	1479.64	1682.17	1634.81	1561.35	1628.99	1594.6	1660.35	1456	1828.17	1559.73	1523.9	1621.75	1629.96	1578.26	1553.77
4.87_206.0454m/z	206.045	4.86888	neg	4-(2-Aminophenyl)-2,4-dioxobutanoic acid	HMDB0000978	Organic oxygen compounds	Organooxygen compounds	Carbonyl compounds	**	C01252	38.7	0	M-H	C10H9NO4	-2.39104	4814.25	4682.69	4491.94	4979.73	5144.28	4785.7	4737.53	5066.84	4924.5	4991.81	5092.08	5130.35	5225.98	5203.38	4952.83	3979.42	4344.19	4175.81	4043.98	4015.01	4014.02
4.88_217.0967m/z	217.097	4.88278	pos	DICTAMNINE	43765	Unclassified	Unclassified	Unclassified			38.7	0	M+NH4	C12H9NO2	-2.26687	3138.43	3160.54	3183.51	4208.93	4125.82	4344.93	4398.35	4057.44	4159.16	1787.37	1675.27	1834.3	2109.54	1883.41	1989.58	2252.98	2228.2	1967.19	2349.03	2300.36	2349.5
4.94_168.9910m/z	168.991	4.93665	neg	glyceraldehyde-3-phosphate	149	Unclassified	Unclassified	Unclassified			38.7	0	M-H	C3H7O6P	1.44833	334.216	260.973	289.212	197.679	245.938	193.249	209.733	271.081	199.942	236.543	282.385	269.288	377.367	368.827	263.744	259.177	308.465	260.018	304.037	225.757	364.591
5.20_662.3054m/z	662.305	5.20393	pos	PHODiA-PE	LMGP20020021	Lipids and lipid-like molecules	Glycerophospholipids	Oxidized glycerophospholipids			38.7	6.26	M+K	C29H54NO11P	-1.87183	43961.3	41684.5	38050.5	31932.9	34774.9	32942.8	29570.5	32484.2	31154.3	54271.8	47748.4	52932.7	49998.1	48124.1	48579.8	40374.7	47750.1	45718.4	43119.7	46587.5	43772.3
5.36_240.0650m/z	240.065	5.35668	pos	NSC 210902	45322	Unclassified	Unclassified	Unclassified			38.7	0	M+H	C14H9NO3	-2.1339	1602.27	1615.9	1662.83	1583.85	1422.7	1709.57	1535.62	1680.92	1655.96	1294.47	1403.54	1553.75	1309.32	1484.71	1503.8	1575.38	1565.05	1498.75	1513.93	1915.73	1500.31
5.44_233.1855m/z	233.185	5.44117	pos	Ethyl 3-(N-butylacetamido)propionate	72595	Unclassified	Unclassified	Unclassified			38.7	0	M+NH4	C11H21NO3	-2.41069	8053.93	7077.65	7919.84	4982.92	5111.44	6148.02	4380.49	5462.19	4724.11	10764.8	14066.8	10767.2	11810.6	10815	11256.2	10348.7	10409.7	8973.03	8911.12	9642.27	9317.01
5.48_165.1272m/z	165.127	5.4751	pos	Linalyl formate	HMDB0030424	Lipids and lipid-like molecules	Prenol lipids	Monoterpenoids	*		38.7	0	M+H-H2O	C11H18O2	-1.31489	1259.1	1243.9	1303.58	1232.48	1278.25	1378.23	1364.85	1184.46	1284.97	1211.78	1222.96	1321.73	1238.11	1214.55	1353.63	1245.38	1201.85	1369.84	1339	1372.51	1217.87
5.56_188.1431m/z	188.143	5.55953	pos	(+/-)-2-(4'-Isobutylphenyl)propionitrile	66188	Unclassified	Unclassified	Unclassified			38.7	0	M+H	C13H17N	-1.74155	3984.64	3706.53	3831.65	4061.51	3783.52	4023.51	3895.91	3813.64	3875.58	3658.98	3687.1	3580.02	3730.91	4022.47	4449.98	3696.35	3535.41	3880.31	3647.36	3955.77	3631.68
5.84_295.0826m/z	295.083	5.84242	neg	Samin	HMDB0038926	Organoheterocyclic compounds	Benzodioxoles	Unclassified			38.7	0	M+FA-H	C13H14O5	0.992373	993.108	887.97	1104.91	208.718	314.387	235.927	155.608	309.146	255.558	2575.71	2671.53	2765.67	2278.05	2410.45	2581.21	1196.46	1208.24	1561.35	1019.04	1067.34	1197.11
5.95_261.1346m/z	261.135	5.94575	neg	Undecanedioic acid	5846	Lipids and lipid-like molecules	Fatty Acyls	Fatty acids and conjugates	*		38.7	0	M+FA-H	C11H20O4	0.994591	1469.47	1486.19	1422.37	1040.72	804.444	1227.19	1268.67	1469.3	1076.32	1455.97	1093.44	1300.67	2441.69	886.459	1153.64	1288.22	1100.31	1078.7	1183.84	2128.14	906.454
6.36_165.0755m/z	165.076	6.36213	pos	Mannitol	HMDB0000765	Organic oxygen compounds	Organooxygen compounds	Carbohydrates and carbohydrate conjugates	***	C00392	38.7	0	M+H-H2O	C6H14O6	-1.33896	1514.53	1504.78	1412.47	1219.92	1200.3	1256.86	1163.41	1142.28	1136.65	2048.07	2147.48	2044.57	2085.03	1909.25	2018.84	2106.52	2181.46	1902.61	1929.63	1727.59	1987.16
6.55_199.0970m/z	199.097	6.54507	neg	Senecioic acid	HMDB0000509	Lipids and lipid-like molecules	Fatty Acyls	Fatty acids and conjugates	*		38.7	0	2M-H	C5H8O2	-3.05278	3252.45	3376.81	3288.33	3470.42	3820.49	3329.82	3375.22	3757.74	3520.82	3106.98	2976.98	3382.25	3059.53	2695.36	3273.1	3429.03	3830.64	3620.31	3300.75	3536.77	3372.12
8.32_391.2133m/z	391.213	8.3193	neg	Cortexolone	5088	Lipids and lipid-like molecules	Steroids and steroid derivatives	Hydroxysteroids	**	C05488	38.7	0	M+FA-H	C21H30O4	1.99647	16679.7	16041	16918.6	17528.3	17795.8	16745.8	16990.6	15689.6	16669.4	15268.4	14619.1	15121	14615.2	14041.7	13888.6	20708.9	23205.7	21270.8	20862.5	20215	20244.6
8.93_307.0959m/z	307.096	8.93028	pos	DMABA-d6 NHS ester	96492	Unclassified	Unclassified	Unclassified			38.7	0	M+K	C13H8D6N2O4	-0.884795	1084.06	1083.64	1079.71	1403.53	789.029	1028.85	1297.12	1158.34	1168.77	1434.78	1206.88	1167.63	1177.92	1380.56	1375.02	900.959	987.577	1093.94	1333.66	976.858	1056.44
9.11_228.0844m/z	228.084	9.10822	pos	N-Acetyl-D-fucosamine	70938	Unclassified	Unclassified	Unclassified			38.7	0	M+Na	C8H15NO5	0.833161	4698.47	4107.32	4591.06	4477.85	4083.22	4996.45	4264.89	4504.92	3938.78	3846.59	4047.5	4302.72	3275.53	3781.93	4280.53	4244.86	4341.2	4312.33	4023.82	4154.49	4323.83
9.33_290.2683m/z	290.268	9.32778	pos	(R)-3-Hydroxy-hexadecanoic acid	HMDB0010734	Lipids and lipid-like molecules	Fatty Acyls	Fatty acids and conjugates	*		38.7	0	M+NH4	C16H32O3	-2.53274	38415.5	37953.3	36876.3	31520.9	31070.5	31848.2	31194.3	32496.2	30122.5	42379.4	45130.6	40018.8	43149.3	43335.4	43053.8	32922.2	34228.9	33612.5	33836.2	34039.2	34072.6
9.37_276.2163m/z	276.216	9.3747	pos	Tetradecanedioic acid	LMFA01170018	Lipids and lipid-like molecules	Fatty Acyls	Fatty acids and conjugates	*		38.7	0	M+NH4	C14H26O4	-2.35062	1729.81	2337.51	2046.53	1861.47	5836.95	2298.74	4861.3	2193.58	3689.42	3967.83	2087.84	3728.58	2866.35	5285.97	6863.72	2468.73	2793.34	3986.39	8560.51	1984.83	3166.98
0.00_145.0493m/z	145.049	0.00225	pos	(E)-2-Methylglutaconic acid	6584	Lipids and lipid-like molecules	Fatty Acyls	Fatty acids and conjugates	*		38.6	0	M+H	C6H8O4	-1.85816	2097.95	2038.71	2030.96	2256.06	2583.76	2027.81	2553.6	2207.33	2173	2248.05	2146.27	2218.11	2141.13	1950.43	2516.3	1761.28	2029.2	1770.15	2359.81	2249.84	2325.56
0.00_215.1274m/z	215.127	0.00225	pos	5-Hexyltetrahydro-2-oxo-3-furancarboxylic acid	87328	Organoheterocyclic compounds	Lactones	Gamma butyrolactones	*		38.6	0	M+H	C11H18O4	-1.83057	7220.01	6949.86	7435.99	7410.02	7722.52	7272.23	7122.81	7242.64	6877.05	7232.68	6998.48	6671.5	7026.05	6666.22	7523.26	6508.23	7125	6748.52	7647.06	6711.26	6920.95
0.58_148.0271m/z	148.027	0.577083	pos	4-Pyrimidine Methanamine (hydrochloride)	45035	Unclassified	Unclassified	Unclassified			38.6	0	M+K	C5H7N3	-0.734804	174.911	165.667	163.409	257.899	334.765	153.422	141.197	137.758	194.482	334.193	102.7	156.983	56.1449	65.007	118.254	151.866	182.45	86.8685	246.596	259.556	216.056
0.70_279.1908m/z	279.191	0.703733	pos	3-Hydroxyisovalerylcarnitine	6505	Lipids and lipid-like molecules	Fatty Acyls	Fatty acid esters	*		38.6	0	M+NH4	C12H23NO5	-2.57634	36497.6	33719	42708.1	37952.1	35605.5	36386.8	44372	40521.9	37266.7	45437.3	46229	49411	58112.6	46647.5	46946.3	39740.2	41350.9	40621	43986.4	46010.2	36221.5
0.71_229.0116m/z	229.012	0.71335	neg	3,4-Dihydroxy-2-butanone 4-phosphate	63860	Unclassified	Unclassified	Unclassified			38.6	0	M+FA-H	C4H9O6P	-1.33245	5185.95	6970.08	7326.14	5043.15	3991.09	2581.29	6406.16	5195.18	7713.32	6613.37	5747.02	6730.33	6471.46	7540.64	7452.28	10659.6	11168.7	10894	10567.8	10066.6	10204.1
0.76_125.0709m/z	125.071	0.760333	pos	Methylimidazole acetaldehyde	58224	Organoheterocyclic compounds	Azoles	Imidazoles	**	C05827	38.6	0	M+H	C6H8N2O	0.01749	449.572	369.371	387.123	373.325	331.013	348.218	331.156	316.052	303.408	525.968	681.494	502.157	498.629	566.965	516.042	274.16	352.303	274.214	114.553	327.322	347.72
0.78_171.0891n	189.123	0.77595	pos	(3-Methylcrotonyl)glycine methyl ester	6386	Unclassified	Unclassified	Unclassified			38.6	0	M+NH4, M+Na	C8H13NO3	-2.34836	22348.5	22660.7	22590.4	27060.7	26132.4	25747.5	25760.2	26472.4	24477.7	22309	21790.5	22505.3	20806.1	19851.8	22291.3	17663.8	17456.2	18626.3	16966.3	17564.7	17244.7
0.99_132.0766m/z	132.077	0.989833	pos	N-Methylhydantoin	58171	Organoheterocyclic compounds	Azolines	Imidazolines	**	C02565	38.6	0	M+NH4	C4H6N2O2	-1.19957	666.523	771.912	747.776	560	491.523	843.126	476.495	566.824	802.122	921.456	636.781	603.582	707.001	233.073	543.633	726.418	763.267	741.313	464.077	530.975	537.824
1.00_113.0234m/z	113.023	1.00368	pos	Citraconic acid	HMDB0000634	Lipids and lipid-like molecules	Fatty Acyls	Fatty acids and conjugates	**	C02226	38.6	0	M+H-H2O	C5H6O4	0.747165	3296.44	3181.81	3412.46	3250.79	3477.21	3253.8	3154.2	3358.77	2897.66	3349.47	3373.37	3465.38	3228.3	3367.17	3178.56	3216.05	3276.28	3072.41	3178.92	3105.65	2915.67
1.00_240.1085m/z	240.108	1.00368	pos	6-Acetyl-D-glucose	65808	Unclassified	Unclassified	Unclassified			38.6	0	M+NH4	C8H14O7	3.15661	10690.2	11215.8	10493.9	10394.7	10880.6	11706.6	12145	11035.7	12373.7	10969	9598.11	9176.07	9332.79	8388.87	8824.68	9921.72	11190.3	10294.9	9927.11	8650.5	8885.98
1.00_344.1331m/z	344.133	1.00368	pos	Famciclovir	2650	Organoheterocyclic compounds	Imidazopyrimidines	Purines and purine derivatives			38.6	0	M+Na	C14H19N5O4	0.596235	20917.7	22836.5	19936.3	19811.8	23621.1	21504.4	22903.9	22813	22892.4	16682.7	14653	16332.2	13248.2	13785.9	16143	23079.6	24010.6	23851.9	22415.7	24634.1	20849.1
1.21_127.0389m/z	127.039	1.21137	pos	5-Hydroxymethyl-2-furancarboxaldehyde	HMDB0034355	Organic oxygen compounds	Organooxygen compounds	Carbonyl compounds	***	C11101	38.6	0	M+H	C6H6O3	-0.210767	12603.6	12272.2	12219.9	12671	12360.8	12639.6	12443	12603.7	12412.3	11275.3	11739.7	12192.7	11869	11777.8	11674.2	11741.8	11752.5	11649.8	11443.8	11700	11477.1
1.29_113.0234m/z	113.023	1.29333	pos	Mesaconic acid	4130	Lipids and lipid-like molecules	Fatty Acyls	Fatty acids and conjugates	**	C01732	38.6	0	M+H-H2O	C5H6O4	0.598494	1421.93	1191.88	1317.38	1264.06	1364.71	1298.91	1435.22	1326.95	1350.05	1323.44	1416.17	1383.93	1406.2	1412.34	1400.3	1238.78	1341.53	1351.19	1429.64	1262.51	1296.19
1.38_188.9974m/z	188.997	1.38262	neg	3-Hydroxy-4-aminopyridine sulfate	HMDB0061120	Organic acids and derivatives	Organic sulfuric acids and derivatives	Arylsulfates			38.6	0	M-H	C5H6N2O4S	-0.961787	215.98	197.912	133.197	166.681	129.328	213.425	270.391	225.611	377.479	113.698	231.482	191.966	140.864	60.0149	181.807	192.679	157.148	114.934	130.677	134.283	234.703
1.44_227.1273m/z	227.127	1.4407	pos	Polyethylene, oxidized	88485	Organic acids and derivatives	Keto acids and derivatives	Medium-chain keto acids and derivatives	*		38.6	0	M+H-H2O	C12H20O5	-2.10612	1242.77	1102.21	1257.23	1170.9	1300.61	1198.45	1108.51	1160.92	1278.53	1238.64	1152.96	1136.25	952.119	1071.55	1277.87	1269.24	1241.91	1275.12	1204.37	996.885	991.81
1.66_145.0493m/z	145.049	1.65717	pos	3-Methylglutaconic acid	HMDB0000522	Lipids and lipid-like molecules	Fatty Acyls	Fatty acids and conjugates	*		38.6	0	M+H	C6H8O4	-1.70896	3128.74	3205.09	3190.8	3171.54	3218.9	3219	3394.15	3262.19	3175.2	3121.63	3167.74	3146.81	3167.37	3098.97	3198.06	3031.42	3048.27	3164.68	3152.55	2886.81	3063.68
10.42_206.0664m/z	206.066	10.4219	pos	(Z)-But-1-ene-1,2,4-tricarboxylate	HMDB0060320	Organic acids and derivatives	Carboxylic acids and derivatives	Tricarboxylic acids and derivatives	**	C04002	38.6	0	M+NH4	C7H8O6	2.59687	1064.55	1077.05	842.938	1038.11	898.184	1180.21	942.361	1146.53	944.665	942.426	964.821	1048.79	1051.87	905.828	955.306	1122.02	847.336	1115.88	925.532	1002.13	1049.51
10.62_378.2421m/z	378.242	10.6245	neg	N-palmitoyl-phosphoethanolamine	HMDB0059630	Organic acids and derivatives	Organic phosphonic acids and derivatives	Organic phosphonic acids			38.6	1	M-H	C18H38NO5P	1.60342	28659	26995.3	24870.9	33649.1	26351.4	24395.7	31011.4	28387.7	27805.9	20338	23291	27251.9	27993.5	20783.3	23972.6	25096.9	22372.3	33177.5	29470.3	28309.5	27544.4
10.81_191.1790m/z	191.179	10.8121	pos	cis-Caryophyllene	44280	Unclassified	Unclassified	Unclassified			38.6	0	M+H	C14H22	-2.10773	1592.17	1491.17	1590.14	3896.85	13157.9	3400.26	5952.36	2284.35	4609.92	12993	2254.34	11447.8	4198.06	11351.4	14702.4	3577.86	5168.3	6030.2	19201	3023.48	5323.66
10.83_209.1168m/z	209.117	10.828	pos	3,4-Methylenesebacic acid	HMDB0059729	Lipids and lipid-like molecules	Fatty Acyls	Fatty acids and conjugates	*		38.6	0	M+H-H2O	C12H18O4	-1.90091	6548.88	6552.79	6050.92	6999.22	7396.41	7948.81	7091.75	8065.33	7154.6	3423.38	3168.87	3535.3	3717.25	3581.19	3376.12	6785.66	6951.48	6580.99	6415.43	6557.35	6715.94
10.87_286.3097m/z	286.31	10.8734	pos	Stearaldehyde	6658	Lipids and lipid-like molecules	Fatty Acyls	Fatty aldehydes	*	C01838	38.6	0	M+NH4	C18H36O	-2.6145	23947.4	22444.9	23275	21807.9	20122.2	22495.7	21484.3	22408.6	20592.2	20395.3	24383	26206.6	26869.3	26160.3	22691.1	22834.6	24329.5	22592.5	21672.9	23994	21090.1
10.89_119.0856m/z	119.086	10.8888	pos	Indane	HMDB0059837	Benzenoids	Indanes	Unclassified			38.6	0	M+H	C9H10	0.453097	9842.84	8707.97	9443.12	7830.71	7882.17	7937.3	7498.97	7166.97	7383.99	7750.01	7470.91	7888.23	7567.62	8209.13	8084.52	7710.24	8124.78	8282.56	7558.56	8365.69	7713.47
11.00_318.2268m/z	318.227	11.0009	pos	3-hydroxynonanoyl carnitine	HMDB0061635	Lipids and lipid-like molecules	Fatty Acyls	Fatty acid esters	*		38.6	0	M+H	C16H31NO5	-2.07121	1451.65	1227.63	1714.16	1695.52	2363.28	1665.9	1997.83	1334.42	2214.71	1545.58	1380.26	1270.01	1914.09	2499.15	1914.12	1111.56	1775.54	2967.22	2224	1482.03	1519.61
11.34_184.0731m/z	184.073	11.3399	pos	Phosphocholine	3318	Organic nitrogen compounds	Organonitrogen compounds	Quaternary ammonium salts	**	C00588	38.6	0	M+H	C5H14NO4P	-1.38595	21672.5	21472.3	21014	23129.4	22030	22295.2	23106.7	22490.9	22315	20966.9	23014.1	21800.6	21506.9	23391	20356	22396.9	21109.3	22084.4	19869.9	22803.3	22308.6
11.66_233.1546m/z	233.155	11.6609	neg	Curcumenone	53443	Lipids and lipid-like molecules	Prenol lipids	Sesquiterpenoids	*	C17492	38.6	0	M-H	C15H22O2	-0.484349	21914.5	22201.2	22089.4	21650.7	22679.3	21810.8	22093.2	22683.1	22282.7	22098.2	23102	22100.6	20992.4	21771.8	23276.3	20895	21332.1	22394.7	20816.5	22234.5	21256.6
11.99_508.3755m/z	508.376	11.9943	pos	PC(P-18:0/0:0)	40405	Lipids and lipid-like molecules	Glycerophospholipids	Glycerophosphocholines	**	C04230	38.6	0	M+H	C26H54NO6P	-1.23302	511303	512087	507595	551637	521796	533633	529340	512309	545866	575080	603287	588457	623034	597600	605750	499669	513861	505826	435983	507337	495332
12.38_653.3412m/z	653.341	12.3779	neg	azaperone	3933	Unclassified	Unclassified	Unclassified			38.6	0	2M-H	C19H22FN3O	-1.34687	45531.5	41297.9	44600	45403.6	45488.8	42632.3	46627.8	38514.6	44806	51777.7	43908.8	44273	53474.5	43005.7	44400.3	43050.3	38243	40088.6	42485.1	42748.8	42686.4
13.02_512.5027m/z	512.503	13.0216	pos	Cer(d18:0/14:0)	LMSP02020016	Lipids and lipid-like molecules	Sphingolipids	Ceramides	*		38.6	0	M+H	C32H65NO3	-1.97395	296521	287958	292723	295030	306045	274519	276632	300554	289907	271626	263150	267715	298892	268252	280911	293197	287464	272000	291524	294097	300822
13.50_113.1074m/z	113.107	13.5031	pos	2,5-Dimethyl-1H-pyrrole	HMDB0032973	Organoheterocyclic compounds	Pyrroles	Substituted pyrroles			38.6	0	M+NH4	C6H9N	0.348588	6024.27	5065.23	5410.3	5174.05	5224.53	5466.86	5328.18	5414.84	5579.45	5434.84	4885.07	5437.39	5522.6	5544.36	5508.26	4937.37	4604.9	4644.19	5440.82	5441.86	5725.2
14.05_369.3506m/z	369.351	14.0459	pos	Cholesterol	HMDB0000067	Lipids and lipid-like molecules	Steroids and steroid derivatives	Cholestane steroids	**	C00187	38.6	0	M+H-H2O	C27H46O	-2.47397	1.41737e+07	1.68839e+07	1.41196e+07	1.7369e+07	1.746e+07	1.73982e+07	1.73297e+07	1.80575e+07	1.67822e+07	1.49891e+07	1.67678e+07	1.6478e+07	1.7234e+07	1.55502e+07	1.76295e+07	1.72404e+07	1.76897e+07	52891.4	1.79243e+07	52247.2	1.83379e+07
14.23_356.0475m/z	356.048	14.2257	neg	Glucocochlearin	HMDB0302326	Unclassified	Unclassified	Unclassified			38.6	14.7	M-H2O-H	C11H21NO9S2	-1.07939	98447.3	91834.5	96121.7	120095	120354	107050	113716	115858	120200	99024.6	82263.3	87198.2	88272.9	84489.2	82330.3	111116	109669	109606	114447	99785.2	110825
2.02_113.0234m/z	113.023	2.02168	pos	2-Furoic acid	HMDB0000617	Organoheterocyclic compounds	Furans	Furoic acid and derivatives	***	C01546	38.6	0	M+H	C5H4O3	0.741693	978.657	1144.33	1075.24	1104.74	1077.83	988.515	1116.35	1017.07	826.653	1075.07	1175.98	962.725	1021.48	891.051	1028.62	955.457	956.671	1040.1	873.044	942.848	1120.6
2.15_147.1013m/z	147.101	2.1528	pos	Methyl DL-Leucate	LMFA07010959	Lipids and lipid-like molecules	Fatty Acyls	Fatty acid esters	*		38.6	0	M+H	C7H14O3	-1.80272	972.823	820.128	789.461	766.06	875.868	920.885	852.553	938.132	899.692	791.701	909.687	965.814	823.837	925.682	875.428	920.079	813.206	996.497	844.926	838.835	864.381
2.19_145.0493m/z	145.049	2.18643	pos	(E)-hex-2-enedioic acid	45913	Lipids and lipid-like molecules	Fatty Acyls	Fatty acids and conjugates	*		38.6	0	M+H	C6H8O4	-1.89303	1308.69	1256.89	1197.75	1244.39	1222.37	1289	1161	1326.1	1261.53	1367.1	1293.22	1238.11	1201.56	1186.98	1247.51	1303.3	1096.79	1208.84	1183.69	1217.39	1062.29
2.78_206.0664m/z	206.066	2.77557	pos	(E)-2-(Methoxycarbonylmethyl)butenedioate	69086	Unclassified	Unclassified	Unclassified			38.6	0	M+NH4	C7H8O6	2.53552	1340.06	1414.48	1411.91	1342.45	1183.2	1491.1	1278.46	1422.37	1402.28	1231.39	1351.08	1234	1325.79	1369.8	1387.94	1247.21	1281.92	1248.18	1292.15	1468.01	1352.03
4.07_189.0735m/z	189.073	4.06657	pos	1-Deoxy-D-glucitol	95885	Organic oxygen compounds	Organooxygen compounds	Carbohydrates and carbohydrate conjugates			38.6	0	M+Na	C6H14O5	0.867829	145674	140922	143354	149602	144159	149641	145102	148344	146994	133207	135436	134331	131977	134385	135007	131295	138034	134056	129751	135566	135270
4.07_317.0631m/z	317.063	4.07332	neg	Citiolone	HMDB0250301	Unclassified	Unclassified	Unclassified			38.6	0	2M-H	C6H9NO2S	-1.33955	1508.76	1324.2	1288.82	1533.66	1337.96	1463.84	1555.49	1402.25	1223.45	1626.52	1240.56	1470.2	1248.45	1332.63	1107.34	1194.61	1328.27	1546.36	1236.92	1359.28	962.513
4.76_231.1123m/z	231.112	4.76435	pos	6-Hydroxymelatonin	HMDB0004081	Organoheterocyclic compounds	Indoles and derivatives	Hydroxyindoles	**	C05643	38.6	0	M+H-H2O	C13H16N2O3	-1.90446	495.699	532.418	471.35	302.205	364.624	349.962	331.773	385.409	271.432	336.073	579.424	552.042	474.206	610.212	400.594	602.613	643.45	616.573	706.529	630.279	649.11
4.97_201.0762m/z	201.076	4.97102	neg	8-hydroxy-5,6-Octadienoic acid	LMFA01031076	Organic acids and derivatives	Hydroxy acids and derivatives	Medium-chain hydroxy acids and derivatives			38.6	0	M+FA-H	C8H12O3	-3.95261	902.762	1032.53	975.922	903.992	953.604	864.992	949.981	1137.76	878.342	846.632	776.867	859.892	1102.68	908.454	836.589	908.439	724.418	1023.76	835.716	909.828	795.406
5.29_295.1301m/z	295.13	5.29402	neg	NH-Phe(NMe)-Gly-OMe	65480	Unclassified	Unclassified	Unclassified			38.6	0	M+FA-H	C13H18N2O3	0.779576	543.323	591.174	823.911	903.668	1595.23	1494.98	1329.42	1283.2	1487.31	198.348	274.712	290.375	308.505	240.502	237.714	326.009	390.108	471.637	336.846	524.634	318.897
5.48_325.0569m/z	325.057	5.48312	neg	Bluensidine 6-phosphate	71783	Unclassified	Unclassified	Unclassified			38.6	0	M-H2O-H	C8H17N4O9P	4.1732	4402.77	4201.24	4540.59	4647.18	4908.65	4309.58	4744.23	4368.81	4890.68	4340.29	4347.75	4479.29	4688.38	4583.13	4611.79	4338.69	4639.45	4496.98	4751.28	3972.4	3966.26
5.52_283.0827m/z	283.083	5.51695	neg	Propanoic acid, 2-hydroxy-3-[2-(2-propenyloxy)phenoxy]-	1685	Unclassified	Unclassified	Unclassified			38.6	0	M+FA-H	C12H14O5	1.4586	1139.21	1150.51	1073.25	246.154	308.479	228.18	183.31	242.948	283.165	2644.29	3013.27	2355.48	2824.18	2761.77	2624.09	1288.14	896.015	1297.19	1264.36	1156.51	1086.2
5.66_294.1693m/z	294.169	5.6612	pos	1-(3,4-Dihydroxyphenyl)-1-decene-3,5-dione	64193	Unclassified	Unclassified	Unclassified			38.6	0	M+NH4	C16H20O4	-2.45526	1283.36	1112.27	1401.09	2230.01	1908.6	2307.92	2473.54	1838.35	2246.13	170.733	338.783	406.147	398.686	319.271	481.74	824.074	770.094	648.041	653.386	1015.84	720.317
5.71_299.1482m/z	299.148	5.71177	pos	4-Hydroxycinnamoylagmatine	HMDB0033460	Phenylpropanoids and polyketides	Cinnamic acids and derivatives	Hydroxycinnamic acids and derivatives	**	C04498	38.6	0	M+Na	C14H20N4O2	1.41423	3744.37	3313.1	3286.39	2302.73	2341.83	2628.15	2462.2	2497.51	2530.09	3998.97	3807.52	4238.21	3795.7	3671.15	4386.19	3349.94	4291.36	4104.51	3415.3	4072.96	4111.71
5.75_252.1589m/z	252.159	5.74573	pos	α-Phenylcyclohexylglycolic acid	1688	Unclassified	Unclassified	Unclassified			38.6	0	M+NH4	C14H18O3	-2.3614	2624.04	2579.17	2487.32	3658.61	3245.34	3388.79	2943.61	3252.4	3567.96	1277.18	967.67	1113.49	1215.37	1236.84	1052.41	2042.97	2037.58	2033.82	1799.82	2132.14	2063.07
5.78_845.4130m/z	845.413	5.77982	pos	Loquatifolin A	HMDB0030434	Organic oxygen compounds	Organooxygen compounds	Carbohydrates and carbohydrate conjugates			38.6	0	M+Na	C39H66O18	-1.3429	32204.2	31082.1	31166.5	30054.6	30292.7	29305.1	27802.6	29014.6	27063.1	33273.9	34992.6	33066.6	33673.1	30759.4	32705.1	27617.6	30186	29145.5	28942.1	26555.8	25839.5
5.83_281.1146m/z	281.115	5.82528	neg	N-Carboxytocainide	2865	Unclassified	Unclassified	Unclassified			38.6	0	M+FA-H	C12H16N2O3	1.35205	1047.64	923.238	969.643	1675	1694.06	1804.11	1752.36	1890.61	1695.47	173.859	35.2127	208.602	103.858	261.315	199.585	489.529	557.633	588.579	478.399	428.647	502.554
5.86_236.0927m/z	236.093	5.85965	neg	N-Isopropylterephthalaldehydamide	2109	Unclassified	Unclassified	Unclassified			38.6	0	M+FA-H	C11H13NO2	-0.61789	1719.89	1546.85	1593.14	2172.75	1834.05	1997.84	1891.56	2103.71	1858.14	1081.85	858.209	978.139	1113.4	1064.2	894.178	1016.49	1226.33	1157.59	1147.81	1069.18	1325.08
5.97_208.0965m/z	208.096	5.96527	pos	Methyl (Z,Z)-10-hydroxy-2,8-decadiene-4,6-diynoate	HMDB0039359	Lipids and lipid-like molecules	Fatty Acyls	Fatty alcohols	*		38.6	0	M+NH4	C11H10O3	-1.93011	2924.86	2950.3	2977.38	4259.88	4242.29	4690.18	4368.52	4686.56	4058.99	1178.55	1177.38	1041.87	1206.93	1100.16	1005.37	1793.99	1835.07	1806.12	1729.5	1724.19	1601.71
6.30_219.0565m/z	219.057	6.29527	pos	Protionamide sulfoxide	2180	Unclassified	Unclassified	Unclassified			38.6	0	M+Na	C9H12N2OS	1.32051	1750.37	1533.2	1578.81	146.932	186.819	203.854	178.244	218.655	224.371	118.262	151.171	187.214	246.096	114.053	143.663	5281.98	5456.2	5494.15	5696.78	5498.88	5207.81
6.48_206.0664m/z	206.066	6.479	pos	(E)-3-(Methoxycarbonyl)pent-2-enedioate	69085	Unclassified	Unclassified	Unclassified			38.6	0	M+NH4	C7H8O6	2.60064	1777.29	1473.95	1709.45	1628.07	1640	1748.82	1559.29	1763.74	1718.96	1589.66	1507.52	1676.8	1479.09	1637.47	1503.02	1546.74	1525.52	1613.08	1646.72	1770.36	1519.84
6.60_186.2213m/z	186.221	6.59628	pos	(+/-)-N,N-Dimethyl menthyl succinamide	HMDB0032236	Hydrocarbons	Unsaturated hydrocarbons	Branched unsaturated hydrocarbons			38.6	0	M+NH4	C12H24	-1.95841	117.109	132.164	106.373	613.951	727.436	182.465	351.395	24.5804	281.902	204.859	23.3133	153.064	177.672	306.704	568.057	359.051	79.2682	433.866	435.823	185.942	466.197
6.78_221.1896m/z	221.19	6.77993	pos	Farnesal	44756	Lipids and lipid-like molecules	Prenol lipids	Sesquiterpenoids	**	C03461	38.6	0	M+H	C15H24O	-1.87378	696.161	848.721	743.687	860.422	828.418	848.009	746.482	754.544	787.647	742.38	712.908	774.329	759.849	796.006	670.1	668.666	693.483	733.886	842.347	805.408	765.125
7.16_265.2156m/z	265.216	7.1622	pos	CEDRYL ACETATE	44609	Lipids and lipid-like molecules	Prenol lipids	Sesquiterpenoids	*		38.6	0	M+H	C17H28O2	-2.25678	1452.1	1413.43	1601.8	1415.96	1641.8	1706.66	1370.98	1574.97	1591.46	1620.51	1317.97	1642.45	1431.09	1701.21	1751.03	1493.73	1352.18	1570.49	1385.2	1316.07	1255.71
7.44_465.1455m/z	465.145	7.44163	neg	D-Manno-2-heptulose	86600	Unclassified	Unclassified	Unclassified			38.6	0	M+FA-H	C14H28O14	-1.4859	53649.8	53156.8	50547.3	49893.9	51360	48845.2	47342.9	48321.2	48538.3	49959.6	48864.1	49499.4	48564.9	46941.3	46126.9	71123.9	73085.7	70476	69677.8	69488.2	68767.3
7.91_276.1437m/z	276.144	7.91357	pos	1,1'-(Tetrahydro-6a-hydroxy-2,3a,5-trimethylfuro[2,3-d]-1,3-dioxole-2,5-diyl)bis-ethanone	88506	Organic oxygen compounds	Organooxygen compounds	Ethers			38.6	0	M+NH4	C12H18O6	-1.8407	1635.28	1331.19	1777.55	1472.91	1302.23	1546.36	1268.6	1444.89	1406.72	1360.73	1580.81	1311.1	1382.55	1328.51	1182.44	1511.57	1435.32	1439.1	1285.8	1481.73	1371.07
7.95_163.0387m/z	163.039	7.947	pos	4-Coumaryl alcohol	HMDB0003654	Phenylpropanoids and polyketides	Cinnamyl alcohols	Unclassified	***	C02646	38.6	0	M+H	C9H6O3	-1.92306	7925.52	7906.05	8249.86	7786.41	7621.57	7977.08	7875.6	8036.58	7270.74	7205.05	7810.69	7561.74	7628.89	7774.54	7977.91	7356.27	7129.99	7666.61	7905.79	8011.82	7399.09
8.03_180.1743m/z	180.174	8.02893	pos	1,3-Diisopropylbenzene	HMDB0013806	Benzenoids	Benzene and substituted derivatives	Cumenes			38.6	0	M+NH4	C12H18	-2.15833	4403	4271.28	4562.79	3924.48	4039.9	4184.68	4000.21	4254.83	4079.51	4238.03	4162.75	4377.59	4280.31	4204.8	4015.4	4188.53	4253.56	4127.48	3952.65	3930.11	4177.04
8.03_445.1146m/z	445.115	8.02652	neg	N-Acetylphosphinothricin	63588	Unclassified	Unclassified	Unclassified			38.6	0	2M-H	C7H14NO5P	-0.0420901	1634.86	1814.01	1518.16	2575.66	2012.54	1543.49	1878.26	1564.86	1470.06	2073.46	1458.6	1845.03	2036.84	1742.97	1828.39	1874.32	1649.33	1977.22	1918.55	1607.32	1522.55
8.11_274.2370m/z	274.237	8.11075	pos	Ipomeatetrahydrofuran	95356	Lipids and lipid-like molecules	Prenol lipids	Sesquiterpenoids	*		38.6	0	M+NH4	C15H28O3	-2.55926	23614.1	23004.5	25163.8	22592.9	24485.5	23560.7	25204.4	24614.3	23495.8	22255.5	21278.4	22618.9	22532.6	23396.9	23040.8	21646.1	22682.8	22833.5	23332.7	22061.5	22745.3
8.28_200.2369m/z	200.237	8.2783	pos	1-Tridecene	HMDB0030930	Hydrocarbons	Unsaturated hydrocarbons	Unsaturated aliphatic hydrocarbons	*		38.6	0	M+NH4	C13H26	-2.19033	631.8	658.765	593.409	0.103715	0.103715	0.103715	0.103715	0.103715	0.103715	0.103715	0.103715	0.103715	0.103715	0.103715	0.103715	4054.64	4014.32	3785.1	4083.33	3817.72	4073.8
8.90_268.9801m/z	268.98	8.89685	pos	Endothal-disodium	72500	Unclassified	Unclassified	Unclassified			38.6	0	M+K	C8H8Na2O5	0.828288	2728.35	2752.89	2789.27	3087.7	2689.41	2807.16	2887.06	2846.35	2992.34	2569.79	2488.91	2918.97	2767.19	2422.42	2660.96	2517.71	2692.84	2654.44	2766.79	2933.55	2645.01
9.12_175.1478m/z	175.148	9.124	pos	2,5-Diisopropyl-4-methylphenol	86526	Lipids and lipid-like molecules	Prenol lipids	Monoterpenoids	*		38.6	0	M+H-H2O	C13H20O	-1.74256	18243.2	16799	16817.1	17332.3	15437.5	17014.7	17631.2	16845.3	16584	16751.8	16289.5	16169.9	16570.5	16231.6	16788.8	15354.2	15952.8	15784.6	16837.3	16823.3	15808.4
9.17_274.1278m/z	274.128	9.17205	pos	Glutaconylcarnitine	LMFA07070065	Lipids and lipid-like molecules	Fatty Acyls	Fatty acid esters	*		38.6	0	M+H	C12H19NO6	-2.58513	15270.3	13367.6	14950.8	14253.6	12175.7	13613.8	14313.6	11764.6	13276.5	15500.5	16575	15707.8	15505.7	14587.6	16370.3	19532.8	20493	21321.4	18722.6	20380.3	20672
9.80_274.9765m/z	274.977	9.7994	neg	Sodium citrate	69553	Unclassified	Unclassified	Unclassified			38.6	0	M-H2O-H	C6H9Na3O9	1.36919	28375.7	27334.9	26635.6	27194.3	27689.6	27755.1	27590	27519	28990	28119.1	28585.6	27401.2	28205.7	28522.1	27605.9	25445.1	26148.3	26936.3	26697.1	27220	27279.1
0.00_155.1427m/z	155.143	0.00225	pos	Capric acid	HMDB0000511	Lipids and lipid-like molecules	Fatty Acyls	Fatty acids and conjugates	***	C01571	38.5	0	M+H-H2O	C10H20O2	-1.75413	12808.8	13001.4	13613	13706	13767.3	12647.5	13757.2	13610.9	14235.5	14303	13471.5	14227.5	13356.7	13304	13495.9	12359.1	12209.1	12517.7	13349.9	14507.5	13355.7
0.00_277.1792m/z	277.179	0.00225	pos	Tanacetol A	HMDB0035722	Lipids and lipid-like molecules	Prenol lipids	Sesquiterpenoids	*		38.5	0	M+H-H2O	C17H26O4	-2.03625	30931.4	30712.6	31293.8	31703.3	30192.5	30387.2	31285.3	32568.7	32618.4	31605.7	29084.5	32363.5	30574.8	31051.7	30901.4	28882.6	27808.1	29684.2	30625.1	29785.6	31664.9
0.02_211.0960m/z	211.096	0.0211667	pos	3-Methyl-1-(2,4,6-trihydroxyphenyl)-1-butanone	HMDB0033798	Organic oxygen compounds	Organooxygen compounds	Carbonyl compounds	*	C07350	38.5	0	M+H	C11H14O4	-2.42413	791.772	699.912	706.923	604.052	871.275	798.969	856.061	795.461	702.216	588.327	717.168	689.981	659.952	539.288	742.629	546.586	622.404	614.855	692.877	423.207	643.711
0.61_110.0714m/z	110.071	0.605833	pos	Brunfelsamidine	68140	Unclassified	Unclassified	Unclassified			38.5	0	M+H	C5H7N3	1.09118	5357.01	5229.23	4909.41	5675.66	5316.54	5555.64	5412.64	5077.63	4579.67	4322.27	4601.81	4343.31	4916.34	5101.47	4599.39	4691.76	4758.55	3773.04	4722.71	3973.93	4290.1
0.63_189.1594m/z	189.159	0.633767	pos	N6,N6,N6-Trimethyl-L-lysine	HMDB0001325	Organic acids and derivatives	Carboxylic acids and derivatives	Amino acids, peptides, and analogues	**	C03793	38.5	0	M+H	C9H20N2O2	-1.86037	32452	33065.1	30922.4	31000.5	28285.5	31322.7	31733.2	31415.3	31437.4	28019.8	30523.4	28453.1	26889	30086.5	30717	29220.9	31370	32329.9	30830.1	33220.3	30838.4
0.70_235.1646m/z	235.165	0.703733	pos	(±)-Propionylcarnitine	85176	Unclassified	Unclassified	Unclassified			38.5	0	M+NH4	C10H19NO4	-3.09201	43497.6	42515.8	47830.7	40273.5	30557.2	37162.9	37809	39416.3	31327.6	51400.1	51656	59384.4	66026.8	55745.5	62108.5	47059.6	41543.3	52848.5	51590.5	51478.9	43269.5
0.71_259.0225m/z	259.023	0.71335	neg	1-Deoxy-D-xylulose 5-phosphate	HMDB0001213	Organic oxygen compounds	Organooxygen compounds	Carbohydrates and carbohydrate conjugates	**	C11437	38.5	0	M+FA-H	C5H11O7P	0.487405	13918.3	13449	12168.5	9511.46	7293.96	9169.8	10917.7	13981.2	10160	8243.58	8806.64	10658	9104.82	9134.35	10280.5	15938.7	17763.3	18362	16082.2	15230.5	14997.5
0.73_439.0761m/z	439.076	0.72725	neg	Thidiazuron	72579	Unclassified	Unclassified	Unclassified			38.5	0	2M-H	C9H8N4OS	-0.814892	133659	129716	149882	6309.44	5048.64	5537.7	1992.93	3316.93	4488.2	0.559948	8.5328	1591.72	3302.78	0.103715	46.029	21808.6	16711.5	15937.8	19761.9	18236.5	20918.8
0.75_185.0685n	186.076	0.74535	pos	N-(3-oxo-butanoyl)-homoserine lactone	LMFA08030028	Lipids and lipid-like molecules	Fatty Acyls	Fatty amides			38.5	0	M+H, M+NH4	C8H11NO4	-1.92381	1386.69	1743.11	2310.59	1631.45	1588.92	2264.8	2194.64	1479.1	1975.38	1357.58	2034.33	2006.57	1781.06	1634.87	1889.42	1661.27	1997.47	998.145	1755.48	1865.98	1598.12
0.75_256.0809m/z	256.081	0.74535	pos	beta-D-ribosylnicotinate	HMDB0304540	Organic oxygen compounds	Organooxygen compounds	Carbohydrates and carbohydrate conjugates	**	C05841	38.5	0	M+H	C11H13NO6	-2.54932	4356.07	5968.41	4545.26	6434.34	6311.88	7917.26	6160.88	8250.71	6843.45	1862.65	1777.42	1869.25	1881.15	2125.79	1919.99	3704.9	4429.64	3594.34	4058.7	5152.15	4332.44
0.76_137.0807m/z	137.081	0.760333	pos	2-Methylerythritol	HMDB0011659	Organic oxygen compounds	Organooxygen compounds	Carbohydrates and carbohydrate conjugates			38.5	0	M+H	C5H12O4	-1.112	348.786	389.24	434.947	408.18	442.901	316.784	280.894	332.711	355.038	547.439	512.041	560.939	470.217	526.161	583.538	454.657	445.368	390.546	610.878	509.564	570.375
0.78_205.1947m/z	205.195	0.77595	pos	trans,trans-Farnesol	65504	Lipids and lipid-like molecules	Prenol lipids	Sesquiterpenoids	**	C06081	38.5	0	M+H-H2O	C15H26O	-1.5119	1296.31	907.683	1560.15	1193.2	1240.76	1492.72	1792.22	696.808	1146.78	1528.91	1387.56	1574.12	1598.77	1466.38	1175.65	1487.74	825.734	1458.03	1060	1121.48	1334.37
0.86_150.0383m/z	150.038	0.864167	pos	Ammeline	73559	Unclassified	Unclassified	Unclassified			38.5	0	M+Na	C3H5N5O	-2.8781	4383.1	3884.93	4246.55	3952.32	4208.96	4749.47	4282.29	4915.64	3814.88	3182.54	3544	3454.41	3312.92	3455.84	3652.98	3851.68	3588.13	3510.64	3623.67	3852.62	3931.14
0.89_135.0275m/z	135.027	0.894483	pos	1,2,4-Triazole-3-carboxamide	2299	Unclassified	Unclassified	Unclassified			38.5	0	M+Na	C3H4N4O	-2.43046	695.473	535.703	599.256	626.074	795.94	724.556	944.887	727.906	863.313	392.263	400.506	338.861	295.863	251.984	217.932	384.49	663.354	442.706	574.563	497.769	416.093
0.91_125.0233m/z	125.023	0.909267	pos	trans-trans-muconic acid	6639	Lipids and lipid-like molecules	Fatty Acyls	Fatty acids and conjugates	*		38.5	0	M+H-H2O	C6H6O4	-0.226695	250.621	214.911	312.19	355.418	283.929	296.75	430.72	193.51	196.234	203.636	269.027	218.687	248.928	390.509	236.13	389.076	288.652	361.061	215.942	218.71	156.878
1.00_121.0396m/z	121.04	1.00368	pos	methyl 4-Pyrimidine Carboxylate	45028	Unclassified	Unclassified	Unclassified			38.5	0	M+H-H2O	C6H6N2O2	0.0182595	1501.04	1707.11	1769.29	733.744	754.108	757.823	858.153	1130.88	510.699	821.702	519.802	790.603	1577.46	690.309	650.151	888.157	861.463	739.352	765.86	854.123	733.909
1.00_160.1078m/z	160.108	1.00368	pos	Ectoine	43384	Organic acids and derivatives	Carboxylic acids and derivatives	Amino acids, peptides, and analogues	**	C06231	38.5	0	M+NH4	C6H10N2O2	-1.85824	2431.94	2269.69	2209.41	2199.78	2696.54	2468.45	2583.26	2808.04	2908.15	1922.83	1926.3	1873.48	2010.53	1646.67	1712.1	1397.39	1423.65	1235.35	1404.68	1404.64	1221.76
1.00_192.0265n	215.016	1.00368	pos	Diketogulonic acid	HMDB0005971	Organic oxygen compounds	Organooxygen compounds	Carbohydrates and carbohydrate conjugates	**	C04575	38.5	0	M+Na, M+K, M+NH4, M+H	C6H8O7	-2.83464	26851.9	28623.6	30889.2	32709.3	27795.8	28088.5	28146.2	29161.4	29289.7	30870.4	28982.3	28378.2	29246	28770.6	30362.3	32930.6	39862.4	35313.5	35969.7	32309.3	33962.6
1.00_202.1182m/z	202.118	1.00368	pos	DL-Ornithino-L-alanine	HMDB0029448	Organic acids and derivatives	Carboxylic acids and derivatives	Amino acids, peptides, and analogues	*		38.5	0	M+H-H2O	C8H17N3O4	-2.03014	7731.86	9618.99	7544.04	11817.4	12365.5	11525.2	11134.3	11113.3	11970.4	5474.22	4230.82	3791.22	4325.18	3139.8	3957.58	7750.35	8860.86	6943.19	6955.89	7161.86	7312.64
1.00_229.1541m/z	229.154	1.00368	pos	Isoproterenol	HMDB0015197	Benzenoids	Phenols	Benzenediols	**	C07056	38.5	0	M+NH4	C11H17NO3	-2.51897	45094.9	47480.7	44955.1	42673.2	43746.8	44405.3	44210.3	44993.5	43150.6	44628.7	41949.5	41786	44048.8	42141.9	41868.7	49867.2	53886.2	52522.6	52196.4	48506.7	50712
1.00_245.0762m/z	245.076	1.00368	pos	5-(2'-Carboxyethyl)-4,6-Dihydroxypicolinate	58545	Organoheterocyclic compounds	Pyridines and derivatives	Hydropyridines	**	C05655	38.5	0	M+NH4	C9H9NO6	-2.57133	1295.02	1521.24	1196.24	1658.12	1010.77	889.666	1199.22	1163.62	1037.75	1745.34	2388.81	1957.74	2402.09	2005.87	2761.13	869.554	1110.36	931.259	768.072	909.697	750.37
1.00_307.0825m/z	307.083	1.00368	pos	Mahaleboside	HMDB0032984	Phenylpropanoids and polyketides	Coumarins and derivatives	Coumarin glycosides			38.5	7.86	M+H-H2O	C15H16O8	3.94788	67704.2	73293.6	73558.7	70810.1	64433.7	62965.2	63004.2	65310.3	57990.8	73790.6	72607	70005	76952.2	70215	72294.3	83694.2	88301.4	85973.2	85152	82422.3	83839.1
1.06_305.0972m/z	305.097	1.06192	pos	2-Aminoadenosine	65544	Unclassified	Unclassified	Unclassified			38.5	0	M+Na	C10H14N6O4	1.00425	6058.23	6765.6	6524.8	6219.11	6043.76	6292.72	5715.16	6127.79	6437.75	5457.39	5696.81	5814.56	5431.87	5766.69	5722.48	5507.64	5113.1	6431.24	5099.87	5451.76	5550.71
1.06_314.1226m/z	314.123	1.06192	pos	Threoninyl-Arginine	85948	Organic acids and derivatives	Carboxylic acids and derivatives	Amino acids, peptides, and analogues			38.5	0	M+K	C10H21N5O4	0.34952	1902.31	2700.82	2408.45	2132.54	2237.06	2186.47	1955.51	2182.36	2685.42	1171.93	1670.95	1596.37	1897.25	1532.66	1521.64	2117.91	1794.31	2497.4	1937.4	1726.54	1823.3
1.11_175.0240m/z	175.024	1.11068	neg	Malonic semialdehyde	61978	Organic oxygen compounds	Organooxygen compounds	Carbonyl compounds	**	C00222	38.5	0	2M-H	C3H4O3	-4.67081	1915.98	1922.02	2124.39	2343.29	2631.66	2752.33	2456.14	2672.84	2667.07	746.046	727.411	930.902	882.812	908.848	875.28	1672.89	1688.32	1704.93	1660.49	1767.02	1758.55
1.23_233.0595m/z	233.06	1.22763	pos	Pyrene-4,5-dione	72095	Unclassified	Unclassified	Unclassified			38.5	0	M+H	C16H8O2	-0.853029	1066.45	1166.99	1323.92	166.066	1001.13	595.714	475.781	518.643	435.334	1268.77	1305.83	1152.5	1317.09	1528.43	1383.35	1555.78	1702.22	1740.99	1650.7	1513.08	1410.83
1.23_234.1331m/z	234.133	1.22763	pos	Atraton	72840	Unclassified	Unclassified	Unclassified			38.5	0	M+Na	C9H17N5O	2.59766	993.985	764.23	911.892	436.026	737.742	662.519	751.848	1018.27	564.417	607.747	799.947	699.092	783.224	847.778	678.504	1100.31	1200.51	989.583	1067.29	1535.76	1238.37
1.42_239.0946m/z	239.095	1.42387	pos	Tetrahydrozoline	43344	Unclassified	Unclassified	Unclassified			38.5	0	M+K	C13H16N2	0.532842	1970.06	1899.53	1863.89	2114.86	1969.24	1964.26	1966.6	1879.52	2071.21	1952.45	1499.18	2021.34	1965.09	1950.52	1789.69	1649.61	2004.61	1887.39	1903.11	1903.68	1697.27
1.79_367.1492m/z	367.149	1.79168	pos	Voriconazole	66700	Benzenoids	Benzene and substituted derivatives	Phenylpropanes		C07622	38.5	0	M+NH4	C16H14F3N5O	0.971121	5888.09	5418.12	5130.02	5997.71	5149.4	5581.89	5651.96	5242.86	6034.18	5518.39	5126.79	5791.56	5739.32	5629.32	5787.86	5451.95	5736.38	5329.81	5034.28	5444.16	5387.23
10.17_179.1063m/z	179.106	10.1744	pos	2-Phenylethyl propanoate	HMDB0035013	Benzenoids	Benzene and substituted derivatives	Unclassified	*		38.5	0	M+H	C11H14O2	-1.88216	11688.3	11246.3	10976.4	11128.5	10661	11197.3	11125.4	11837.3	10989.7	10776.4	10709.4	11183.3	11183.6	10726.5	11278.6	10304.4	10794.5	10856.6	11127.1	10756.8	10448.2
10.27_103.0868m/z	103.087	10.2742	pos	N-Nitrosodiethylamine	70049	Unclassified	Unclassified	Unclassified			38.5	0	M+H	C4H10N2O	1.87197	414.508	415.772	352.89	460.424	444.095	409.304	440.983	430.956	427.958	464.707	373.915	453.446	374.494	424.306	436.652	391.516	424.682	451.03	351.766	403.562	434.226
10.49_286.2734m/z	286.273	10.4885	pos	11-Cyclohexylundecanoic acid	LMFA01140007	Lipids and lipid-like molecules	Fatty Acyls	Fatty acids and conjugates	*	C12100	38.5	0	M+NH4	C17H32O2	-2.45987	22016.1	22106.9	22516.1	22763.1	22189.1	22833.5	22991.7	23204.4	21835.3	21903.6	21364.8	22037.5	20906	22383.7	21491.4	20821.3	20392.2	22250.9	22528.2	20756.7	20828.3
10.54_432.2500m/z	432.25	10.5376	pos	Methyl reserpate	2254	Unclassified	Unclassified	Unclassified			38.5	0	M+NH4	C23H30N2O5	1.59235	332472	288716	281540	309499	283830	297112	314002	306659	291317	376768	327143	331711	325235	362376	390163	370233	330254	344652	304013	303906	315594
10.78_362.9893m/z	362.989	10.7796	neg	2-Oxo-4-phosphonobutanoate	63606	Unclassified	Unclassified	Unclassified			38.5	0	2M-H	C4H7O6P	1.52253	50450.8	50393.6	48447.4	50597.2	49674.4	47713.3	49779.2	53995.2	46604.3	48602.4	52941.3	49271.6	53234.6	48134.1	50603.2	50684.8	48896.7	46106.9	48441.1	49355	50559.1
10.89_446.2528m/z	446.253	10.8888	pos	PG(12:0/0:0)	LMGP04050011	Lipids and lipid-like molecules	Glycerophospholipids	Glycerophosphoglycerols			38.5	0	M+NH4	C18H37O9P	3.35676	20952	17060.9	19229.1	13633.6	12627.6	11978.9	12575	11441.2	13519.6	16429.6	12306.7	16293.7	14914.3	15606.9	14203.4	14725.9	16721.6	13790.9	11794.6	14904.9	12392.9
11.21_104.1071m/z	104.107	11.2071	pos	1-Penten-3-ol	87801	Organic oxygen compounds	Organooxygen compounds	Alcohols and polyols	*		38.5	0	M+NH4	C5H10O	1.52047	2084.47	2099.14	2163.69	2305.89	1896.17	1376.66	2331.09	1850.69	2337.94	1365.5	2768.61	1673.36	1834.61	2515.24	1440.87	1468.31	1525.68	1541.15	1960.72	3005.56	2654.37
11.40_193.1584m/z	193.158	11.3986	pos	2,5-Diisopropyl-3-methylphenol	86527	Lipids and lipid-like molecules	Prenol lipids	Monoterpenoids	*		38.5	0	M+H	C13H20O	-1.72819	2981.28	3211.35	3146.63	2900.31	2925.38	2972.2	2974.59	2634.9	2984.9	3140.15	2925.37	2580.34	3147.12	2966.76	3032.61	2894.2	2376.29	2987.69	2812.76	2784.61	2633.9
11.49_104.1071m/z	104.107	11.486	pos	Cyclopentanol	HMDB0302463	Unclassified	Unclassified	Unclassified			38.5	0	M+NH4	C5H10O	1.57926	4548.72	3585.8	3896.42	4248.44	3770.51	3355.97	3156.07	3153.42	4942.96	2811.53	4700.4	4183.02	3581.9	2807.63	3601.46	3339.75	4909.07	4095.96	3897.13	4443.57	4329.37
11.73_104.1071m/z	104.107	11.7326	pos	2-Amino-3-methyl-1-butanol	44703	Unclassified	Unclassified	Unclassified			38.5	0	M+H	C5H13NO	1.44854	2206.79	2481.88	2673.17	2315.32	3313.09	2764.29	2679.95	2487.49	2859.91	2521.85	1997.22	2493.96	2624.13	2111.13	2599.07	2856.7	2400.33	2784.29	2704.03	2955.17	2850.04
11.86_195.1740m/z	195.174	11.8614	pos	Ethyl 10-undecenoate	HMDB0034286	Lipids and lipid-like molecules	Fatty Acyls	Fatty acid esters	*		38.5	0	M+H-H2O	C13H24O2	-1.71964	58324.9	57039.6	60189	57278.8	57798.5	58006	57541.8	60039.2	57541	56608.6	52550.8	54671.3	56502.5	56083.7	57478.2	53850.3	53159.2	57641.7	56222.2	56681.4	54084.9
11.94_104.1071m/z	104.107	11.935	pos	Pentanal	HMDB0031206	Organic oxygen compounds	Organooxygen compounds	Carbonyl compounds	*		38.5	0	M+NH4	C5H10O	1.65912	1104.04	1136.4	973.708	1320.52	1223.57	1250.13	1036.67	1074.24	1048.31	1375.07	1349.7	1106.73	1307.4	1209.06	1290.49	1173.99	1442.74	1159.77	1263.9	682.592	1237.93
12.13_536.3700m/z	536.37	12.1296	pos	LysoPE(0:0/22:1(13Z))	HMDB0011491	Lipids and lipid-like molecules	Glycerophospholipids	Glycerophosphoethanolamines	*		38.5	0	M+H	C27H54NO7P	-1.90091	206994	208390	199305	228248	210063	219035	217847	210975	217166	194137	216394	193103	211092	201933	208645	228560	224526	236992	196116	230262	231252
12.45_104.1071m/z	104.107	12.4545	pos	Isovaleraldehyde	HMDB0006478	Organic oxygen compounds	Organooxygen compounds	Carbonyl compounds	*	C07329	38.5	0	M+NH4	C5H10O	1.56124	1812.29	1519.97	1575.28	1640.62	2088.92	2223.91	1679.49	2084	2107.25	1953.52	1856.99	1967.44	1717.86	1963.7	1954.55	2061.14	1817.89	1628.07	1990.43	1598.25	1978.27
15.21_111.0918m/z	111.092	15.211	pos	Aniline	HMDB0003012	Benzenoids	Benzene and substituted derivatives	Aniline and substituted anilines		C00292	38.5	0	M+NH4	C6H7N	0.829733	812.967	1102.37	1021.81	936.381	888.396	660.494	794.029	866.717	1000.79	1129.01	1002.16	717.853	1232.95	859.842	958.512	1100.43	800.25	864.321	1122.27	906.289	959.258
15.37_113.1074m/z	113.107	15.3689	pos	N-Acetylputrescine	3252	Organic acids and derivatives	Carboximidic acids and derivatives	Carboximidic acids	**	C02714	38.5	0	M+H-H2O	C6H14N2O	0.24555	57232.5	54090.1	54497.1	55346.8	55415.8	56611.4	55646	59215.7	56142.9	56254.8	52525.5	53550.5	54395.3	54330.3	53190.6	55129.8	51562.2	53627.7	54565.4	52971.6	55661.6
15.37_148.1117m/z	148.112	15.3689	pos	Pseudoephedrine	2189	Benzenoids	Benzene and substituted derivatives	Phenylpropanes	**	C02765	38.5	0	M+H-H2O	C10H15NO	-2.12333	126947	125560	121737	128223	121465	123445	124991	129182	122348	119924	120117	121665	119280	113387	124931	114991	118906	119723	121218	115887	119204
15.57_124.0868m/z	124.087	15.5682	pos	Histidinol	HMDB0253185	Organic nitrogen compounds	Organonitrogen compounds	Amines	**	C00860	38.5	0	M+H-H2O	C6H11N3O	-0.861002	6.4327e+06	6.32714e+06	6.35547e+06	6.35163e+06	6.29809e+06	6.36369e+06	6.34833e+06	6.56123e+06	6.27706e+06	6.07709e+06	6.11414e+06	6.18116e+06	6.24779e+06	6.22404e+06	6.34156e+06	5.94757e+06	5.91322e+06	6.15098e+06	6.15073e+06	6.0364e+06	6.0089e+06
2.01_127.0389m/z	127.039	2.00572	pos	Phloroglucinol	65724	Organoheterocyclic compounds	Pteridines and derivatives	Pterins and derivatives	**	C00268	38.5	0	M+H	C6H6O3	-0.396254	10960.8	10858.9	10934.5	10764.4	10871.2	11121.5	10951.8	11093.6	10992.9	10555.2	10650.1	10630.2	10497.2	9688.78	10636.4	10277.2	10113.9	10829.6	10815	10658.1	10099.4
4.07_144.0805m/z	144.081	4.06657	pos	Tryptophol	HMDB0003447	Organoheterocyclic compounds	Indoles and derivatives	Indoles	**	C00955	38.5	0	M+H-H2O	C10H11NO	-1.51811	21881.5	21438.3	22528.6	22768.5	22575.9	22980.5	22076.1	22845.6	23202.7	19643.8	21505	20684.4	20691.9	20789.8	21172.3	21105.3	21456.1	21997.5	19631.6	20529.8	21015.3
4.07_159.0914m/z	159.091	4.06657	pos	Serotonin	HMDB0000259	Organoheterocyclic compounds	Indoles and derivatives	Tryptamines and derivatives	***	C00780	38.5	0	M+H-H2O	C10H12N2O	-1.82214	42248.3	40818.8	42004.2	43411.2	41320.4	43089.1	41242	42799.6	42819.3	38013.8	39424.9	39912.3	38901.2	39182.5	41169	37479.5	40250.1	40862.5	38271.9	39687.6	39783.3
4.07_227.0785m/z	227.078	4.06657	pos	Glycylleucine	HMDB0000759	Organic acids and derivatives	Carboxylic acids and derivatives	Amino acids, peptides, and analogues	***	C02155	38.5	0	M+K	C8H16N2O3	-4.05193	19810.2	18672.3	20021.9	21507.1	19563.8	19991.5	19516.2	19684.9	21663.2	19390.5	18666.3	20405.3	18166.8	17983.8	19573.3	19432.1	19789.8	19243.2	18506.8	18399.8	19563
4.07_409.1861m/z	409.186	4.06657	pos	3-O-Methylniveusin A	HMDB0039084	Lipids and lipid-like molecules	Prenol lipids	Terpene lactones	*		38.5	0	M+H	C21H28O8	0.918762	35220.7	34975.6	35378.5	40539.2	36986.8	37661.9	36447.9	36914.3	38631.7	29843.2	28948.3	34443.3	33439.2	30724.5	30007.2	34137	35750	37838	31814.1	32407.2	33183.3
4.16_127.0389m/z	127.039	4.16318	pos	Hydroxyhydroquinone	506	Benzenoids	Phenols	Benzenetriols and derivatives	**	C02814	38.5	0	M+H	C6H6O3	-0.626548	5943.39	5781.16	5963.81	5848.29	5849.25	5927.98	5920.58	6033.72	5974.78	5111.79	5215.93	5367.38	5403.2	5207.96	5553.4	5273.73	5644.46	5763.79	5672.54	5320.7	5472.94
4.31_287.0169m/z	287.017	4.31032	neg	beta-L-fucose 1-phosphate	HMDB0304542	Organic oxygen compounds	Organooxygen compounds	Carbohydrates and carbohydrate conjugates	**	C02985	38.5	0	M+FA-H	C6H11O8P-2	-2.06597	1996.49	2151.59	1923.99	751.314	656.463	681.14	694.493	685.656	601.082	2422.21	2035.97	2241.37	2119.82	2435.59	2091.62	3170.42	3198.07	3285.4	2308.55	3719.09	2218.41
4.46_144.0653m/z	144.065	4.45955	pos	Aminoadipic acid	HMDB0000510	Organic acids and derivatives	Carboxylic acids and derivatives	Amino acids, peptides, and analogues	***	C00956	38.5	0	M+H-H2O	C6H11NO4	-1.35837	3842.71	3645.93	3738.34	4128.55	3699.56	3691.28	3536.28	3700.69	3697.45	3439.44	3715.2	3663.16	3639.6	3609	3785.36	3525.59	3565.52	3461.55	3486.11	3618.87	3448.46
4.50_222.0768m/z	222.077	4.49752	neg	5-Hydroxytryptophol	HMDB0001855	Organoheterocyclic compounds	Indoles and derivatives	Hydroxyindoles	*		38.5	0	M+FA-H	C10H11NO2	-1.94856	2704.37	2732.47	2668.81	3336.09	3432.53	3226.91	3351.54	3301.16	3151.24	1467.39	1596.8	1732.36	1702.53	1657.79	1800.02	2109.21	2222.36	2219.67	1922.18	2399.69	2008.98
4.63_190.0495m/z	190.05	4.62888	pos	N3-Metyladenine	66285	Unclassified	Unclassified	Unclassified			38.5	0	M+K	C6H9N5	3.66093	3936.06	4004.67	4240.99	4891.66	4636.65	4807.74	4411.32	4595.31	4750.95	3083.72	3393.79	3196.87	3302.24	3195.43	3201.01	3666.03	3536.06	3504.89	3372.5	3440.08	3557.04
4.76_132.0443m/z	132.044	4.76435	pos	4-Hydroxymandelonitrile	HMDB0060318	Benzenoids	Phenols	1-hydroxy-2-unsubstituted benzenoids	***	C03742	38.5	0	M+H-H2O	C8H7NO2	-0.752343	2710.7	2833.68	2708.87	2605.94	2408.82	2489.06	2316.52	2528.75	2345.79	1873.01	2201.08	2163.69	2130.92	2045.5	2111.77	3327.42	3186.21	3387.93	3195.19	3032.5	3227.52
4.92_171.0053m/z	171.005	4.91672	pos	2-(Hydroxymethyl)-4-oxobutanoate	63869	Unclassified	Unclassified	Unclassified			38.5	0	M+K	C5H8O4	-0.635676	535.887	691.463	570.337	592.208	521.23	640.133	629.503	633.457	531.814	576.052	618.015	550.99	576.795	529.12	504.808	602.052	541.605	652.628	532.195	732.831	623.475
4.93_298.2218m/z	298.222	4.93368	pos	Palmitic acid(d3)	LMFA01010046	Unclassified	Unclassified	Unclassified			38.5	0.783	M+K	C16H29D3O2	-1.652	7209.44	7303.88	6249.01	16374.9	11088.4	8373.63	18951.6	8573.16	23457	8004.59	19271.6	8508.01	20549	14370.8	16354.3	17973.7	15190.6	10092.4	13140.2	22845	13266.8
5.04_246.0383m/z	246.038	5.03775	neg	m-Trifluoromethylhippuric acid	2682	Unclassified	Unclassified	Unclassified			38.5	0	M-H	C10H8F3NO3	-0.0898723	2185.97	2304.52	2120.24	3216.43	3649.28	3413.44	3546.91	3480.62	3234.39	651.81	776.305	752.886	717.406	701.2	761.324	1287.78	1288.78	1472.95	1425.54	1488.08	1530.99
5.05_318.1671m/z	318.167	5.05192	pos	Esmolol	HMDB0014333	Benzenoids	Phenol ethers	Unclassified		C06980	38.5	8.68	M+Na	C16H25NO4	-1.78693	23164.2	21865.7	22006.3	21334.9	23031.6	22751.5	24591.8	23413.6	21419.3	23708.4	22630.5	23349.3	22016.7	23712.7	24237.9	22676.7	21109.1	20298.1	19645.4	22563.5	21464.4
5.50_201.1126m/z	201.113	5.50012	neg	α-nonylenic acid	34716	Lipids and lipid-like molecules	Fatty Acyls	Fatty acids and conjugates	*		38.5	0	M+FA-H	C9H16O2	-3.86562	11240.9	11270.9	11214	13197.6	12652.2	12194.2	12866.9	12711	12460.6	9432.69	9283.06	10120.7	9884.16	9419.94	9580.98	10100.8	10677.4	10765.1	10813	10709.3	9933.6
5.54_120.0445m/z	120.044	5.54255	pos	Anthranilic acid	317	Benzenoids	Benzene and substituted derivatives	Benzoic acids and derivatives	**	C00108	38.5	0	M+H-H2O	C7H7NO2	0.442835	1302.28	1344.18	1429.43	1296.2	1354.6	1438.14	1344.38	1407.63	1338.23	1224.87	1246.97	1275.97	1202.16	1201.93	1325.54	1310.84	1296.17	1257.83	1362.67	1373.06	1324.65
5.55_409.2239m/z	409.224	5.5513	neg	Dihydrocortisol	3173	Lipids and lipid-like molecules	Steroids and steroid derivatives	Hydroxysteroids	**	C05471	38.5	0	M+FA-H	C21H32O5	1.99161	586.145	748.203	443.913	437.705	552.724	419.091	345.431	432.714	598.316	498.451	455.452	390.739	435.357	531.052	422.253	474.249	809.417	335.41	431.949	758.267	791.495
5.78_193.0493m/z	193.049	5.77982	pos	Scopoletin	HMDB0034344	Phenylpropanoids and polyketides	Coumarins and derivatives	Hydroxycoumarins	***	C01752	38.5	0	M+H	C10H8O4	-1.13361	842.532	878.105	804.91	867.809	996.859	761.06	741.548	874.255	889.927	758.901	719.644	749.639	884.917	709.497	868.97	838.159	774.128	817.966	959.296	779.203	937.29
5.81_195.0649m/z	195.065	5.81378	pos	trans-Ferulic acid	HMDB0000954	Phenylpropanoids and polyketides	Cinnamic acids and derivatives	Hydroxycinnamic acids and derivatives	***	C01494	38.5	0	M+H	C10H10O4	-1.21361	595.114	540.907	416.513	573.595	818.041	629.464	660.872	582.56	678.017	344.174	335.31	317.04	439.606	346.001	362.98	517.548	435.329	489.6	522.272	389.239	558.476
6.03_183.0860m/z	183.086	6.03205	pos	Dulcitol	4179	Organic oxygen compounds	Organooxygen compounds	Carbohydrates and carbohydrate conjugates	**	C01697	38.5	0	M+H	C6H14O6	-1.86411	1300.77	1774.82	1514.41	903.951	1244.84	1233.42	1196.05	1196.85	1114.12	2053.64	2349.87	2079.72	2361.88	2291.79	2279.81	1760.75	1785.85	1956.32	1687.04	1838.1	1568.99
6.53_239.1636m/z	239.164	6.5294	pos	3,4-Dimethyl-5-pentyl-2-furanpropanoic acid	HMDB0112083	Lipids and lipid-like molecules	Fatty Acyls	Fatty acids and conjugates	*		38.5	0	M+H	C14H22O3	-2.44101	3939.83	3819.54	3897.24	3925.92	3914.82	3984.25	3738.69	3819.87	4099.24	3415.6	3444.21	3576.85	3753.23	3566.45	3826.05	3772.98	3425.83	3555.91	3571.4	3447.01	3637.11
6.68_344.1403m/z	344.14	6.67978	pos	Levofloxacin	HMDB0001929	Benzenoids	Benzene and substituted derivatives	Benzylethers	**	C07660	38.5	0	M+H-H2O	C18H20FN3O4	-0.665999	373.677	289.858	373.8	0.103715	0.103715	0.103715	0.103715	0.103715	0.103715	0.103715	0.103715	0.103715	0.103715	0.103715	0.103715	1960.76	2087.48	2506.32	1883.81	1817.26	2028.92
6.71_255.0646m/z	255.065	6.71328	pos	Naringenin	HMDB0002670	Phenylpropanoids and polyketides	Flavonoids	Flavans	***	C00509	38.5	0	M+H-H2O	C15H12O5	-2.07214	4406.71	4557.58	4627.61	7757.4	6966.65	7461.79	7507.82	7168.21	7491.57	713.008	778.819	762.651	830.945	857.602	906.345	2312.68	2464.96	2175.34	2210.24	2219.98	2320.69
6.73_377.0705m/z	377.071	6.7345	neg	Quisqualic acid	66893	Unclassified	Unclassified	Unclassified			38.5	0	2M-H	C5H7N3O5	1.79866	2168.39	1729.67	2169.4	3979.61	3464.51	3369.02	3639.56	3175.17	3574.4	891.635	675.948	853.691	999.832	852.225	1305.03	1589.14	1760.48	1447.01	1477.11	1418.04	1191.82
7.46_178.0990m/z	178.099	7.46247	pos	Pinidine	68168	Unclassified	Unclassified	Unclassified			38.5	0	M+K	C9H17N	-1.51975	448.145	520.656	549.407	602.915	639.672	764.346	562.637	734.06	515.833	464.924	3161.37	653.533	765.364	903.674	708.021	634.006	539.255	626.406	507.596	498.182	519.368
7.51_206.0664m/z	206.066	7.51257	pos	(2E)-2-(methoxycarbonylmethyl)but-2-enedioic acid	LMFA01020393	Lipids and lipid-like molecules	Fatty Acyls	Fatty Acids and Conjugates			38.5	0	M+NH4	C7H8O6	2.62058	2628.01	2438.79	2442.83	2379.7	2136.87	2333.11	2409.12	2371.06	2350.74	2363.48	2222.92	2301.77	2179.85	1999.67	2287.4	2471.08	2153.56	2327.97	2088.88	2267.22	2204.29
8.75_326.2319m/z	326.232	8.74658	pos	Corchorifatty acid A	88605	Lipids and lipid-like molecules	Fatty Acyls	Lineolic acids and derivatives	*		38.5	0	M+NH4	C18H28O4	-2.2634	380.64	221.707	406.011	361.266	53.7651	1312.21	117.352	1478.5	451.047	0.103715	22556.7	2494.24	1289.4	1039.72	346.637	421.434	499.182	217.477	55.1329	694.641	428.083
9.87_239.2112m/z	239.211	9.87235	pos	N-Isobutyl-2,4,8-decatrienamide	HMDB0030188	Lipids and lipid-like molecules	Fatty Acyls	Fatty amides	*		38.5	0	M+NH4	C14H23NO	-2.45928	7471.58	7551.23	8089.9	7574.41	7186.25	7965.53	7446.62	8124.58	7554.99	7065.47	8444.79	8232.14	7278.4	8270.57	7851.44	6832.12	7788.94	7728.65	7948.76	7382.29	6718.09
0.02_107.0493m/z	107.049	0.0211667	pos	4-Methylcatechol	HMDB0000873	Benzenoids	Phenols	Benzenediols	**	C06730	38.4	0	M+H-H2O	C7H8O2	1.55399	3817.57	3757.76	4019.23	4511.79	4572.67	3740.85	4736.75	4091.31	4845.3	4690.22	4313.89	4806.1	4391.68	4380.63	4752.72	3600.78	4173.79	3616.63	4598.96	5319.51	4528.28
0.02_167.0552m/z	167.055	0.0211667	pos	L-Lyxonate	5524	Organic oxygen compounds	Organooxygen compounds	Carbohydrates and carbohydrate conjugates	**	C05412	38.4	0	M+H	C5H10O6	0.94742	7618.11	7935.35	8096.18	9027.88	8959.6	7649.04	9342.76	8548.09	9568.2	9383.44	8727.25	9777.79	8291.18	9105.21	8619.29	6738.86	8339.48	7558.56	8860.95	9905.65	8665.06
0.58_164.0666m/z	164.067	0.577083	pos	3-Oxo-3-ureidopropanoate	63408	Unclassified	Unclassified	Unclassified			38.4	0	M+NH4	C4H6N2O4	-0.124381	17590.5	17804.4	15938.6	14790.8	13246.5	19807.5	15071.7	17809.6	14697.5	10856.7	11622.1	10723.8	11550.8	9965.62	11053.2	18595.7	13447.1	20485.5	13369.4	12422.5	14264.3
0.72_144.0653m/z	144.065	0.717583	pos	N-Methylglutamic acid	44791	Organic acids and derivatives	Carboxylic acids and derivatives	Amino acids, peptides, and analogues	**	C01046	38.4	0	M+H-H2O	C6H11NO4	-1.5457	15540.5	15738	17322	15573	17159.9	15921.7	16843.3	15268.8	16614	17527.3	16004.1	16363.1	16660.1	17723.9	17024.4	16301.9	15519.5	15622.6	17616.9	16693.8	15516.6
0.75_112.0758m/z	112.076	0.74535	pos	L-Pipecolic acid	HMDB0000716	Organic acids and derivatives	Carboxylic acids and derivatives	Amino acids, peptides, and analogues	***	C00408	38.4	0	M+H-H2O	C6H11NO2	0.853931	16992.5	16480.7	16774.1	16870.1	16717.1	17153.1	17008.8	17584.8	16264.9	16170	15937.8	16767.9	16356.8	17087.4	17124.3	16115.2	15477.9	16035.5	15821.8	15878	15711.9
0.75_212.1026m/z	212.103	0.74535	pos	Zalcitabine	HMDB0015078	Nucleosides, nucleotides, and analogues	Pyrimidine nucleosides	Pyrimidine 2',3'-dideoxyribonucleosides	**	C07207	38.4	0	M+H	C9H13N3O3	-1.82686	1925.59	2712.74	2558.25	1229.1	1246.56	1291.92	1903.47	1763.5	1559.74	2950.71	3137.49	3461.38	3046.16	3230.45	3515.31	2013.98	2349.42	1867.49	2038.17	2035.69	2092.28
0.76_217.1291m/z	217.129	0.760333	pos	γ-Glutamyl-β-aminopropiononitrile	63620	Organic acids and derivatives	Carboxylic acids and derivatives	Amino acids, peptides, and analogues		C06114	38.4	0	M+NH4	C8H13N3O3	-2.04516	3570.65	4128.99	4210.59	4588.44	4866.05	4797.27	4160.35	4355.93	4601.79	5317.91	5198.62	5417.15	5864.63	5349.17	5915.21	3266.94	3858.96	3824.33	3770.36	3836.82	3944.74
0.86_121.0396m/z	121.04	0.864167	pos	2-Pyrimidine Acetic Acid	45029	Unclassified	Unclassified	Unclassified			38.4	0	M+H-H2O	C6H6N2O2	-0.303832	432.038	516.56	461.064	193.268	165.326	190.865	100.112	308.717	280.96	131.038	143.228	79.5447	419.844	127.024	180.619	260.778	299.849	282.193	179.244	301.134	264.599
0.88_287.9796m/z	287.98	0.879367	pos	Alendronic acid	818	Organic acids and derivatives	Organic phosphonic acids and derivatives	Bisphosphonates		C07752	38.4	0	M+K	C4H13NO7P2	-1.28066	2354.37	1827.67	2360.23	2263.69	2463.01	2367.49	2416.15	1456.07	2486.1	2433.78	2488.17	2113.78	1827.31	2322.75	2094.41	2842.07	2669.56	3057.52	2733.1	3229.1	2915.62
0.89_214.0892m/z	214.089	0.894483	pos	2-(4-Methyl-5-thiazolyl)ethyl butanoate	HMDB0032418	Organoheterocyclic compounds	Azoles	Thiazoles			38.4	0	M+H	C10H15NO2S	-2.08686	1295.6	1405.15	1270.41	1400.7	1121.11	1545.78	1276.79	1487.73	1206.61	1095.75	1052.4	1131.16	1310.83	1424.38	1241.62	1286.4	1006.9	989.767	1173.39	1369.08	1218.9
0.99_194.0776m/z	194.078	0.989833	pos	Ureidosuccinic acid	HMDB0000828	Organic acids and derivatives	Carboxylic acids and derivatives	Amino acids, peptides, and analogues	**	C00438	38.4	0	M+NH4	C5H8N2O5	2.4333	9970.12	8981.93	9844.6	6981.77	5108.29	5397.65	4989.15	5230.54	5729.37	8657.91	9643.54	8223.4	10409.9	10374.6	10643.4	12219.7	14146.5	13692.5	14243	15815.2	13436.4
1.00_146.0268m/z	146.027	1.00368	pos	Acetylcysteine	HMDB0001890	Organic acids and derivatives	Carboxylic acids and derivatives	Amino acids, peptides, and analogues	*	C06809	38.4	0	M+H-H2O	C5H9NO3S	-1.24208	2332.83	2916.06	2911.47	2283.22	2494.79	2213.46	2147.24	2396.92	2039.24	3531.66	3339.63	3170.54	3425.46	2910.23	2915.29	2591.62	2767.77	2559.8	2139.78	2234.43	1885.03
1.00_333.0943m/z	333.094	0.997417	neg	(S)-a-Amino-2,5-dihydro-5-oxo-4-isoxazolepropanoic acid N2-glucoside	86247	Organic oxygen compounds	Organooxygen compounds	Carbohydrates and carbohydrate conjugates			38.4	0	M-H	C12H18N2O9	0.977172	4796.17	5375.8	4578.15	4588.59	3884.29	3665.73	3089.31	3307.35	3851.47	8063.51	7073.35	7455.94	6506.46	8120.43	7416.05	3207.34	3267.9	4064.3	3380.14	3557.29	3946.79
1.00_359.0484m/z	359.048	0.997417	neg	5'-Phosphoribosyl-N-formylglycinamide	HMDB0001308	Nucleosides, nucleotides, and analogues	Glycinamide ribonucleotides	Unclassified	**	C04376	38.4	0	M+FA-H	C8H15N2O9P	-4.30151	1623.06	1861.78	2478.52	1910.93	2394.1	2732.33	1681.33	2254.75	1628.1	2746.18	11576.5	1975.46	1197.81	1706.29	2516.51	3510.02	2995.14	4650.44	12977.9	4353.81	3919.42
1.08_120.0444m/z	120.044	1.07835	pos	1,2-Diacylglycerol-LD-PI-pool	HMDB0062270	Benzenoids	Benzene and substituted derivatives	Unclassified			38.4	0	M+H	C7H5NO	0.293687	512.048	474.648	480.952	310.323	404.034	432.59	401.823	436.753	400.127	317.817	366.761	280.593	458.035	489.177	497.525	280.435	423.584	359.112	368.141	451.963	494.271
1.08_211.0961m/z	211.096	1.07835	pos	Methoxyhydroxymethylhydrocinnamic acid	1504	Unclassified	Unclassified	Unclassified			38.4	0	M+H	C11H14O4	-1.80819	538.801	756.031	491.276	345.161	476.29	554.63	400.259	527.92	461.983	415.303	591.044	526.985	444.082	549.424	589.307	458.498	481.383	543.741	392.445	298.568	503.376
1.11_229.0814m/z	229.081	1.11173	pos	5-(2'-Formylethyl)-4,6-dihydroxypicolinate	63555	Organic oxygen compounds	Organooxygen compounds	Carbohydrates and carbohydrate conjugates	**	C05654	38.4	0	M+NH4	C9H9NO5	-2.13409	407.79	643.347	436.558	264.921	576.437	442.67	325.053	336.999	656.67	444.815	427.14	591.176	534.203	763.601	606.981	497.31	603.509	901.578	258.048	423.109	695.443
1.31_129.0545m/z	129.055	1.30965	pos	(S)-2-Aceto-2-hydroxybutanoic acid	HMDB0006900	Organic acids and derivatives	Keto acids and derivatives	Short-chain keto acids and derivatives	**	C06006	38.4	0	M+H-H2O	C6H10O4	-0.649575	3755.9	3518.17	3650.2	3812.4	3886.73	3723.77	3856.98	3807.56	3632.36	3554.4	3529.28	3502.61	3349.46	3655.38	3362.1	3422.92	3339.86	3453.84	3486.16	3570.82	3441.61
1.31_184.0601m/z	184.06	1.30965	pos	Demethylphosphinothricin	63600	Unclassified	Unclassified	Unclassified			38.4	0	M+NH4	C4H9NO4P	-3.7375	3152.16	2565.62	2736.18	3059.22	3055.54	3176.57	2898.5	2752.67	2959.83	2507.8	2248.52	2549.38	2595.84	3049.95	2669.94	2440.11	2417.69	2712.96	2414.74	2652.99	2727.14
1.41_157.0581m/z	157.058	1.40713	pos	N-Nitrosodiethanolamine	72996	Unclassified	Unclassified	Unclassified			38.4	0	M+Na	C4H10N2O3	-1.97582	289.013	226.662	229.66	250.135	223.193	265.93	142.728	301.084	303.976	256.174	298.997	231.07	266.157	207.119	318.681	285.486	194.27	258.486	334.48	261.126	223.247
1.46_208.0634m/z	208.063	1.45753	pos	S-(2-Hydroxyethyl)-N-acetyl-L-cysteine	70379	Unclassified	Unclassified	Unclassified			38.4	0	M+H	C7H13NO4S	-1.75201	2207.2	2197.43	2235.94	2449.26	2492.83	2657.83	2879.91	2676.01	2771.91	1844.45	1583.79	1701.56	1687.39	1609.75	1640.98	1862.3	2093.65	1671.07	1786.17	1749.69	1758.64
1.66_244.1417n	245.149	1.65717	pos	Hydroxyprolyl-Isoleucine	HMDB0028866	Organic acids and derivatives	Carboxylic acids and derivatives	Amino acids, peptides, and analogues			38.4	0	M+H, M+NH4	C11H20N2O4	-2.47538	17510.2	17019.5	18005.1	16410.3	15322.2	15912.5	15095.8	15024.9	15777.5	21083.7	21690.9	22189.8	21392.7	21593.9	23263.8	15719.5	16106.9	16568.4	15763.3	16347.6	16909.6
1.86_151.1479m/z	151.148	1.85893	pos	(E)-4,8-Dimethyl-1,3,7-nonatriene	91026	Lipids and lipid-like molecules	Prenol lipids	Monoterpenoids	*		38.4	0	M+H	C11H18	-1.53765	937.017	811.356	904.132	869.791	893.394	835.569	726.942	909.39	841.125	716.315	817.591	789.486	814.837	751.741	883.43	844.121	841.427	772.908	846.837	828.928	800.9
10.27_311.1845m/z	311.184	10.2742	pos	3-Hydroxy-6,8-dimethoxy-7(11)-eremophilen-12,8-olide	HMDB0040756	Lipids and lipid-like molecules	Prenol lipids	Terpene lactones	*		38.4	0	M+H	C17H26O5	-2.59393	21621.6	22811.9	23091.7	21860.6	21188.7	23528.7	22021.1	22842.1	21245.1	20649.5	21603.9	22284.9	21711.9	21250.2	21192.1	20483.9	20678.2	21773.4	21262.5	21649.6	20649.5
10.35_350.9891m/z	350.989	10.3494	neg	Sedoheptulose 1,7-bisphosphate	HMDB0060274	Organic oxygen compounds	Organooxygen compounds	Carbohydrates and carbohydrate conjugates	**	C00447	38.4	0	M-H2O-H	C7H16O13P2	0.830431	18794.9	19142.2	19779.5	17912.3	20087.4	18552.3	18979.2	17029.4	18235.1	20013.7	16637.1	19684.4	20521.1	19107.7	19748.1	18083.6	19795.1	20344.5	18329	18470.3	18912.9
10.47_330.2994m/z	330.299	10.4719	pos	Ricinoleic Acid methyl ester	45190	Unclassified	Unclassified	Unclassified			38.4	0	M+NH4	C19H36O3	-2.75552	11894.3	12943.3	12921	12055.8	14923.5	15113.7	13518.2	13073.1	13038.1	13839.1	14732.9	13667.2	12730.2	12624.1	13233.6	14557	14163.8	14005.8	13337.5	12760	12195.4
10.61_194.0817m/z	194.082	10.6073	neg	2-Aminopropiophenone	2011	Unclassified	Unclassified	Unclassified			38.4	0	M+FA-H	C9H11NO	-3.63515	9084.08	8561.98	7992.22	8161.61	7846.51	8162.44	8092.27	8764.04	8643.51	8121.22	8453.61	8590.1	9153.69	8897.05	8933.09	7884.89	8341.05	8127.35	7950.14	7730.33	9151.73
10.62_272.2941m/z	272.294	10.6177	pos	heptadecanal	LMFA06000097	Lipids and lipid-like molecules	Fatty Acyls	Fatty aldehydes	*		38.4	0	M+NH4	C17H34O	-2.75041	20728.9	21256	20909.4	20808.1	20000.8	19692.5	18924.8	20345.7	19120.8	18310.9	18366	20402	23574.6	19864.5	20496.7	20750.1	18579	20087.4	20620.4	20165.2	19668.1
10.70_281.2713n	299.305	10.6954	pos	Dodemorph	72556	Unclassified	Unclassified	Unclassified			38.4	0	M+H, M+NH4	C18H35NO	-2.0148	13820	13614.3	12664.2	13064.5	12977.5	11957.6	13369.6	13362.3	12307.6	11733.8	11328.8	12092.6	13151.2	11945	13533.5	11343.5	11414.5	12426.3	11619.7	11845.8	11436.9
11.02_198.0168m/z	198.017	11.0177	pos	O-Phospho-4-hydroxy-L-threonine	HMDB0006802	Organic acids and derivatives	Carboxylic acids and derivatives	Amino acids, peptides, and analogues	**	C06055	38.4	0	M+H-H2O	C4H10NO7P	2.6842	10260.1	10963.7	11343	10272.6	11270.8	10361.7	10443.2	10730.2	10655.6	9876.65	10201	10627.5	9794.43	10757.9	10518.5	10117	10149	9499.85	10782.6	10719.6	9875.99
11.15_277.1791m/z	277.179	11.1499	pos	Phytuberin	67898	Lipids and lipid-like molecules	Prenol lipids	Sesquiterpenoids	*	C09709	38.4	0	M+H-H2O	C17H26O4	-2.28171	41130.7	39883.8	38572.8	38644.7	39554.4	37129	36266.7	40132.4	38038.1	34403.6	38494.1	37619.1	35776.3	38698.6	40541.4	36061.8	34650.6	37886.1	37712.5	33928	35721.4
11.35_528.3075m/z	528.307	11.3545	pos	PC(17:2(9Z,12Z)/0:0)	HMDB0256157	Lipids and lipid-like molecules	Glycerophospholipids	Glycerophosphocholines			38.4	0	M+Na	C25H48NO7P	2.78151	176109	171002	180918	227007	227139	225198	227706	221165	234787	133184	136129	131167	122720	125035	120824	156502	143502	157238	127438	141921	152188
11.40_843.5523m/z	843.552	11.4038	neg	DHAP(O-18:0)	HMDB0011142	Organic oxygen compounds	Organooxygen compounds	Carbonyl compounds			38.4	0	2M-H	C21H43O6P	0.194677	6579.86	5560.48	7339.69	1844.47	3909.61	4394.32	1813.93	7770.7	3830.34	0.103715	2866.34	8172.59	8600.93	9269.24	5738.46	0.103715	7431.88	5512.61	797.973	4228.05	0.103715
11.60_156.9903m/z	156.99	11.6024	pos	Phosphoglycolic acid	HMDB0000816	Organic acids and derivatives	Organic phosphoric acids and derivatives	Phosphate esters	**	C00988	38.4	0	M+H	C2H5O6P	4.31496	38998.2	38389.9	37675.9	36873.7	36888.1	36378.1	34671.3	38578.4	36020.3	37621.3	35508.9	38263.1	36078.4	36097.4	38523.1	36540.2	34816.4	36882.7	36444.1	35346.9	36267.7
11.62_225.2208m/z	225.221	11.6168	pos	Pentadecylic acid	LMFA01010015	Lipids and lipid-like molecules	Fatty Acyls	Fatty acids and conjugates	*	C16537	38.4	0	M+H-H2O	C15H30O2	-2.05254	1074.32	831.661	1168.39	855.028	584.696	916.911	749.036	783.133	632.456	1119.89	1130.98	557.29	964.533	871.093	915.078	853.252	891.575	1044.25	1157.69	1251.81	920.793
12.07_867.5525m/z	867.552	12.0686	neg	PGP(i-13:0/a-25:0)	HMDB0116553	Lipids and lipid-like molecules	Glycerophospholipids	Glycerophosphoglycerophosphates	*		38.4	0	M-H2O-H	C44H88O13P2	0.360884	82423.2	101500	113268	62624.2	79369	95941.8	11237.1	98849.3	10883.4	17004.9	89545.9	86780.9	94109.3	96228	99209.7	11051.6	75283.3	104719	36100	105771	28962
12.45_607.3737m/z	607.374	12.4451	neg	CPX	44518	Unclassified	Unclassified	Unclassified			38.4	0	2M-H	C16H24N4O2	1.83104	16117.7	12450.5	15376.3	15125.2	16142.8	14423.1	14793.5	14773.5	18313.9	16902.8	14475.7	18217.5	17843.8	16007.2	16594.6	17070.2	15965	13781.7	13387	17801.2	16165.4
12.78_336.3251m/z	336.325	12.7762	pos	Pipericine	LMFA08020200	Lipids and lipid-like molecules	Fatty Acyls	Fatty amides	*		38.4	0	M+H	C22H41NO	-2.81496	465989	450227	451359	437713	456563	412414	438365	452554	437515	474410	485655	458302	466414	456398	462264	463498	441963	419314	453149	424600	454247
13.62_540.5339m/z	540.534	13.6173	pos	Tetrahydro-6-(2-hydroxy-16,19-dimethylhexacosyl)-4-methyl-2H-pyran-2-one	HMDB0031034	Lipids and lipid-like molecules	Fatty Acyls	Fatty alcohols	*		38.4	0	M+NH4	C34H66O3	-2.19403	352169	331075	318998	337910	342171	330236	330028	344242	334200	349136	315612	337691	372570	334092	338266	341098	336082	320873	335798	339076	356650
13.71_249.0197m/z	249.02	13.711	neg	aluminum acetate	4000	Unclassified	Unclassified	Unclassified			38.4	0	M+FA-H	C6H9AlO6	0.265184	1490.94	1351.95	890.657	1344.94	1484.82	1510.08	2073.17	1485.67	1440.94	1304.6	1349.85	1392.74	1258.88	1329.66	828.612	1784.74	1432.33	1802.89	1364.3	1988.97	1784.93
14.43_136.0213m/z	136.021	14.4265	pos	Thiobenzamide S-oxide	71172	Unclassified	Unclassified	Unclassified			38.4	0	M+H-H2O	C7H7NOS	-1.40695	474681	475807	464052	462828	459851	487114	467519	495110	480764	448587	442018	460413	448255	469635	452412	450508	430021	467893	458508	462139	458145
15.53_162.1273m/z	162.127	15.5257	pos	1-Phenyl-2-(ethylamino)-1-propanol	2013	Unclassified	Unclassified	Unclassified			38.4	0	M+H-H2O	C11H17NO	-2.10254	91653.7	90934	92025.9	91519.1	92008.8	89855	88811.7	93440.3	88298	88838.6	86093.2	90184.4	88865.1	85260.7	90599.4	88394.4	86682.7	88004.2	92000.7	87462	88177.8
15.53_175.1357n	198.127	15.5257	pos	Nigrifactin	68166	Unclassified	Unclassified	Unclassified			38.4	0	M+H, M+Na	C12H17N	-2.16914	238038	238104	239433	234173	231509	242295	234595	245424	233823	228618	229372	236978	232324	232611	234844	229625	227259	226346	231272	226123	228778
15.93_228.0015n	226.995	15.9261	neg	3,5-Dinitrosalicylic acid	HMDB0246071	Unclassified	Unclassified	Unclassified			38.4	0.825	M-H2O-H, M-H	C7H4N2O7	-1.48053	655944	693349	671782	642720	661116	667736	665240	675667	663641	640765	645569	678863	661214	663016	655112	615006	657118	644288	639699	648026	647000
2.02_107.0493m/z	107.049	2.02168	pos	Benzaldehyde	HMDB0006115	Benzenoids	Benzene and substituted derivatives	Benzoyl derivatives	***	C00261	38.4	0	M+H	C7H6O	1.5992	8711.68	8829.28	8677.1	8842.92	8814.82	9148.71	8650.38	9307.4	8915.52	7706.1	7969.61	8419.92	8158.02	7769.6	8308.53	7989.12	7988.24	8650.53	8036.59	8238.88	8388.65
2.02_118.0652m/z	118.065	2.02168	pos	Phenylacetonitrile	63616	Benzenoids	Benzene and substituted derivatives	Benzyl cyanides	**	C16074	38.4	0	M+H	C8H7N	0.590022	7328.3	7032.22	7210.28	7846.63	7122.3	7430.86	7728.92	7574.32	7703.75	6486.98	6363.6	7008.62	6722.74	6493.01	7167.85	6693.65	6439.57	6631.92	6756.88	6968.67	7131.47
4.29_156.0385m/z	156.038	4.2931	pos	N-(Carboxyaminomethyl)urea	66389	Unclassified	Unclassified	Unclassified			38.4	0	M+Na	C3H7N3O3	3.75878	65118.7	65752.3	65935.7	63184.9	61220.2	62745.5	61459.2	63512.5	59897	67826.7	71726.6	70294.1	70376.7	73104.7	73249.2	62336.7	63277.1	65958.5	61141.7	64979.6	66946.6
4.41_209.0661m/z	209.066	4.41335	neg	L-Fucose	HMDB0000174	Organic oxygen compounds	Organooxygen compounds	Carbohydrates and carbohydrate conjugates	**	C01019	38.4	0	M+FA-H	C6H12O5	-3.46694	1258.78	1251.11	1178.62	1126.89	1065.6	1100.34	1116.42	1179	1061.99	1127.37	920.943	1134.49	976.609	1075.57	1158.54	1062.02	1133.8	1213.87	941.408	1261.54	1203.69
4.76_265.0966m/z	265.097	4.76435	pos	Tinidazole	HMDB0015047	Organoheterocyclic compounds	Azoles	Imidazoles			38.4	0	M+NH4	C8H13N3O4S	0.248952	1409.3	1497.62	1394.22	1225.14	958.528	1173.34	1024.03	1003.77	800.771	806.665	979.839	662.388	726.494	943.641	908.223	2092.74	2112.54	2245.96	1859.15	2160.47	2194.9
4.84_341.0880m/z	341.088	4.83518	neg	de-Hypoxanthine futalosine	63995	Unclassified	Unclassified	Unclassified			38.4	0	M+FA-H	C14H16O7	0.743428	936.927	1093.9	918.445	1070.81	1540.51	1282.51	873.58	1099.04	1345.32	394.075	815.077	489.819	534.377	516.144	588.265	988.7	662.342	743.006	768.864	803.814	492.354
4.93_215.1275m/z	215.127	4.93368	pos	2-Carboxy-5,7-dimethyl-4-octanolide	HMDB0030986	Organoheterocyclic compounds	Lactones	Gamma butyrolactones	*		38.4	0	M+H	C11H18O4	-1.52619	7992.18	8313.87	8112.79	8073.19	7341.32	7901.46	8054.67	8158.39	7805.61	8325.34	7988.01	7927.79	8341.89	7832.72	8420.7	7597.28	7978.85	8104.64	8001.25	7957.41	7746.61
5.29_279.1334m/z	279.133	5.28893	pos	N1-(alpha-D-ribosyl)-5,6-dimethyl-benzimidazole	61979	Nucleosides, nucleotides, and analogues	Benzimidazole ribonucleosides and ribonucleotides	Unclassified	**	C05775	38.4	0	M+H	C14H18N2O4	-1.91339	2367.41	2076.13	1932.21	3495.36	3258.4	3447.17	3696.08	3529.58	3798.04	744.539	546.978	836.387	597.445	808.858	794.153	1366.28	1207.95	1040.74	946.97	1102.82	1010.92
5.35_199.0970m/z	199.097	5.34573	neg	Tiglic acid	HMDB0001470	Lipids and lipid-like molecules	Fatty Acyls	Fatty acids and conjugates	*	C08279	38.4	0	2M-H	C5H8O2	-3.13006	1240.19	1093.24	1058.52	1141.45	1245.61	1136.3	1167.12	1173.76	1057.28	1197.67	1032.03	1206.78	965.01	1055.11	1031.6	1084.09	1197.93	1085.68	1052.47	1079.11	1033.78
5.44_142.1225m/z	142.122	5.44117	pos	(±)-Pelletierine	HMDB0030325	Organoheterocyclic compounds	Piperidines	Unclassified	**	C06182	38.4	0	M+H	C8H15NO	-1.19443	2358.76	2274.64	2287.82	1799.25	1985.81	2005.72	1893.12	2044.63	1913.63	2719.64	3153.11	2801.98	2971.01	2750.04	2780.02	2587.52	2690.5	2702.79	2585.62	2750.6	2714.59
5.53_296.2062m/z	296.206	5.52577	pos	(x)-2-Heptanol glucoside	90386	Lipids and lipid-like molecules	Fatty Acyls	Fatty acyl glycosides	*		38.4	0	M+NH4	C13H26O6	-2.13214	1243.29	1037.88	863.672	3205.68	2520.1	2601.54	3206.65	1932.39	4471.12	698.791	2653.75	1864.34	4000.8	1707.19	2125.64	3556.19	1964.5	2683.59	1916.09	2656.61	3055.4
5.55_217.1077m/z	217.108	5.5513	neg	Tetrahydrofurfuryl butyrate	HMDB0036188	Lipids and lipid-like molecules	Fatty Acyls	Fatty acid esters	*		38.4	0	M+FA-H	C9H16O3	-2.34369	1031.79	977.125	982.794	826.912	958.746	844.783	637.224	1005.82	857.943	979.843	1014.2	948.632	1016.14	1025.03	1100.71	1331.63	1194.09	1324.25	1565.21	1454.77	1342.93
5.92_255.0646m/z	255.065	5.91528	pos	5-L-Glutamyl-taurine	HMDB0004195	Organic acids and derivatives	Carboxylic acids and derivatives	Amino acids, peptides, and analogues	**	C05844	38.4	0	M+H	C7H14N2O6S	0.384478	1250.35	1213.5	1350.25	2435.71	2256.53	2311.1	2379.12	2727.33	2264.32	189.188	74.9819	157.64	70.3599	73.3171	134.765	575.005	509.301	509.408	492.742	500.615	595.585
5.93_197.1169m/z	197.117	5.9317	pos	alpha-Carboxy-delta-decalactone	87329	Organoheterocyclic compounds	Lactones	Delta valerolactones	*		38.4	0	M+H-H2O	C11H18O4	-1.2824	3737.66	3897.84	3881.66	3702.8	3431.15	3690.28	4034.87	4103.35	3890.76	3601.72	3606.43	3849.53	3523.7	3483.93	3779.39	3616.28	3583.71	3665.09	3513.21	3772.61	3770.87
5.96_206.0818m/z	206.082	5.963	neg	Boschniakine	68007	Organoheterocyclic compounds	Pyridines and derivatives	Pyridine carboxaldehydes		C09915	38.4	0	M+FA-H	C10H11NO	-3.11393	3381.05	3675.75	3557.33	5619.31	5334.08	5511.87	5324.37	5311.02	5334.47	1435.43	1344.89	1509.66	1356.29	1315.44	1498.14	2242.79	2519.24	2492.2	2064.11	2164.97	2300.1
6.03_599.2523m/z	599.252	6.03157	neg	Promazine sulfoxide	2132	Unclassified	Unclassified	Unclassified			38.4	0	2M-H	C17H20N2OS	0.575652	1047.7	1469.97	1144	568.579	774.23	999.545	1040.57	1095.09	873.177	1612.55	1681.2	1217.84	969.742	1393.15	903.811	748.976	1796.05	1775.68	1192.71	1207.49	1114.28
6.05_400.0906m/z	400.091	6.04773	pos	Pyriminobac-methyl	72292	Organic oxygen compounds	Organooxygen compounds	Ethers		C18486	38.4	0	M+K	C17H19N3O6	0.227671	23419.7	23778.7	24409.6	18508.4	17357.3	18383.4	17427.3	18058.6	18212	29525	28776.6	29559.7	30159.8	30287.6	28943.1	29485.9	28618.1	26943.1	27205.1	27101.3	26956.3
6.27_237.1243m/z	237.124	6.27075	neg	4H-Pyrido[1,2-a]pyrimidin-4-one, 3-ethyl-6,7,8,9-tetrahydro-2-methyl-	2352	Unclassified	Unclassified	Unclassified			38.4	0	M+FA-H	C11H16N2O	-0.605	559.109	538.993	488.136	946.224	976.023	984.029	856.874	854.499	905.282	126.939	98.031	102.652	32.2858	79.1508	39.5878	255.262	295.077	354.184	258.934	242.922	286.319
6.36_240.0433m/z	240.043	6.35652	neg	p-Nitrophenyl-O-ethyl ethylphosphonate	69527	Unclassified	Unclassified	Unclassified			38.4	0	M-H2O-H	C10H14NO5P	0.537782	916.09	1188.53	1082.55	823.899	934.175	844.442	763.358	796.79	854.039	1566.87	1571.87	1226.61	1568.41	1472.58	1320.28	1080.74	1003.31	1036.2	1103.68	1036.58	1005.55
6.55_170.1536m/z	170.154	6.54613	pos	(-)-trans-Carveol	6934	Lipids and lipid-like molecules	Prenol lipids	Monoterpenoids	*	C00964	38.4	0	M+NH4	C10H16O	-2.18183	1993.42	2049.73	2008.94	1947.36	1961.02	2102.56	2037.59	2005.76	1951.31	1961.06	1889.76	2144.89	1992.95	2179.9	1972.25	1951.65	1791.09	1882.25	1992.93	2056.58	1858.3
6.85_187.0630n	188.07	6.84522	pos	3-amino-2-naphthoic acid	34509	Unclassified	Unclassified	Unclassified			38.4	0	M+H-H2O, M+H	C11H9NO2	-1.73605	1791.45	2139.63	1868.16	2626.51	2845.67	2873.58	2781.81	2644.37	3122.48	799.718	925.262	768.213	915.318	877.716	803.983	1393	1436.53	1265.18	1261.74	1245.02	1404.29
7.00_290.2319m/z	290.232	6.9955	pos	7(14)-Bisabolene-2,3,10,11-tetrol	HMDB0035918	Lipids and lipid-like molecules	Prenol lipids	Sesquiterpenoids	*		38.4	0	M+NH4	C15H28O4	-2.4329	7621.69	7768.07	7268.95	7456.74	6968.17	7026.57	7469.41	7775.13	7829.94	6566.39	6723.34	7104.54	7331.42	7063.96	7758.71	6940.53	7134.8	7143.41	7217.56	6591.45	7318.87
7.61_361.2026m/z	361.203	7.61352	neg	15-deoxy-delta-12,14-PGJ2	LMFA03010021	Lipids and lipid-like molecules	Fatty Acyls	Eicosanoids	**	C14717	38.4	0	M+FA-H	C20H28O3	1.68456	6453.64	5930.4	6244.77	6355.4	6040.58	6711.22	5750.36	6078.99	5631.47	6199.9	5983.09	5790.64	5473.02	4951.14	4953.05	6812.63	7707.51	6889.58	6622.4	7376.73	7241.85
8.65_333.2052m/z	333.205	8.64635	pos	11b-Hydroxyprogesterone	HMDB0304821	Lipids and lipid-like molecules	Steroids and steroid derivatives	Pregnane steroids	**	C05498	38.4	0	M+H	C20H28O4	-2.44889	10836.3	10834.1	10107.6	8746.32	8695.79	8877.04	9356.1	9174.79	9427.26	12281	12712.8	13361.7	12235.9	12542.7	11195.4	12590.7	14301.1	13579.6	12071.5	12177	12726.7
8.83_348.3100m/z	348.31	8.83005	pos	Prostaglandin F1a-d9	96410	Unclassified	Unclassified	Unclassified			38.4	0	M+H-H2O	C20H27D9O5	1.49088	9968.68	9909.67	10254.3	9431.34	8597.76	9667.06	9730.41	8821.24	9711.01	13592.3	14590.3	14077.9	15004.8	13956.7	12900.1	16368.2	16190	18131.8	14606	16859.4	17148.8
8.88_406.2791m/z	406.279	8.88013	pos	5,6-Dihydroxyprostaglandin F1a	HMDB0012109	Lipids and lipid-like molecules	Fatty Acyls	Eicosanoids	*	C06475	38.4	0	M+NH4	C20H36O7	-2.18424	29485.4	31937.5	30426.9	29894.5	28028.3	31415.8	30244.4	29678.9	29148.5	29408.3	31076.9	29939.1	29891.9	30430.8	32329.4	30821.5	31310.4	30040.3	31882.8	31617.5	30234.5
9.12_229.1793m/z	229.179	9.124	pos	Menthone 1,2-glyceryl ketal	91295	Lipids and lipid-like molecules	Prenol lipids	Monoterpenoids	*		38.4	0	M+H	C13H24O3	-2.08045	31563.8	30388.3	29992.9	31188.1	28126.3	31361.1	30500	32278.2	29489	29358.6	29071.9	29812.3	29313.7	29290.3	29589.8	27860.5	28705.9	28908.7	29796.3	29069	30137
9.17_195.1012m/z	195.101	9.17205	pos	ORTHOTHYMOTINIC ACID	43837	Unclassified	Unclassified	Unclassified			38.4	0	M+H	C11H14O3	-1.70354	9813.14	10412.1	10103.9	10299.8	10040	10710.6	10082.6	11173.4	9709.63	10225.6	9719.81	10544.2	9731	9652.15	10156.2	8914.72	8758.59	9519.54	10584.7	9329.14	9839.53
9.23_449.1509m/z	449.151	9.23147	neg	Methyl 3-carbazolecarboxylate	HMDB0029744	Organoheterocyclic compounds	Indoles and derivatives	Carbazoles			38.4	0	2M-H	C14H11NO2	0.532238	6719.26	6216.69	7225.99	6645.13	6199.28	6267.3	6538.21	6059.29	6655.72	6776.11	7316.44	7306.82	6196.23	6570.33	7104.29	6495.27	7369.24	6808.44	6686.69	6676.23	6413.79
9.57_456.3310m/z	456.331	9.57152	pos	3beta-(3-methyl-butanoyloxy)-villanovane-13alpha,17-diol	LMPR0104150002	Lipids and lipid-like molecules	Prenol lipids	Isoprenoids			38.4	0	M+NH4	C25H42O6	-2.10433	12945.2	13481.4	12493.1	12348.6	11597	11816	11981.8	13017.6	12775.9	8130.58	8175.14	7386.86	7677.48	8588.25	8458.36	12322.1	14825.8	13591.8	13094.6	14250.6	15773.9
9.59_225.1480m/z	225.148	9.58822	pos	Furfuryl octanoate	92553	Lipids and lipid-like molecules	Fatty Acyls	Fatty acid esters	*		38.4	0	M+H	C13H20O3	-2.21623	10702.5	10707.6	10424.9	10156.3	10522.9	10528.1	10082.5	10665.2	10217.1	9990.05	9472.05	9756.94	9358.89	10286.5	10471.3	8819.79	9462.16	9884.18	10042.5	9717.69	9915.17
9.75_449.1516m/z	449.152	9.74772	neg	Aziprotryne	72841	Unclassified	Unclassified	Unclassified			38.4	0	2M-H	C7H11N7S	-1.05951	7894.78	7844.54	8465.62	7210.41	8066.12	8951.75	10279.8	6334.64	9606.83	8666.16	8035.61	9435.62	10525.5	9527.23	7940.48	9307.15	8526.99	9038.45	8905.98	9414.48	8400.22
9.79_426.3204m/z	426.32	9.78895	pos	3a,4b,7a-Trihydroxy-5b-cholanoic acid	HMDB0000320	Lipids and lipid-like molecules	Steroids and steroid derivatives	Bile acids, alcohols and derivatives	*		38.4	0	M+NH4	C24H40O5	-2.32908	27660.9	25870	26044	17368.7	14850.5	16284.5	16982.8	15293.4	16347.8	25645.5	25911.5	26038.9	27486.7	25886.8	24765.2	43438	45548.7	43396.1	42313.7	44588.9	42418.3
0.00_226.1199n	227.127	0.00225	pos	Butopyronoxyl	72883	Unclassified	Unclassified	Unclassified			38.3	0	M+H-H2O, M+H	C12H18O4	-2.52567	2548.92	2201.96	2008.13	2105.4	2415.05	2339.5	2560.24	2383.73	2085.08	2074.2	2359.73	2072.12	1914.4	2084.27	2181.72	1954.14	1876.65	2010.44	2452.13	2038.81	2374.31
0.02_239.0946m/z	239.095	0.0211667	pos	Dexmedetomidine	HMDB0014771	Benzenoids	Benzene and substituted derivatives	Xylenes		C07450	38.3	0	M+K	C13H16N2	0.3281	8592.01	8443.59	9086.48	10348.8	10124.9	7768.7	10523.8	9112.28	10890.3	10426	9308.41	10987.1	9601.32	10257.1	9590.24	8289.02	9199.45	7868.53	10337.2	11883.7	10461.5
0.04_241.2156m/z	241.216	0.0382	pos	9-Pentadecenoic acid	86472	Lipids and lipid-like molecules	Fatty Acyls	Fatty acids and conjugates	*		38.3	0	M+H	C15H28O2	-2.51103	24495.4	23045.6	24470.1	23651.5	24578.6	24031.1	23363.9	23643.2	23778.9	22738.7	22480.8	24224.1	23447.4	23834.6	24317.6	21289.8	21777	22252.7	23667.5	22611	22218.5
0.55_143.0337m/z	143.034	0.5456	pos	Oxoadipic acid	HMDB0000225	Organic acids and derivatives	Keto acids and derivatives	Medium-chain keto acids and derivatives	**	C00322	38.3	0	M+H-H2O	C6H8O5	-0.844652	2474.62	2666.3	2656.67	2863.65	2735.46	2501.52	2638.97	2580.33	2936.03	2804.99	2706.61	2905.95	2941.94	2516.47	2570.18	2500.4	2651.34	2434.48	2661.62	2504.1	2565.92
0.68_181.0377m/z	181.038	0.684567	neg	4-aminobenzoate	HMDB0304171	Benzenoids	Benzene and substituted derivatives	Benzoic acids and derivatives	**	C00568	38.3	0	M+FA-H	C7H6NO2-	-2.97249	3978.04	4065.34	5023.15	4193.61	3819.5	4210.28	5140.41	3754.92	4525.63	5969.17	4839.35	4395.64	4964.95	4430.1	5450.82	4015.57	4262.71	4621.22	5871.35	4788.81	5809.01
0.70_217.0293m/z	217.029	0.699133	neg	Aspartyl-Cysteine	HMDB0028750	Organic acids and derivatives	Carboxylic acids and derivatives	Amino acids, peptides, and analogues			38.3	0.575	M-H2O-H	C7H12N2O5S	1.7466	1.56485e+06	1.62228e+06	1.57084e+06	1.39289e+06	1.49033e+06	1.49518e+06	1.54943e+06	1.63381e+06	1.49716e+06	1.67635e+06	1.62268e+06	1.73587e+06	1.69693e+06	1.6646e+06	1.84302e+06	1.41464e+06	1.49327e+06	1.5273e+06	1.46106e+06	1.4697e+06	1.52704e+06
0.70_245.0432m/z	245.043	0.699133	neg	Phosphatidyl glycerol	186	Unclassified	Unclassified	Unclassified			38.3	0	M-H	C6H15O8P	-0.0804543	11572.6	12309.4	11124.1	12753	10403.4	12300.1	10092.4	9894.81	12484.1	12306.1	9799.22	6700.71	6688.75	9421.49	11610.4	11970.3	9889.25	11628.8	10537	12718.6	13127.7
0.73_185.0215m/z	185.021	0.72725	neg	2-Hydroxypropylphosphonate	63585	Unclassified	Unclassified	Unclassified			38.3	0	M+FA-H	C3H9O4P	-4.09857	17285.6	18852.1	18050.6	18337.2	17000.5	16563.2	13904.7	14323.6	14006.9	13646	14509.6	12645.3	13551	13850.1	14923.9	14804.3	14994.3	19838.4	14687.4	17344.1	15971.9
0.74_194.9269m/z	194.927	0.741133	neg	Sulfate	HMDB0001448	Homogeneous non-metal compounds	Non-metal oxoanionic compounds	Non-metal sulfates	**	C00059	38.3	0	2M-H	H2O4S	-3.02455	86988.3	88234.8	83730.8	64203.8	65177.6	76745.5	63595.1	76325	75128.7	91980.4	96477.2	124066	106896	103591	106321	93854.8	88517.4	95983.3	74765.5	104354	103624
0.75_219.1334m/z	219.133	0.74535	pos	Serylleucine	HMDB0029043	Organic acids and derivatives	Carboxylic acids and derivatives	Amino acids, peptides, and analogues	***		38.3	0	M+H	C9H18N2O4	-2.41672	10318.8	10201.7	11080.7	13285	14186.3	13575.1	14742	13851.4	14037.1	9554.5	9085.58	9341.49	9040.1	9052.06	8497.05	8022.5	9170.13	8212.09	8374.44	9229.55	9398.9
0.76_247.0935m/z	247.093	0.755567	neg	Alanyl-Hydroxyproline	85604	Unclassified	Unclassified	Unclassified			38.3	0	M+FA-H	C8H14N2O4	-0.373917	4017.6	2983.46	3906.37	4123.55	3676	4566.84	3660.15	5171.68	3534	2721.98	2408.02	3203.11	2834.48	2498.21	2357.37	2701.54	3035.81	2967.63	3256.79	3123.41	3323.44
0.78_282.1189m/z	282.119	0.77595	pos	Glutamyl-Isoleucine	85736	Organic acids and derivatives	Carboxylic acids and derivatives	Amino acids, peptides, and analogues			38.3	0	M+Na	C11H19N2O5-	1.06051	2885.31	3340.2	3546.49	2787.12	3872.34	3730.77	2974.24	3409.04	3359.84	4605.99	3740.29	3518.19	4093.25	3076.94	4079.27	3224.43	3222.4	3182.37	3339.17	3808.93	3093.15
0.79_245.0762m/z	245.076	0.790233	pos	Stizolobate	63513	Unclassified	Unclassified	Unclassified			38.3	0	M+NH4	C9H9NO6	-2.72731	15099.5	14857.5	16513.6	14017.1	14609.2	12968.1	15421.8	13736.6	12384.3	17868.4	17852.2	17387.2	18223.3	16765	18567.6	14911.5	16222.4	15385.6	15164.6	16843.8	15185.4
0.85_104.1072m/z	104.107	0.8492	pos	Neurine	87532	Unclassified	Unclassified	Unclassified			38.3	0	M+H	C5H13NO	2.22279	552.6	613.549	622.266	663.159	443.583	508.949	460.484	530.668	497.63	487.674	518.338	575.872	521.242	393.075	636.357	416.185	543.377	721.414	608.117	826.297	571.034
0.86_178.9904m/z	178.99	0.864167	pos	2-Fluorobenzoate	65752	Unclassified	Unclassified	Unclassified			38.3	0	M+K	C7H5FO2	-0.635847	333.097	180.672	279.952	242.138	260.197	239.665	318.356	73.5967	101.948	215.321	273.942	0.103715	42.4677	152.806	307.358	130.034	0.103715	157.353	0.103715	41.8301	93.3334
0.86_191.1034m/z	191.103	0.8649	neg	D-Lysine	6919	Organic acids and derivatives	Carboxylic acids and derivatives	Amino acids, peptides, and analogues	**	C00739	38.3	0	M+FA-H	C6H14N2O2	-2.18536	5797.81	6004.73	5923.48	4880.82	5358.69	5791.34	5285.54	5402	5710.16	4943.75	4998.45	5542.25	5076.14	5326.84	5410.48	7268.71	8145.81	7679.48	6728.27	7448.36	7716.7
0.96_141.0404m/z	141.04	0.956983	pos	Allantoin	89	Organoheterocyclic compounds	Azoles	Imidazoles	*	C01551	38.3	0	M+H-H2O	C4H6N4O3	-1.75017	254.435	250.71	253.783	249.776	139.679	141.511	136.559	172.584	53.9405	105.13	341.566	157.897	307.658	259.272	32.2376	166.51	255.864	235.248	242.068	269.886	282.228
0.97_127.0753m/z	127.075	0.973267	pos	Allyl crotonate	88156	Lipids and lipid-like molecules	Fatty Acyls	Fatty acid esters	*		38.3	0	M+H	C7H10O2	-0.488336	134990	134697	133573	131839	131846	137514	133178	138605	132097	127432	127435	131716	128421	128196	131526	127169	125104	131040	128480	127553	124155
1.00_143.0338m/z	143.034	1.00368	pos	2-Oxo-2,3-dihydrofuran-5-acetate	66005	Unclassified	Unclassified	Unclassified			38.3	0	M+H	C6H6O4	-0.908438	996.696	1028.16	933.847	1071.29	1053.56	1131.9	1136.52	779.372	868.157	1147.84	1096.62	960.904	1154.17	1009.71	974.809	952.83	888.765	988.83	853.814	662.537	965.561
1.00_204.1336m/z	204.134	1.00368	pos	Alanylproline	HMDB0028695	Organic acids and derivatives	Carboxylic acids and derivatives	Amino acids, peptides, and analogues			38.3	0	M+NH4	C8H14N2O3	-3.83294	5210.36	4438.9	5202.44	3241.57	7509.3	6345.52	5210.86	6606.45	5340.59	4666.74	4820.63	3986.86	2034.07	2197.56	1719.18	2353.53	5281.09	4509.05	5128.14	1545.57	2176.2
1.01_274.9725m/z	274.973	1.01198	neg	2-Deoxy-D-ribose 1,5-bisphosphate	66127	Unclassified	Unclassified	Unclassified			38.3	0	M-H2O-H	C5H12O10P2	-0.703434	2543.59	2371.52	2344.32	2319.12	2469.17	2534.46	2342.17	2249.88	3057.09	2035.07	2745.72	2614.29	1763.22	2567.84	2521.85	2762.55	3412.7	2649.74	2762.15	2640.38	3231.75
1.05_190.0707m/z	190.071	1.046	pos	2-Heptenedioic acid, 4-oxo-	2194	Unclassified	Unclassified	Unclassified			38.3	0	M+NH4	C7H8O5	-1.96874	6330.82	5993.67	6820.52	6262.94	6835.31	6900.46	6634.12	7120.49	6428.63	5602.19	5339.06	5721.33	5870.68	5658.72	5808.78	5204.12	5692.15	5113.66	4883.03	6036.23	5390.54
1.11_221.0916m/z	221.092	1.11173	pos	Felbamate	HMDB0015084	Benzenoids	Benzene and substituted derivatives	Unclassified	**	C07501	38.3	0	M+H-H2O	C11H14N2O4	-1.95034	4103.4	3706.53	4058.17	3880.91	3320.71	3754.13	3590.62	3341.19	3677.42	3878.35	3732.82	4064.07	4335.43	4135.09	4217.84	4206.28	3930.6	4221.82	4332.92	4471.59	4123.85
1.23_189.0067m/z	189.007	1.22763	pos	alpha-Fluoro-beta-ureidopropionic acid	HMDB0060435	Organic acids and derivatives	Carboxylic acids and derivatives	Alpha-halocarboxylic acids and derivatives	**	C16631	38.3	0	M+K	C4H7FN2O3	-3.74883	2935.89	2715.23	2689.85	1738.31	1773.83	1709.65	1879.29	1916.49	1618.95	3348.63	3345.39	3581.78	3494.87	2711.83	3219.19	3731.83	4239.69	3511.87	4062.17	4068.07	4202.34
1.23_264.9528m/z	264.953	1.23023	neg	3-Phospho-D-glyceroyl phosphate	63116	Organic acids and derivatives	Organic phosphoric acids and derivatives	Phosphate esters	**	C00236	38.3	0	M-H	C3H8O10P2	3.20704	4303.19	4529.85	4343.35	2886.78	3067.99	2950.91	3383.04	3606.66	2817.21	4653.56	6065.91	5523.08	5806.2	5587.57	4582.98	6496.72	6761.59	5924.11	7094.66	5636.04	5741
1.44_143.0338m/z	143.034	1.4407	pos	1,2,3,5-Tetrahydroxybenzene	66034	Unclassified	Unclassified	Unclassified			38.3	0	M+H	C6H6O4	-0.939302	2674.17	2498.4	2628.61	2544.52	2724.29	2622.61	2702	2668.71	2533.07	2571.76	2677.31	2534.44	2451.56	2452.69	2633.27	2641.42	2547.82	2572.56	2366.42	2289.72	2370.94
1.59_100.0759m/z	100.076	1.58945	pos	4-Methylaminobutyrate	63884	Unclassified	Unclassified	Unclassified			38.3	0	M+H-H2O	C5H11NO2	2.15819	4881.04	4973.88	6132.13	4725.44	4581.74	5009.18	4489.46	4910.3	5088.31	3439.18	4496.16	4296.96	4558.75	4721.15	5854.51	3064.48	4353.49	4131.42	5564.16	4665.36	4864.42
1.64_140.0466m/z	140.047	1.64013	pos	N-Monomethyl-2-aminoethylphosphonate	63593	Unclassified	Unclassified	Unclassified			38.3	0	M+H	C3H10NO3P	-3.43179	170.441	142.773	157.537	110.788	193.928	209.446	232.62	166.607	396.412	17.6633	12.4472	0.103715	0.103715	101.17	32.7897	0.103715	15.2396	128.112	0.103715	74.8871	0.103715
1.77_143.0337m/z	143.034	1.77488	pos	D-2,3-Diketo 4-deoxy-epi-inositol	66561	Unclassified	Unclassified	Unclassified			38.3	0	M+H-H2O	C6H8O5	-0.863083	2990.8	3072.31	2895.49	2865.5	2876.26	2853.19	3079.88	3151.27	2950.11	2962.62	2761.14	2935.67	2957.23	2879.05	3032.84	2916.57	3005.86	2930.66	2939.65	2797.92	2873.51
1.98_301.0567m/z	301.057	1.97895	neg	(2R,3S)-Piscidic acid	HMDB0030809	Phenylpropanoids and polyketides	Phenylpropanoic acids	Unclassified			38.3	0	M+FA-H	C11H12O7	0.823856	1792.2	1972.67	1862.14	3282.53	3315.66	3146.2	3456.72	2965.48	3106.77	0.103715	95.666	0.103715	0.103715	0.103715	0.103715	1525.24	1340.09	1176.69	1339.78	1212.64	1238.98
10.24_360.2736m/z	360.274	10.2418	pos	13-Hydroxy-9-methoxy-10-oxo-11-octadecenoic acid	95353	Lipids and lipid-like molecules	Fatty Acyls	Lineolic acids and derivatives	*		38.3	0	M+NH4	C19H34O5	-2.46291	5227.81	5070.65	5281.73	5102.71	4562.06	5024.7	5250.6	5312.81	4914.48	4793.29	5491.46	4876.82	5083.27	4832.47	4341.89	5165.37	4654.93	5718.87	5297.41	4992.2	4625.87
10.42_283.1898m/z	283.19	10.4219	pos	N1-Acetylspermine	3369	Organic acids and derivatives	Carboxylic acids and derivatives	Carboxylic acid derivatives	*	C02567	38.3	0	M+K	C12H28N4O	1.41713	5565.77	5622.33	5369.77	5647.69	5306.54	5571	5659.53	5828.24	5562.23	4962.12	4847.33	5372.76	5389.22	5397.99	5292.94	5493.09	5101.12	5596.05	5715.27	5301.91	5820.71
10.71_165.1271m/z	165.127	10.7109	pos	5-Phenyl-1-pentanol	HMDB0031624	Lipids and lipid-like molecules	Fatty Acyls	Fatty alcohols	*		38.3	0	M+H	C11H16O	-1.64109	2981.55	2956.06	2845.4	2751.19	2700.89	2814.48	2747.25	2864.93	2998.37	2500.96	2658.32	2818.59	2919.86	2380.37	2609.58	2618.88	2721.25	2869.55	2691.47	2550.01	2673.48
10.74_402.3206m/z	402.321	10.744	pos	17,20-dimethyl Prostaglandin F1α	45618	Unclassified	Unclassified	Unclassified			38.3	0	M+NH4	C22H40O5	-2.14843	23556	21437.1	23392.2	21279.7	23382.7	22728.3	22056.9	23117.7	22593.6	23674.1	20993	24406.2	21353.3	20517	22026.3	23402.3	21804.4	21742.4	21484.8	22302.8	22564.3
10.76_295.1918m/z	295.192	10.7624	neg	N-Benzylacetamidine	45561	Unclassified	Unclassified	Unclassified			38.3	0	2M-H	C9H12N2	-3.37229	3456.41	4242.8	3887.95	4245.69	4399.88	4314.49	4643.37	4337.74	4638.12	2946.18	2679.78	2940.39	2499.82	2988.17	2746.35	4116.08	4679.03	4317.35	4142.51	3741.27	4328.41
10.80_382.2707m/z	382.271	10.7955	pos	Sphinganine 1-phosphate	HMDB0001383	Lipids and lipid-like molecules	Sphingolipids	Phosphosphingolipids	**	C01120	38.3	0	M+H	C18H40NO5P	-2.50519	21686.7	21013.5	21054.8	23241.8	21431.6	19252.7	23147.7	20074.8	19680.7	15475.5	18150.4	15688	16720.1	14223.7	13896.1	19785.3	19692.5	40975.2	17381.6	19993.5	16567.4
10.98_257.2105m/z	257.211	10.9841	pos	MG(0:0/i-12:0/0:0)	HMDB0072858	Lipids and lipid-like molecules	Glycerolipids	Monoradylglycerols	*		38.3	0	M+H-H2O	C15H30O4	-2.20525	4245.38	3812.93	3768.26	4022.35	4073.01	3590.76	3951.88	3801.24	3907.94	3945.39	3377.71	3868.08	4068.48	4041.86	3893.59	3201.99	3793.91	4047.2	3929.4	4236.17	3695.91
11.00_314.3045m/z	314.304	11.0009	pos	10Z-nonadecenoic acid	LMFA01030362	Lipids and lipid-like molecules	Fatty Acyls	Fatty acids and conjugates	*		38.3	0	M+NH4	C19H36O2	-2.99872	14894.3	15125.3	15712.3	15174.6	16492.6	15381.1	16541.9	15919.7	15470.8	16429.5	17297.6	16532	14812.8	13864.2	15880.6	15282	14687.4	14777.2	15125.2	14890.3	13630.9
11.00_400.3775m/z	400.378	11.0009	pos	2-hydroxy-15Z-tetracosenoic acid	35582	Unclassified	Unclassified	Unclassified			38.3	0	M+NH4	C24H46O3	-2.58057	12547	12882.6	12615.4	11230.3	10129.5	9393.29	9742.48	9535.82	9615.18	11806.7	11795.9	11821.2	11536.8	11877.1	10710.3	15126.8	15350.2	18106.6	16132.9	15827.4	15617.8
11.02_344.2426m/z	344.243	11.0177	pos	2,3-Dinor-8-iso-PGF2alpha	LMFA03110010	Lipids and lipid-like molecules	Fatty Acyls	Eicosanoids	**	C14794	38.3	0	M+NH4	C18H30O5	-1.57288	503.746	723.042	788.83	597.141	707.857	282.071	731.858	558.779	513.867	917.072	689.992	838.664	916.464	748.612	568.889	340.7	1154.46	599.483	678.246	1041.51	300.29
11.10_392.2934n	437.292	11.1033	neg	Chenodeoxycholic acid	HMDB0000518	Lipids and lipid-like molecules	Steroids and steroid derivatives	Bile acids, alcohols and derivatives	***	C02528	38.3	0	M-H, M+FA-H	C24H40O4	1.90654	49809.6	54136	52594.4	31268.2	35902.7	32097.8	30967.8	31145.2	32170.5	59400.6	59032.7	59930.4	61511.7	56450.1	54033	85812.4	93972.9	88528.6	88258.2	89162.8	82978.9
11.15_315.2546m/z	315.255	11.1491	neg	Oenanthic ether	HMDB0000798	Lipids and lipid-like molecules	Fatty Acyls	Fatty acid esters	*		38.3	0	2M-H	C9H18O2	1.5694	6344.97	8490.78	6272.69	8445.04	8167.76	8372.56	8640.4	9106.1	8661.99	4569.97	3401.84	4357.84	4321.61	3174.11	4799.01	6235.78	6159.89	4899.02	6478.81	5292.14	6050.24
11.22_504.3109m/z	504.311	11.2224	neg	LysoPE(0:0/20:2(11Z,14Z))	62271	Lipids and lipid-like molecules	Glycerophospholipids	Glycerophosphoethanolamines	*		38.3	0	M-H	C25H48NO7P	2.63446	164459	180606	170289	229934	234132	218512	207650	212592	220067	158378	156995	163499	150224	152492	151127	202691	212790	179597	202561	198228	189862
11.34_552.3318m/z	552.332	11.3356	neg	LysoPE(20:1(11Z)/0:0)	HMDB0011512	Lipids and lipid-like molecules	Glycerophospholipids	Glycerophosphoethanolamines	*		38.3	0	M+FA-H	C25H50NO7P	2.10341	66728.6	67753.2	58715.3	77660.7	74084.6	76126.8	74737.2	79638.6	77213.1	60975.1	59028.5	63043.4	63843	60796.4	58089.1	76832.4	78486.7	68595.6	75033.5	81289	75543.2
11.35_223.1687m/z	223.169	11.3545	pos	L-Menthyl acetoacetate	88396	Lipids and lipid-like molecules	Prenol lipids	Monoterpenoids	*		38.3	0	M+H-H2O	C14H24O3	-2.19393	20867.2	21446.8	21485.9	20879.5	20718.1	21331.9	21569.8	21611.2	19724.2	20429.3	19977	19990.6	19742.1	18257.4	20337.5	19289.2	21316.5	23130.2	20059.3	19414.2	19938.1
11.71_506.3263m/z	506.326	11.7116	neg	LysoPE(0:0/20:1(11Z))	HMDB0011482	Lipids and lipid-like molecules	Glycerophospholipids	Glycerophosphoethanolamines	*		38.3	0	M-H	C25H50NO7P	2.07832	79557.4	79225.9	85014.7	93223.9	96532.3	94021.1	93822.4	93641.9	96523.9	96680.7	87242.7	86225.7	88863.8	83519	86558.1	104767	98833	96179	92751.3	93399.9	100576
11.89_426.2974n	444.331	11.8911	pos	Leupeptin	44689	Unclassified	Unclassified	Unclassified			38.3	0	M+H, M+Na, M+NH4	C20H38N6O4	4.60015	126646	133514	132047	118945	116827	107280	107340	117829	104526	117313	114478	116493	118896	117786	120829	268734	277454	294926	260818	280146	287804
11.92_1018.6935n	1019.7	11.9205	pos	NeuAcalpha2-3Galbeta-Cer(d18:1/18:0)	56048	Unclassified	Unclassified	Unclassified			38.3	0	M+H, M+Na	C53H98N2O16	1.8551	1.5167e+06	1.62471e+06	1.63492e+06	1.61486e+06	1.45199e+06	1.31731e+06	1.51904e+06	1.19814e+06	1.51719e+06	1.84598e+06	1.78762e+06	1.59164e+06	1.98988e+06	1.84758e+06	1.76838e+06	2.08877e+06	2.02864e+06	1.95462e+06	1.37718e+06	2.12804e+06	2.06339e+06
11.92_492.3453m/z	492.345	11.9205	pos	LysoPE(0:0/20:0)	62269	Lipids and lipid-like molecules	Glycerophospholipids	Glycerophosphoethanolamines	*		38.3	0	M+H-H2O	C25H52NO7P	0.837188	7105.71	11074.9	10308.1	9771.93	7878.63	2748.67	3708.19	6463.15	10899	7530.24	7927.5	3660.78	11562.3	5325.28	6911.42	8576.34	17672.2	4909.38	8603.74	3986.7	8239.22
14.50_284.2941m/z	284.294	14.4971	pos	Stearamide	LMFA08010003	Organic acids and derivatives	Carboximidic acids and derivatives	Carboximidic acids	*	C13846	38.3	0	M+H	C18H37NO	-2.53496	268472	243289	262192	179900	216932	177205	185487	181281	191347	230616	197046	218484	271317	213775	227940	191436	228065	200844	190706	201923	198441
14.84_109.0762m/z	109.076	14.8361	pos	2,3-Dimethylpyrazine	88870	Organoheterocyclic compounds	Diazines	Pyrazines	*		38.3	0	M+H	C6H8N2	1.26808	94376.7	93992	94001	92038.3	92242.1	99045.2	94255	100407	96107.1	89863.5	88933.6	92234.7	88791.9	93777	91746.8	91059.2	84249.4	93843.6	90003.2	91126.7	90336.4
15.70_312.3252m/z	312.325	15.695	pos	Phytal	90919	Lipids and lipid-like molecules	Prenol lipids	Diterpenoids	*		38.3	0	M+NH4	C20H38O	-3.08487	261132	265409	241383	235565	222973	245189	232999	249968	264177	248762	244188	243445	255099	269429	242133	240756	239849	257719	249598	248557	233804
15.79_368.9994m/z	368.999	15.788	neg	Sedoheptulose pyrophosphate	419	Unclassified	Unclassified	Unclassified			38.3	0	M-H	C7H16O13P2	0.226147	320019	338597	326384	330680	328650	332292	325813	333560	326948	322762	324204	332080	322686	323430	320969	308799	327221	312709	315690	310664	325030
2.24_146.0809m/z	146.081	2.23697	pos	L-2-Aminoadipate 6-semialdehyde	63455	Organic acids and derivatives	Carboxylic acids and derivatives	Amino acids, peptides, and analogues	**	C04076	38.3	0	M+H	C6H11NO3	-1.69645	5003.51	5163.35	5253.63	5701.85	5634.32	5463.18	5485.89	5813.51	5757.58	3838.02	3927.3	3884.76	3994.17	3833.77	4377.16	5346.81	5261.63	5382.95	5332.29	5156.39	5209.9
2.25_143.0337m/z	143.034	2.25385	pos	3-Oxoadipic acid	HMDB0000398	Organic acids and derivatives	Keto acids and derivatives	Medium-chain keto acids and derivatives	**	C00846	38.3	0	M+H-H2O	C6H8O5	-0.846101	1763.36	1510.76	1609.31	1522.67	1537.81	1689	1667.95	1686.59	1558.76	1601.21	1521.3	1538.84	1609.63	1622.88	1527.52	1776.38	1462.34	1514.42	1579.53	1490.59	1567.49
2.39_143.0337m/z	143.034	2.38875	pos	2-Hydroxymuconate semialdehyde	65525	Unclassified	Unclassified	Unclassified			38.3	0	M+H	C6H6O4	-1.20852	1784.56	1662.21	1564.23	1522.05	1546.88	1635.27	1570.96	1623.89	1570.6	1671.85	1600.55	1496.26	1547.16	1523.84	1506.31	1413.82	1520.78	1666.46	1429.61	1455.22	1436.92
2.64_297.1438m/z	297.144	2.64037	pos	Niazirin	HMDB0032807	Organic oxygen compounds	Organooxygen compounds	Carbohydrates and carbohydrate conjugates			38.3	0	M+NH4	C14H17NO5	-2.36189	9706.32	9674.32	9749.96	17141.4	17675.4	17296.3	16632.4	16184.3	18589.9	1253.64	1736.39	1227.01	1345.74	1699.82	1385.86	4842.13	4897.81	4453.27	4382.09	4524.2	4436.75
2.76_143.0337m/z	143.034	2.7587	pos	2,5-Dihydro-5-oxofuran-2-acetate	66114	Unclassified	Unclassified	Unclassified			38.3	0	M+H	C6H6O4	-1.23669	1731.1	1535.73	1620.39	1546.34	1700.44	1584.79	1560.69	1641.94	1498.77	1472.54	1585.73	1652.85	1612.93	1404.56	1725.5	1554.25	1612.48	1637.19	1426.84	1397.05	1423.81
2.88_143.0337m/z	143.034	2.87685	pos	2-Formylglutarate	63877	Unclassified	Unclassified	Unclassified			38.3	0	M+H-H2O	C6H8O5	-1.048	1328.77	1316.06	1352.69	1298.83	1393.56	1333.91	1401.75	1361.47	1187.16	1327.08	1339.84	1319.77	1314.99	1364.17	1324.86	1195.88	1303.87	1288.83	1259.11	1262.1	1286.24
3.23_143.0337m/z	143.034	3.22947	pos	3D-(3,5/4)-Trihydroxycyclohexane-1,2-dione	63287	Unclassified	Unclassified	Unclassified			38.3	0	M+H-H2O	C6H8O5	-0.976166	1640.35	1540.43	1591.7	1545.84	1453.2	1570.69	1624.08	1631.02	1464.12	1364.53	1433.56	1649.18	1411.6	1920.02	1555.17	1431.51	1427.53	1457.19	1378.02	1463.9	1406.96
3.33_143.0337m/z	143.034	3.33073	pos	2,3-Methylenesuccinic acid	HMDB0059762	Lipids and lipid-like molecules	Fatty Acyls	Fatty acids and conjugates	*		38.3	0	M+H	C6H6O4	-1.25673	1640.02	1459.39	1601.49	1649.5	1541.88	1581.35	1510.96	1559.92	1544.93	1564.18	1498.41	1455.92	1503	1405.83	1474.01	1619.46	1540.39	1527.87	1481.78	1372.86	1522.23
3.55_178.0351m/z	178.035	3.55012	pos	LEUCOPTERIN	43937	Unclassified	Unclassified	Unclassified			38.3	0	M+H-H2O	C6H5N5O3	-4.14376	1229.3	1302.81	1074.32	1210.87	1177.16	1280.98	1132.53	1277.2	1218.34	1167.18	1097.84	1056.8	1178.9	1150.47	1111.35	1132.98	1255.26	1242.04	1090.23	1286.31	1215.82
3.58_143.0337m/z	143.034	3.58382	pos	Cis,trans-muconate	HMDB0062661	Lipids and lipid-like molecules	Fatty Acyls	Fatty acids and conjugates	*		38.3	0	M+H	C6H6O4	-1.13179	1712.78	1800.01	1807.15	1882.04	1739.49	1890.16	1806.91	1793.44	1863.53	1868.51	1809.47	1756.49	1714.82	1588.73	1668.38	1689.67	1645.42	1694.3	1735.77	1627.94	1663.89
3.80_143.0337m/z	143.034	3.80357	pos	cis,cis-4-Hydroxymuconic semialdehyde	66454	Unclassified	Unclassified	Unclassified			38.3	0	M+H	C6H6O4	-1.25378	1548.15	1543.77	1523.14	1491.92	1621.92	1351.3	1430.84	1538.2	1431.31	1348.92	1488.99	1529.06	1431.96	1505.11	1593.32	1538.58	1382.92	1580.84	1467.24	1447.7	1446.48
3.97_157.0580m/z	157.058	3.97002	pos	L-Canaline	62888	Organic acids and derivatives	Carboxylic acids and derivatives	Amino acids, peptides, and analogues		C08270	38.3	0	M+Na	C4H10N2O3	-2.5104	289.711	421.231	286.746	343.433	262.975	247.065	113.678	342.447	348.176	290.158	176.003	436.192	315.002	349.374	345.854	429.017	129.807	418.843	328.342	53.6892	361.576
4.07_159.0682n	160.075	4.06657	pos	N-Hydroxy-1-aminonaphthalene	70323	Benzenoids	Naphthalenes	Unclassified	**	C14789	38.3	0	M+H-H2O, M+H	C10H9NO	-1.31227	16820.8	15627.4	17148.8	16951.4	15850.7	17358.9	15397.5	16212.7	16864.2	14150.1	14939.7	15396.2	15750.7	15238.7	15395	15380.2	15404	15083.2	14903.7	15473.8	15803.5
4.23_259.1301m/z	259.13	4.2278	neg	Dethiobiotin	HMDB0003581	Lipids and lipid-like molecules	Fatty Acyls	Fatty acids and conjugates	**	C01909	38.3	0	M+FA-H	C10H18N2O3	0.621549	1881.74	1844.85	1842.24	2027.17	2262.04	2099.84	1963.16	2181.94	2118.18	1966.88	1949.13	1877.05	1899.31	1721.1	1582.78	1845.88	1595.15	2094.87	1793.91	1867.98	1354.19
4.44_239.1484m/z	239.148	4.44257	pos	N-OMEGA-PROPYL-L-ARGININE	HMDB0255219	Unclassified	Unclassified	Unclassified			38.3	0	M+Na	C9H20N4O2	2.37704	20933.1	20661.8	21527.3	23150.9	22307.8	22287.6	23257.4	21444.7	23218.8	20669.4	24670.5	20974	22841.6	22126.6	22980	23621.9	23480.8	21300.4	20954.7	23422.1	20357.4
4.49_167.0552m/z	167.055	4.49352	pos	L-Xylonate	63152	Organic oxygen compounds	Organooxygen compounds	Carbohydrates and carbohydrate conjugates	**	C05411	38.3	0	M+H	C5H10O6	1.33996	2236.58	2647.99	2278.81	2249.75	2164.35	2128.24	2357.44	2061.73	2058.91	2063.11	2272.76	2268.11	2398.63	2429.43	2196.45	2243.74	2175.78	2079.55	2127.49	1962.56	2183.11
4.49_201.1020n	240.065	4.49352	pos	1',2'-Dihydro-1,1'-dimethyl-2'-oxo-4,4'-bipyridinium(1+)	HMDB0035170	Organoheterocyclic compounds	Pyridines and derivatives	Bipyridines and oligopyridines			38.3	0	M+Na, M+K	C12H13N2O+	-3.92989	16376.6	16622.8	15471	16468.2	15337.4	15187.9	14992.3	15989.5	15419.7	13365.2	13450.2	14060.8	13708.9	14056.1	14417.9	14528.4	13954	14550.5	13212.1	14204.9	13246.4
4.97_143.0337m/z	143.034	4.96748	pos	(2R,3S)-2,3-dimethylmalate	HMDB0303969	Unclassified	Unclassified	Unclassified			38.3	0	M+H-H2O	C6H8O5-2	-0.987607	573.668	581.638	666.195	605.162	641.237	707.977	656.214	692.839	639.458	629.505	636.55	622.018	628.031	624.318	562.549	569.959	682.65	642.297	572.982	640.564	639.894
5.20_280.1542m/z	280.154	5.20393	pos	Armexifolin	HMDB0035596	Lipids and lipid-like molecules	Prenol lipids	Terpene lactones	*		38.3	0	M+NH4	C15H18O4	-0.369291	2344.44	1963.66	2261.93	1188.42	1575.88	1262.35	1361.63	1238.21	1395.01	1933.96	2430.16	2248.28	2627.26	2173	2598.86	3553.44	3759.17	3711.65	3568.02	4015.41	3808.47
5.36_431.0964m/z	431.096	5.35668	pos	3,5,8,3'-Tetramethoxy-6,7:4',5'-bis(methylenedioxy)flavone	51785	Unclassified	Unclassified	Unclassified			38.3	0	M+H	C21H18O10	-1.97234	2184.42	2693.08	2757.72	5074.91	4440.75	4721.94	5045.61	6069.31	4710.12	296.5	349.702	628.361	254.314	372.957	406.595	1167.75	1030.6	1073.55	1178.92	945.554	1300.07
5.45_186.1129m/z	186.113	5.44893	neg	7-Keto-8-aminopelargonic acid	LMFA01100065	Lipids and lipid-like molecules	Fatty Acyls	Fatty acids and conjugates	**	C01092	38.3	0	M-H	C9H17NO3	-3.5209	5926.38	5933.28	6045.24	4114.51	4754.04	5056.24	3945.73	4693.71	3976.98	7550.49	10397.8	8503.8	8653.32	8542.06	7608.94	6955.71	7368.94	7795.06	7348.17	7643.16	7246.91
5.51_239.1636m/z	239.164	5.50905	pos	(6R,8Z)-6-Hydroxy-3-oxotetradecenoic acid	HMDB0062363	Unclassified	Unclassified	Unclassified			38.3	0	M+H-H2O	C14H24O4	-2.29912	3462.88	3645.34	3257.84	2952.31	3209.79	3370.21	3146.81	3575.37	3393.28	3112.33	3549.17	3287.42	3206.39	3198.61	3540.88	2985.71	3020.62	3066.45	3480.09	3467.49	3349.14
5.64_225.1118m/z	225.112	5.64432	pos	Propanoylagmatine	65794	Unclassified	Unclassified	Unclassified			38.3	0	M+K	C8H18N4O	3.01848	1492.78	1590.88	1422.89	1524.86	1589.25	1612.99	1422.01	1633.66	1462.73	1566.19	1608.51	1701.02	1537.59	1676.4	1547.25	1507.75	1607.52	1496.88	1502.13	1480.11	1501.74
5.89_267.0514m/z	267.051	5.89405	neg	2-succinylbenzoate	HMDB0304087	Unclassified	Unclassified	Unclassified			38.3	0	M+FA-H	C11H10O5	1.71506	2537.54	2582.94	2840.38	2677.94	2715.49	2670.76	2888.4	2557.89	2634.32	2637.68	2469.08	2612.01	2432.46	2776.36	2497.81	2582.52	2657.6	2754.28	2811.01	2524.89	2457.16
5.90_201.1018m/z	201.102	5.89838	pos	N-Acetylserotonin	HMDB0001238	Organoheterocyclic compounds	Indoles and derivatives	Hydroxyindoles	***	C00978	38.3	0	M+H-H2O	C12H14N2O2	-1.80917	1527.01	1680.88	1604.74	1477.97	1689.43	1901.6	1782.79	1792.88	1561.95	1423.34	1429.57	1504.2	1592.55	1226.22	1475.04	1528.09	1700.89	1585.35	1348.39	1294.57	1595.9
6.00_262.1645m/z	262.164	5.99905	pos	hydroxyisovaleroyl carnitine	HMDB0062555	Lipids and lipid-like molecules	Fatty Acyls	Fatty acid esters	*		38.3	0	M+H	C12H23NO5	-1.64012	3826.37	3670.28	3663.22	3301.24	3582.97	3342.59	3415.72	3400.89	3634.85	2815.29	2939.51	3296.26	3120.66	3082.44	3217.85	3012.84	3589.35	3317.47	3113.28	3224.69	3306.41
6.01_317.1144m/z	317.114	6.01463	neg	(2S,4R)-4-(9H-Pyrido[3,4-b]indol-1-yl)-1,2,4-butanetriol	HMDB0035191	Alkaloids and derivatives	Harmala alkaloids	Unclassified			38.3	0	M+FA-H	C15H16N2O3	0.524626	1413.68	1543.42	1357.71	799.703	678.822	863.216	859.751	994.804	810.46	2487.6	3000.8	1877.11	2383.5	2451.86	2711.27	1556.2	1897.68	1909.44	1643.55	1664.08	1724.21
6.32_268.1557m/z	268.156	6.32237	neg	a-[1-(diethylamino)ethyl]-p-hydroxy-Benzyl alcohol	2015	Unclassified	Unclassified	Unclassified			38.3	0	M+FA-H	C13H21NO2	1.36345	1277.24	1380.96	1247.17	1943.13	1938.12	1887.6	1714.41	2088.29	1920.43	477.441	503.148	364.256	249.62	524.404	658.06	874.485	1047.95	1099.44	1075.61	994.147	853.941
6.41_216.1954m/z	216.195	6.41222	pos	5Z-Dodecenoic acid	HMDB0000529	Lipids and lipid-like molecules	Fatty Acyls	Fatty acids and conjugates	*		38.3	0	M+NH4	C12H22O2	-2.02836	3497.79	3431.58	3294.56	3106.92	3541.81	3598.93	3609.83	3633.89	3123.45	3434.45	3423.26	3539.47	3275.95	3352.66	3290.33	3211.3	3264.52	3435.44	3525.31	3177.12	3221.05
6.45_186.1485m/z	186.149	6.44558	pos	Ethyl (4Z)-4,7-octadienoate	LMFA07010846	Lipids and lipid-like molecules	Fatty Acyls	Fatty acid esters	*		38.3	0	M+NH4	C10H16O2	-1.90244	5254.15	5283.1	5183.5	5177.08	4922.59	5587.43	5501.98	5488.54	5205.43	4914.75	5187.94	5038.24	5091.77	5287.63	4921.31	4999.25	5070.25	4943.14	4963.81	5181.91	4936.68
6.51_285.0356m/z	285.036	6.51237	pos	Mannitol 1-phosphate	HMDB0001530	Organic oxygen compounds	Organooxygen compounds	Carbohydrates and carbohydrate conjugates	**	C00644	38.3	0	M+Na	C6H15O9P	3.72062	319.424	269.018	295.875	0.103715	0.103715	0.103715	0.103715	0.103715	0.103715	0.103715	42.0703	34.8216	29.9464	30.5321	0.103715	1111.5	1133.77	1159.11	922.539	809.544	1074.9
6.65_325.2478m/z	325.248	6.64637	pos	Amprotropine	69199	Unclassified	Unclassified	Unclassified			38.3	0	M+NH4	C18H29NO3	-2.52278	2231.52	2358.55	2440.53	176.892	837.516	576.6	1487.18	850.624	480.4	5355.62	7836.73	5391.72	5571.4	6062.68	5837.76	3873.93	3747.58	3815.28	3645.23	3977.63	3866.69
6.72_253.0507m/z	253.051	6.71727	neg	Anthraquinone	HMDB0248468	Unclassified	Unclassified	Unclassified			38.3	0	M+FA-H	C14H8O2	0.466054	671.427	648.408	735.011	1187.17	899.111	1068.16	1230.05	1311.08	782.428	0.103715	89.8509	0.103715	67.5317	50.8431	0.103715	373.409	212.146	192.674	286.37	163.422	407.326
6.92_201.1126m/z	201.113	6.92427	neg	cis-Ethyl 4-heptenoate	88311	Lipids and lipid-like molecules	Fatty Acyls	Fatty acid esters	*		38.3	0	M+FA-H	C9H16O2	-3.80356	13074.5	12492.6	13166.1	13624.2	13583.4	14142.3	13426.6	14159	13153.9	11715.2	11621.4	12043	11913.8	11366.3	11581	12931.6	12969.7	13597.5	12596.1	12838.7	12354.2
7.01_246.2059m/z	246.206	7.01217	pos	Menthyl lactate	92179	Lipids and lipid-like molecules	Prenol lipids	Monoterpenoids	*		38.3	0	M+NH4	C13H24O3	-2.25127	5790.51	5510.66	5401.5	5341.51	5490.44	5495.62	5648.64	5649.75	5603.37	5153.03	5016.03	5373.89	5503.18	5394.23	5625.03	5040.39	5017.86	5254.2	5591.57	5172.67	5492.63
7.53_247.0010m/z	247.001	7.52783	neg	Benzoyl phosphate	66355	Benzenoids	Benzene and substituted derivatives	Benzoic acids and derivatives		C06206	38.3	0	M+FA-H	C7H7O5P	-1.65913	72703.1	71204.5	72502.2	71595.2	73855	71652.6	71743.4	74586.1	73472.7	71449.8	71058.6	75943.3	72847.9	71054.7	72698.2	69281.2	68652.8	69816.3	70654	70349.4	70018.2
7.88_195.1376m/z	195.138	7.88012	pos	(+)-cucurbic acid	LMFA02020013	Lipids and lipid-like molecules	Fatty Acyls	Lineolic acids and derivatives	*		38.3	0	M+H-H2O	C12H20O3	-1.47053	35391.9	35164.8	35490.2	35370	33979.8	35453.3	35943.1	36505.9	35731.5	33119.6	32336.4	33462.5	34113.7	33517.7	35526.6	32459.5	32058.9	34635.4	34511.1	34463.7	32974.3
8.13_411.0107m/z	411.011	8.1294	neg	dIDP	58159	Nucleosides, nucleotides, and analogues	Purine nucleotides	Purine deoxyribonucleotides	**	C01344	38.3	0	M-H	C10H14N4O10P2	-1.38986	10289.6	11607.5	10650.4	9323.68	10763.2	9890.37	10199.7	10162.9	10646.4	10337.5	10813.7	12660.3	11206.1	11276.4	12211.7	10408.3	10742.4	10848.4	8644.7	11362.5	10119
8.16_583.2573m/z	583.257	8.16393	neg	SB 206553	69189	Unclassified	Unclassified	Unclassified			38.3	0	2M-H	C17H16N4O	-0.347974	6378.2	6744.44	6807.18	7238.05	9063.57	8900.12	7616.88	8172.07	8523.43	3719.97	4291.16	3402.61	4572.3	5216.11	3881.43	7623.84	8335.22	7295.09	6624.6	8109.99	7099.96
8.32_491.1205m/z	491.12	8.3193	neg	2-Hydroxy-4-imino-2,5-cyclohexadienone	87887	Organic nitrogen compounds	Organonitrogen compounds	Quinonimines			38.3	0	2M-H	C12H10N2O4	-0.781156	22933	22877.5	23644.4	24537	23431.2	22798.8	24427.2	23200.1	25213.3	23532.1	22537.3	22269.9	22979.8	22316.4	21809.4	20925.9	22712.8	23300.3	21510.4	22471.3	21756.8
9.00_225.1957m/z	225.196	8.99645	pos	1-Phenyl-2-(diethylamino)-1-propanol	2014	Unclassified	Unclassified	Unclassified			38.3	0	M+NH4	C13H21NO	-2.1894	1010.2	1132.63	1170.72	1042.3	976.883	1242.1	1099.41	1135.87	908.834	952.014	1201.05	1059.69	1119.51	1228.4	1194.58	954.05	1055.18	1138.98	1175.68	1123.05	925.745
9.28_186.2213m/z	186.221	9.28098	pos	1-Dodecene	LMFA11000313	Hydrocarbons	Unsaturated hydrocarbons	Unsaturated aliphatic hydrocarbons			38.3	0	M+NH4	C12H24	-2.12149	5331.63	5022.97	4772.86	4758.05	4920.86	4936.06	5246.82	4566.95	5126.68	4925.74	5313.37	4758.45	5386.68	4966.92	5043.03	4803.32	5057.92	4768.4	5078.07	4934.32	5037.01
9.41_283.1897m/z	283.19	9.40713	pos	N1-Acetylthermospermine	24041	Unclassified	Unclassified	Unclassified			38.3	0	M+K	C12H28N4O	0.991899	1671.07	1474.19	1381.82	1656.06	1533.48	1664.77	1541.65	1742.88	1772.47	1444.34	1462.35	1603.9	1522.37	1532.67	1468.07	1611.46	1365.36	1556.88	1772.71	1510.78	1510.44
9.42_227.1636m/z	227.164	9.4229	pos	(±)-1,4-Nonanediol diacetate	92152	Lipids and lipid-like molecules	Fatty Acyls	Fatty alcohol esters	*		38.3	0	M+H-H2O	C13H24O4	-2.21702	4898.71	4894.47	5091.55	4904.34	4861.75	5079.18	4904.53	5333.37	4673.96	4713.96	4844.17	4757.22	4836.45	4922.97	5339.1	4505.34	4841.46	5432.06	5070.42	5210.68	4856.56
9.81_368.2787m/z	368.279	9.80573	pos	Tetrahydrocorticosterone	HMDB0000268	Lipids and lipid-like molecules	Steroids and steroid derivatives	Hydroxysteroids	***	C05476	38.3	0	M+NH4	C21H34O4	-2.28516	21496.3	21826.5	21296.8	19819.1	17671	19100.5	19164.5	18626.3	18624.6	20341.9	20005.4	20246.1	20610.1	19561.5	18597.4	29666.1	29814.3	29937.5	28644.5	29438.7	30251.6
9.96_302.2683m/z	302.268	9.956	pos	AVOCADYNE	43517	Lipids and lipid-like molecules	Fatty Acyls	Fatty alcohols	*		38.3	0	M+NH4	C17H32O3	-2.33944	32778.5	32978	33360	33549.3	34434.1	34571.1	34423.1	36069.5	32691.1	32146.7	32837.8	33812.5	34729.1	30899.9	32565.8	30343.7	31457.4	32374.8	32042.1	31797.6	30971.2
0.00_143.0813m/z	143.081	0.00225	pos	d-Alanyl-l-alanine	HMDB0244385	Organic acids and derivatives	Carboxylic acids and derivatives	Amino acids, peptides, and analogues	**	C00993	38.2	0	M+H-H2O	C6H12N2O3	-1.24083	1139.9	917.86	975.73	1301.41	1239.71	1051.8	1122.54	1198.73	1068.23	1247.18	1287.95	1216.57	1151.88	1011.85	1098.26	1135.9	1172.96	814.859	835.191	1017.83	905.285
0.00_205.1947m/z	205.195	0.00225	pos	(+)-δ-Cadinene	41187	Lipids and lipid-like molecules	Prenol lipids	Sesquiterpenoids	**	C06394	38.2	0	M+H	C15H24	-1.97126	14825.6	14131.3	14856.8	15091.8	15373.9	14456.8	15433.6	16385.2	15455.5	14774.5	15282.5	15730	14750	15665.6	15670.1	13203.9	14031.3	14545.8	15197.4	16187.7	15022
0.58_159.0416m/z	159.042	0.579133	neg	Dihydrouracil	285	Organoheterocyclic compounds	Diazines	Pyrimidines and pyrimidine derivatives	**	C00429	38.2	0	M+FA-H	C4H6N2O2	4.3201	865.054	766.781	797.007	713.891	603.36	841.771	701.628	591.242	804.856	504.247	618.92	479.073	636.795	544.501	465.994	818.461	589.799	710.053	696.974	680.333	679.348
0.61_191.1386m/z	191.139	0.605833	pos	Swainsonine	44848	Unclassified	Unclassified	Unclassified			38.2	0	M+NH4	C8H15NO3	-2.36425	9257.31	8362.71	8158.53	9134.15	7816.88	8925.14	8460.32	8601.48	8144.61	10046.3	9636.39	9950.08	9732.58	11322.2	10342.9	8440.72	8322.67	8720.2	7549.77	8289.56	7613.19
0.61_272.9431m/z	272.943	0.605833	pos	(2R)-O-Phospho-3-sulfolactate	69090	Unclassified	Unclassified	Unclassified			38.2	0	M+Na	C3H7O9PS	-3.8222	14656.6	14310.6	13907.8	15355.1	13387.3	13585	13933.3	14876.5	12532.7	10891	12022.4	11937.6	11830.6	11075.5	11362.3	14457.3	13367.4	13626.1	14417.4	13631	13411.8
0.65_181.0831m/z	181.083	0.647917	pos	Pterine	5766	Organoheterocyclic compounds	Pteridines and derivatives	Pterins and derivatives		C00715	38.2	0	M+NH4	C6H5N5O	-0.630868	2874.19	2846.58	2927.82	3037.83	1136.5	2378.23	3045.36	2650.19	2275.85	2396.29	2674.79	3019.13	3038.65	3149.9	1707.8	2850.52	2462.05	2902.83	3402.08	3289.21	2830.45
0.68_151.0475m/z	151.048	0.67605	pos	4-amino-4-cyano-butanoic acid	LMFA01100037	Lipids and lipid-like molecules	Fatty Acyls	Fatty Acids and Conjugates	**	C05715	38.2	0	M+Na	C5H8N2O2	-2.08903	6255.99	6077.95	6514.8	5776.24	6886.06	5265.98	5856.7	6245.32	5594.38	7661.02	6800.31	7726	7576.41	8340.46	8209.07	6266.45	6674.06	6162.56	6454.59	7318.21	7389.48
0.69_205.0678m/z	205.068	0.689883	pos	Sorbitol	HMDB0000247	Organic oxygen compounds	Organooxygen compounds	Carbohydrates and carbohydrate conjugates	**	C00794	38.2	0	M+Na	C6H14O6	-2.50592	13039.6	13211.2	13648.3	10023	10450.2	10150.9	10348.6	10043.3	9985.13	16686.1	15576.7	14039.5	16238.1	16783.9	16882.8	15524.3	15039.8	14402.4	13987.7	14844.9	14576.8
0.72_134.1173m/z	134.117	0.717583	pos	Caproic acid	HMDB0000535	Lipids and lipid-like molecules	Fatty Acyls	Fatty acids and conjugates	*	C01585	38.2	0	M+NH4	C6H12O2	-1.95982	764.381	1020.72	846.822	402.241	121.17	317.691	134.737	182.613	239.48	1132.04	873.979	1457.4	850.28	1136.17	1236.97	1463.43	1016.22	1219.44	1144.86	1672.61	1218.42
0.72_150.1122m/z	150.112	0.717583	pos	(5R)-5-Hydroxyhexanoic acid	HMDB0000409	Lipids and lipid-like molecules	Fatty Acyls	Fatty acids and conjugates	*		38.2	0	M+NH4	C6H12O3	-1.79273	1026.02	1241.8	965.298	910.07	425.08	1043.78	586.505	997.495	1224.88	1727.23	1603.65	1482.81	1779.22	1175.08	1348.79	1341.15	1812.54	1519.46	1791.72	1662.28	1437.48
0.72_212.0426m/z	212.043	0.717583	pos	Phosphocreatine	326	Organic acids and derivatives	Carboxylic acids and derivatives	Amino acids, peptides, and analogues	**	C02305	38.2	0	M+H	C4H10N3O5P	-2.232	6350.47	7053.25	6415.24	7156.37	6747.91	6447.07	6106.6	5598.49	6672.53	5611.14	5359.14	4981.27	5208.18	5095.09	5221.63	6730.94	7488.48	8829.31	7396.39	7943.87	6555.84
0.73_245.0527m/z	245.053	0.72725	neg	RONIDAZOLE	43485	Unclassified	Unclassified	Unclassified			38.2	0	M+FA-H	C6H8N4O4	-0.507883	17705.3	14269.9	16345.7	14736.3	12909.1	16757.8	9507.61	11882.6	14483.1	14211.9	15443.1	8952.57	10255.4	16486.4	17646.4	14404.4	9526.37	14152.1	14384.7	14231.4	13085.3
0.75_181.0328m/z	181.033	0.74535	pos	(R)(-)-Allantoin	63395	Unclassified	Unclassified	Unclassified			38.2	0	M+Na	C4H6N4O3	-2.31572	885.699	676.052	852.622	1121.08	753.533	1448.53	1187.6	1383.81	790.205	1162	1542.93	1384.06	997.171	1233.79	1104.39	873.607	1078.71	1058.2	942.603	839.051	1251.14
0.76_228.0973m/z	228.097	0.760333	pos	Deoxycytidine	HMDB0000014	Nucleosides, nucleotides, and analogues	Pyrimidine nucleosides	Pyrimidine 2'-deoxyribonucleosides	***	C00881	38.2	0	M+H	C9H13N3O4	-2.44279	4386.25	4111.22	3676.3	4157.36	4663.28	4069.53	5074.24	4754.41	4725.35	5125.19	5241.99	5232.98	4759.23	4024.89	4469.68	4046.11	4838.32	4436.01	4827.68	4534.94	4496.24
0.79_146.0445m/z	146.045	0.790233	pos	2-Keto-glutaramic acid	6318	Organic acids and derivatives	Keto acids and derivatives	Short-chain keto acids and derivatives	**	C00940	38.2	0	M+H	C5H7NO4	-1.9248	753.233	490.303	748.115	316.268	665.576	944.851	694.656	884.106	458.472	729.693	835.96	491.748	387.219	342.452	383.407	703.205	616.991	1258.43	1003.04	772.813	845.979
0.79_204.0291m/z	204.029	0.790233	pos	7,8-Dihydroxykynurenate	63552	Unclassified	Unclassified	Unclassified			38.2	0	M+H-H2O	C10H7NO5	-0.305518	11779.3	10626.6	12961.9	9603.61	10007.5	10198.5	8768.92	9432.77	9074.4	11420.8	13229	12728.9	10580.6	11129.5	11328.4	14084.8	14025.1	14803.7	14622.4	15106	13629.5
0.80_189.0866m/z	189.087	0.804083	pos	Sodium octanoate	HMDB0303344	Lipids and lipid-like molecules	Fatty Acyls	Fatty acids and conjugates	**	C06423	38.2	0	M+Na	C8H15NaO2	2.29844	15401	15255.7	15424.1	13660.1	13928	13607.8	13769.8	14370.3	13247	19513.8	19524.4	18957	19005.5	19107.1	19925.8	11473.4	12487.5	11194.3	11205.8	12588.2	12183.1
0.85_147.1126m/z	147.113	0.8492	pos	DL-pipecolic acid	50	Organic acids and derivatives	Carboxylic acids and derivatives	Amino acids, peptides, and analogues	**	C00408	38.2	0	M+NH4	C6H11NO2	-1.53549	514.816	628.817	568.557	678.405	372.854	454.009	583.045	514.583	766.622	582.973	452.153	309.949	593.693	522.285	513.352	420.705	395.813	592.205	326.678	566.835	169.76
0.86_288.9874m/z	288.987	0.8649	neg	(R)-5-Diphosphomevalonic acid	HMDB0001090	Organic oxygen compounds	Organic oxoanionic compounds	Organic pyrophosphates	**	C01143	38.2	0	M-H2O-H	C6H14O10P2	-3.03496	10623.9	10212.7	10967.7	9866.64	10371.6	10374.5	10601.8	10689.4	9300.38	10946.2	11409.6	11887.8	10860.6	11523.4	10836.5	14222.5	15162.4	16198.6	13473.2	16100.4	15128
0.88_274.9724m/z	274.972	0.881133	neg	D-Ribose 1-diphosphate	66359	Unclassified	Unclassified	Unclassified			38.2	0	M-H2O-H	C5H12O10P2	-1.19595	1326.65	1154.21	1068.36	1076.03	860.211	1233.22	550.701	692.934	1147.82	899.279	1202.95	736.262	783.812	925.574	1275.12	1252.68	937.068	1513.73	1389.01	1286.1	1370.65
0.90_255.2330m/z	255.233	0.89785	neg	Caprylaldehyde	LMFA06000028	Organic oxygen compounds	Organooxygen compounds	Carbonyl compounds	*	C01545	38.2	0	2M-H	C8H16O	0.312429	218.846	230.14	207.336	244.211	363.814	182.613	310.378	305.992	392.383	351.655	350.867	201.737	477.604	365.406	289.002	314.7	537.369	301.549	217.814	261.35	0.103715
0.94_141.0180m/z	141.018	0.9405	pos	3-hydroxy-cis,cis-muconic acid	45914	Lipids and lipid-like molecules	Fatty Acyls	Fatty Acids and Conjugates	**	C03676	38.2	0	M+H-H2O	C6H6O5	-1.53725	448.589	318.465	387.336	418.547	300.471	256.17	421.58	261.355	376.933	342.247	176.885	254.349	292.564	397.987	114.506	326.332	489.826	221.293	234.575	341.752	236.349
0.96_279.9989m/z	279.999	0.96415	neg	Pamidronate	1692	Organic acids and derivatives	Organic phosphonic acids and derivatives	Bisphosphonates		C07395	38.2	0	M+FA-H	C3H11NO7P2	-1.67992	1792.82	2482.29	2275.39	2016.9	1756.55	2256.83	2045.31	2237.4	2355.27	1554.84	2061.96	2425	2006.73	2220.44	1691.85	1453.5	1789.66	2105.86	2098.02	1473.98	1564.9
1.00_186.1119m/z	186.112	1.00368	pos	DL-Acetylcarnitine	HMDB0240773	Lipids and lipid-like molecules	Fatty Acyls	Fatty esters	**	C02571	38.2	0	M+H-H2O	C9H17NO4	-2.56997	2147.4	2282.41	2348.78	1930.23	1984.66	1827.3	2194.07	2971.4	1914.01	2163.12	2062.31	1593.08	1925.79	1807.38	2365.23	2711	2513.84	2335.58	2217.64	2443.31	2542.9
1.00_250.0374m/z	250.037	1.00368	pos	Milrinone	HMDB0014380	Organoheterocyclic compounds	Pyridines and derivatives	Bipyridines and oligopyridines		C07224	38.2	0	M+K	C12H9N3O	-1.48702	749.318	621.951	520.694	638.543	829.252	402.369	828.866	778.255	764.29	569.124	616.362	753.648	539.724	580.906	423.092	594.371	1222.81	452.125	877.515	716.449	393.54
1.00_289.1266n	290.134	1.00368	pos	Ophthalmic acid	HMDB0005765	Organic acids and derivatives	Carboxylic acids and derivatives	Amino acids, peptides, and analogues			38.2	0	M+H, M+Na	C11H19N3O6	-2.71436	10794.1	11470.8	11370.3	13327.7	13601.3	12018.5	12344.5	14414.9	11391.1	9626.73	8418.86	6871.88	7535.52	7624.36	7394.08	10873.6	9467.69	11597.9	11124	11285.8	8949.83
1.08_189.0398m/z	189.04	1.07673	neg	3-Dehydroquinic acid	3327	Organic acids and derivatives	Hydroxy acids and derivatives	Alpha hydroxy acids and derivatives	**	C00944	38.2	0	M-H	C7H10O6	-3.40546	1957.23	1837.32	2027.87	1708.39	1311.58	1955.81	1122.98	952.886	1925.58	2108.72	2237.82	1069.66	1061.05	2131.52	1938.67	1987.8	1173.83	2160.52	2202.95	2065.69	2388.57
1.11_147.0650m/z	147.065	1.11173	pos	Rhamnose	HMDB0000849	Organic oxygen compounds	Organooxygen compounds	Carbohydrates and carbohydrate conjugates	**	C00507	38.2	0	M+H-H2O	C6H12O5	-1.16568	177.72	283.08	280.097	229.337	149.3	208.89	129.081	111.443	157.101	402.937	269.625	248.411	237.981	252.63	131.159	178.344	265.219	193.851	122.279	168.372	112.33
1.23_145.0493m/z	145.049	1.22763	pos	Ethyl hydrogen fumarate	LMFA07010876	Lipids and lipid-like molecules	Fatty Acyls	Fatty acid esters	*		38.2	0	M+H	C6H8O4	-1.67838	1002.62	918.658	1008.32	1165.96	1048.88	1062.99	982.506	1205.21	1056.23	1055.31	1026.03	1100.02	1052.16	1357.77	1105.32	1034.62	1012.33	1023.4	952.724	952.272	995.022
1.40_219.0771m/z	219.077	1.3996	neg	1H-Indole-3-acetamide	HMDB0029739	Organoheterocyclic compounds	Indoles and derivatives	Indoles	***	C02693	38.2	0	M+FA-H	C10H10N2O	-2.48132	1374.63	1577.11	1379.9	1330.67	1301.88	1239.69	1325.41	1245.22	1249.15	1702.65	1563.69	1716.36	1745.45	1581.5	1645.69	1406.71	1480.06	1632.67	1440.09	1448.51	1553.16
1.41_221.0916m/z	221.092	1.40713	pos	Glycyl-Tyrosine	HMDB0304778	Organic acids and derivatives	Carboxylic acids and derivatives	Amino acids, peptides, and analogues			38.2	0	M+H-H2O	C11H14N2O4	-2.08076	10880.8	10646.5	10610.4	9038.13	8866.9	8999.38	9293.36	9218.82	9210.1	10633.5	10671.5	10486.7	10561.4	10730.7	11166	9802.26	10236.9	11401.7	10113.7	10672.2	11051.8
1.66_189.1019m/z	189.102	1.65717	pos	Phenylethylmalonamide (PEMA)	2084	Unclassified	Unclassified	Unclassified			38.2	0	M+H-H2O	C11H14N2O2	-1.62165	2004.4	2104.25	2217.25	1053.68	1170.75	1227.69	1268.86	1416.04	1233.6	3093.53	3285.9	3323.01	2963.98	2946.74	3405.7	2569.46	2327.76	2361.11	2209.44	2121.09	2270.15
1.88_143.0337m/z	143.034	1.87578	pos	(S)-5-Oxo-2,5-dihydrofuran-2-acetate	70200	Unclassified	Unclassified	Unclassified			38.2	0	M+H	C6H6O4	-1.41395	1294.17	1380.71	1242.25	1309.13	1235.24	1292.01	1371.36	1324.18	1295.75	1365.64	1242.64	1325.12	1347.51	1211.58	1354.21	1352.61	1253.03	1358.53	1297.91	1238.36	1293.52
1.88_177.0907m/z	177.091	1.87578	pos	2-ISOPRENYL-3-HYDROXY-5-METHYL-a-PYRONE	44640	Unclassified	Unclassified	Unclassified			38.2	0	M+H-H2O	C11H14O3	-1.57808	649.638	403.195	704.926	676.684	625.335	460.009	484.297	437.242	454.739	422.776	480.947	732.24	703.299	490.809	600.342	424.721	351.341	491.291	393.846	510.204	597.642
10.02_560.3337m/z	560.334	10.0226	pos	PC(16:0/2:0)[S]	39355	Unclassified	Unclassified	Unclassified			38.2	0	M+Na	C26H52NO8P	2.58414	15662.1	15380.2	14127.7	11121.7	11169	11081.5	10954.1	12030.3	12085.9	15625.8	15137.9	16224.6	16483.5	16781.6	15944.3	26679.1	26974.1	28772.2	25017.2	30486.5	26086.7
10.16_283.1898m/z	283.19	10.1576	pos	N4-(N-acetylaminopropyl)spermidine	34480	Unclassified	Unclassified	Unclassified			38.2	0	M+K	C12H28N4O	1.23974	5800.92	5871.84	6102.8	6103.41	5991.32	6116.05	6145.17	6345.43	5911.29	5516.41	5420.23	5895.77	5365.17	5853.52	5612.15	5541.5	5251.64	5803.29	5753.64	5702.58	5425.67
10.39_191.1427m/z	191.143	10.3884	pos	Carvyl propionate	92819	Lipids and lipid-like molecules	Prenol lipids	Monoterpenoids	*		38.2	0	M+H-H2O	C13H20O2	-1.85183	3673.98	3565.21	3391.89	3678.87	3332.93	3466.23	3828.95	3626.2	3753.1	3185.89	3184.08	3547.87	3429.66	3009.28	3809.98	3650.74	3219.46	3144.15	3480.52	3266.77	3426.8
10.39_373.1273m/z	373.127	10.3884	pos	1,5-Dibutyl methyl hydroxycitrate	HMDB0040461	Organic acids and derivatives	Carboxylic acids and derivatives	Tricarboxylic acids and derivatives			38.2	0	M+K	C15H26O8	4.11037	7336.75	7792.73	7459.09	2307.8	2241.96	2851.26	2221.01	2256.56	2087	2242.4	2000.98	1917.64	2737.09	2333.66	1927.62	2448.43	2171.78	1913.01	2391.72	2364.48	2093.02
10.65_446.2527m/z	446.253	10.649	pos	Austalide L	HMDB0030158	Phenylpropanoids and polyketides	Flavonoids	Flavones			38.2	0	M+NH4	C25H32O6	-2.28356	45164.6	49038.3	45968.6	43283	41762.2	37623.8	42135.1	38805.7	41808.2	41117.2	45297.2	48127.5	41189.5	46204.1	45236.7	43366.4	44068.9	52368.4	43641	48451.8	38773
10.68_186.1849m/z	186.185	10.6804	pos	10-Undecenal	HMDB0031128	Organic oxygen compounds	Organooxygen compounds	Carbonyl compounds			38.2	0	M+NH4	C11H20O	-2.25523	8274.42	8593.07	8635.8	9282.83	9067.76	9249.69	8560.5	9449.37	8562.73	8460.77	9429.1	8107.32	9166.96	8346.34	9542.87	8663.57	8345.17	8439.43	7886.2	8729.83	8920.48
10.71_442.3517m/z	442.352	10.7109	pos	Unoprostone isopropyl ester	45687	Unclassified	Unclassified	Unclassified			38.2	0	M+NH4	C25H44O5	-2.26086	18086.1	16483.4	17026.8	15642.8	13294.7	13778.4	13736.3	12939.6	12979.1	14802.8	17373.5	17605.2	17446.5	17748.4	17685.8	26890.6	27036.5	26233	24227.1	27154.5	23581.5
10.73_288.2526m/z	288.253	10.7273	pos	3-keto palmitic acid	35745	Lipids and lipid-like molecules	Fatty Acyls	Fatty acids and conjugates	*		38.2	0	M+NH4	C16H30O3	-2.49535	6543.49	6277.45	5879.89	6615.19	5535.45	4855.57	4419.39	4749.37	4386.49	6907.29	9448.82	4977.82	5937.95	6203.47	6646.42	4878.93	6107.79	7082.48	4736.91	7711.01	4242.38
10.78_360.9915m/z	360.992	10.7796	neg	Bismuth Subsalicylate	HMDB0015408	Benzenoids	Unclassified	Unclassified		C07870	38.2	0	M-H	C7H5BiO4	-1.09869	54383.5	54693.1	54636.4	55164.9	53497.4	55809.4	51446	54754.8	53476	51516.2	49531.5	53795.6	55255.8	56486.4	55244.9	50830.8	50951.5	53148.3	53010.1	54866.2	50627.2
10.84_573.5553m/z	573.555	10.8432	pos	Cer(t18:0/16:0)	53971	Lipids and lipid-like molecules	Sphingolipids	Ceramides	*		38.2	0	M+NH4	C34H69NO4	-2.19764	80228.8	76340.1	79876.5	77062.8	72085.3	73395.8	71947.6	65038.3	71603.9	65294.2	71792.6	68846.2	68128.8	63941.2	67311.3	100320	98208.2	105928	78590.9	103436	93938.2
10.89_281.1377m/z	281.138	10.8888	pos	Nigellic acid	91260	Lipids and lipid-like molecules	Prenol lipids	Sesquiterpenoids	*		38.2	0	M+H	C15H20O5	-2.23946	20989.3	18651.7	21016	15157.5	12665.7	14081.7	13609	13254.6	13981.5	13177.6	14576.4	14608.6	15672	15413.5	15626.6	14486.5	15503.1	15732.8	14744	15540.6	13682.3
10.95_296.1383m/z	296.138	10.9505	pos	8-Hydroxydesmethylondansetron	1648	Unclassified	Unclassified	Unclassified			38.2	0	M+H	C17H17N3O2	-3.73307	3926.3	3566.91	3575.17	5204.62	4571.81	4588.07	5028.97	4428.79	4859.86	3857.96	3870.25	4176.93	3865.6	4913.94	3921.95	4825.83	4542.56	4536.43	3839.92	5406.32	5225.42
11.12_579.0274m/z	579.027	11.1192	neg	UDP-L-Ara4O	63217	Unclassified	Unclassified	Unclassified			38.2	0	M+FA-H	C14H20N2O16P2	0.735255	219713	211465	209271	211080	222116	211714	216491	210504	212987	213109	219955	219566	206328	205934	220781	210335	209487	211274	200591	208485	206794
11.16_1001.5657m/z	1001.57	11.1638	neg	LysoPE(0:0/20:4(5Z,8Z,11Z,14Z))	HMDB0011487	Lipids and lipid-like molecules	Glycerophospholipids	Glycerophosphoethanolamines	*		38.2	0	2M-H	C25H44NO7P	1.92751	9271.06	11134.6	11931.4	28929.2	19116	23176.3	26239.8	21923.2	23810.6	11137.9	13093.3	7705.85	12833.1	8933.61	6159.96	11434.7	9695.86	10429.3	9878.86	9406.31	10010.2
11.19_1021.6224m/z	1021.62	11.1927	pos	PIM1(19:1(9Z)/18:1(9Z))	LMGP15010043	Lipids and lipid-like molecules	Glycerophospholipids	Glycerophosphoinositolglycans			38.2	0	M+H-H2O	C52H95O18P	0.0761978	639480	630349	648267	852975	815496	829713	887954	770890	856104	614402	589499	554159	561084	578618	581378	657672	692924	653376	559187	677149	652357
11.50_255.2330m/z	255.233	11.5001	neg	6-Methyl-5-hepten-2-ol	44731	Lipids and lipid-like molecules	Fatty Acyls	Fatty alcohols	*	C07288	38.2	0	2M-H	C8H16O	0.207149	1268.26	1409.5	1249.99	1640.52	802.486	1849.98	751.289	749.32	856.258	1840.22	1274.42	1432.88	1389.58	1858.5	987.612	2066.88	842.037	897.41	1465.7	1605.88	1726.82
11.50_360.3614m/z	360.361	11.5005	pos	3Z,6Z,9Z,12Z,15Z-Pentacosapentaene	LMFA11000179	Lipids and lipid-like molecules	Fatty Acyls	Hydrocarbons			38.2	0.0542	M+NH4	C25H42	-3.15383	257444	170431	166332	172997	189042	184777	155228	215617	213689	226337	165569	178365	212005	159598	168455	157598	168367	224990	162489	164862	170046
11.66_235.1687m/z	235.169	11.6606	pos	Curcumenol	71448	Lipids and lipid-like molecules	Prenol lipids	Sesquiterpenoids	*	C16942	38.2	0	M+H	C15H22O2	-2.46065	68734.4	67637.3	71594.8	72209.1	69142.7	65602.9	66010	67639.4	69692.3	68251.5	65996.2	66344.5	69243.5	65352.2	68914.1	61892.6	59656	66354.4	66013.7	63336.6	60687.1
11.71_583.3376m/z	583.338	11.7116	neg	Thioperamide	HMDB0259023	Unclassified	Unclassified	Unclassified			38.2	1.24	2M-H	C15H24N4S	0.941875	609202	634658	648021	666900	746813	714931	705514	680672	690932	706553	632556	669398	697533	642518	674567	736829	718381	671463	674854	676286	695202
12.19_228.2317m/z	228.232	12.1893	pos	2-tetradecenal	LMFA06000079	Lipids and lipid-like molecules	Fatty Acyls	Fatty aldehydes	*		38.2	0	M+NH4	C14H26O	-2.43768	26042.4	24048.5	24277.7	25477.2	25797.7	30136.1	26501.3	28431.5	24329.6	30219.8	37628.8	29228.2	33652.1	36541.8	32838.4	24304.9	25237.5	25603.4	22552.4	28097.4	25087.7
12.26_130.1590m/z	130.159	12.2644	pos	(Z)-2-Octene	HMDB0061903	Hydrocarbons	Unsaturated hydrocarbons	Unsaturated aliphatic hydrocarbons			38.2	0	M+NH4	C8H16	-0.643785	2237.77	1978.8	2206.15	1807.77	1862.47	2055.45	1786.59	2243.28	1768.17	1845.95	1969.8	1754.16	2058.31	1561.27	2154.18	1791.06	1694.31	1940.63	1735.45	1692.05	1767.4
12.88_510.3908m/z	510.391	12.8776	pos	PC(O-18:0/0:0)	40388	Lipids and lipid-like molecules	Glycerophospholipids	Glycerophosphocholines	**	C04317	38.2	0	M+H	C26H56NO6P	-1.95395	260524	275711	255296	262091	249962	227178	256800	221780	243921	275853	284737	249647	281674	282142	269390	268712	249306	242111	214909	273339	250171
13.00_582.3788m/z	582.379	12.9995	neg	LysoPE(0:0/22:0)	HMDB0011490	Lipids and lipid-like molecules	Glycerophospholipids	Glycerophosphoethanolamines	*		38.2	0	M+FA-H	C27H56NO7P	2.09978	94983.9	97464.7	101892	118875	115910	104782	109693	108332	107824	104842	96003.6	95105.5	103577	94920.9	96921	109509	100456	100463	104471	100897	106170
13.63_356.2920n	357.299	13.6319	pos	MG(18:1(11Z)/0:0/0:0)	HMDB0011566	Lipids and lipid-like molecules	Glycerolipids	Monoradylglycerols	***		38.2	0	M+H-H2O, M+H	C21H40O4	-1.88842	20138.7	18851.5	16030.2	35487.8	28463	26755	30945.2	37300.3	34495.7	20203.6	8347.51	9262.1	7845.69	9050.71	9821.17	24915.4	9056.4	13349.2	14571.4	13190	17107.7
15.31_159.0065m/z	159.007	15.3058	neg	Sodium salicylate	66691	Phenylpropanoids and polyketides	Flavonoids	O-methylated flavonoids			38.2	0	M-H	C7H5NaO3	0.984689	132323	136248	133370	127932	131472	131099	132237	134485	132475	127886	130046	132063	131420	130717	131783	121916	128881	130223	128454	127824	130208
15.37_158.1536m/z	158.154	15.3689	pos	2,6-Nonadien-1-ol	87535	Lipids and lipid-like molecules	Fatty Acyls	Fatty alcohols	*		38.2	0	M+NH4	C9H16O	-2.31483	95678.7	93920.8	93981.8	96868.4	94364.3	94354.4	97383.9	95728.3	95639.3	95412.6	92819.3	91783.2	87553.3	88382.5	90350.8	93156.4	92384.7	90487	96236.3	90493.4	95238.6
15.96_121.0886m/z	121.089	15.9644	pos	Phenylethanolaminium	HMDB0062626	Organic nitrogen compounds	Organonitrogen compounds	Amines			38.2	0	M+H-H2O	C8H12NO+	0.00673419	1311.79	1436.5	787.234	1554.26	1106.68	1441.6	1363.23	1205.9	1515.63	1246.72	1064.49	1506.94	1277.99	1092.35	1401.44	1274.76	1143.6	1236.87	1076.63	1249.34	1194.81
2.30_145.0493m/z	145.049	2.30443	pos	Dimethyl but-2-enedioate	HMDB0251383	Lipids and lipid-like molecules	Fatty Acyls	Fatty acid esters	*		38.2	0	M+H	C6H8O4	-1.56865	2444.81	2521.97	2542.03	2605.52	2449.89	2566.36	2443.09	2593.52	2393.21	2454.69	2399.58	2458.16	2289.75	2397.6	2273.41	2675.18	2458.39	2438.94	2239.58	2155.74	2283.38
2.98_277.1792m/z	277.179	2.97807	pos	Ginsenoyne C	HMDB0038994	Lipids and lipid-like molecules	Fatty Acyls	Fatty alcohols	*		38.2	0	M+H	C17H24O3	-2.12249	94678.7	92019.9	91183.9	89980.5	84953.5	92483.6	89057.4	95579.5	92256.1	84063.5	83712.4	89290.8	86534.4	89360.6	88833.4	85617.5	79310.3	90378.7	86177.4	86000.3	86437.9
3.67_143.0701m/z	143.07	3.66837	pos	3-Methyladipic acid	HMDB0000555	Lipids and lipid-like molecules	Fatty Acyls	Fatty acids and conjugates	***		38.2	0	M+H-H2O	C7H12O4	-1.21573	2751.87	2514.22	2796.94	2488.38	2723.81	2731.04	2669.66	2771.28	2647.01	2444.76	2618.5	2556.13	2461.53	2326.31	2593.88	2498.31	2318.21	2634.37	2435.49	2535.73	2380.93
4.37_143.0337m/z	143.034	4.37488	pos	Kojic acid	HMDB0032923	Organoheterocyclic compounds	Pyrans	Pyranones and derivatives		C14516	38.2	0	M+H	C6H6O4	-1.49057	1056.73	979.632	920.099	1014.14	907.52	931.186	918.721	962.983	871.348	914.827	903.219	910.555	970.727	886.694	941.52	875.856	939.941	909.594	981.844	931.208	1015.39
4.71_143.0337m/z	143.034	4.71365	pos	Sumiki's acid	HMDB0002432	Organoheterocyclic compounds	Furans	Furoic acid and derivatives		C20448	38.2	0	M+H	C6H6O4	-1.33479	915.256	801.713	795.982	818.895	905.807	846.224	913.948	890.947	828.139	826.719	725.729	758.948	948.068	826.541	875.731	875.18	836.771	812.968	780.466	840.862	725.234
4.76_304.1318m/z	304.132	4.76435	pos	Oxprenolol	1681	Benzenoids	Phenol ethers	Unclassified			38.2	0	M+K	C15H23NO3	3.36123	24654.7	25149.2	25106	23674.2	21954.5	22442.9	21095.9	21834.8	22996.9	20964.7	19792.8	20891.7	18344.8	18802.5	18731.5	31384.7	30062	32080.2	29861.6	31556.2	31178.3
4.85_219.1699m/z	219.17	4.8489	pos	Capryloylglycine	HMDB0000832	Organic acids and derivatives	Carboxylic acids and derivatives	Amino acids, peptides, and analogues			38.2	0	M+NH4	C10H19NO3	-2.17324	282.254	220.788	260.306	127.877	233.768	240.836	159.458	154.667	158.085	149.224	2837.62	308.755	334.782	415.04	283.516	163.261	213.626	222.337	242.436	202.456	203.824
5.14_280.1747m/z	280.175	5.13602	pos	Phaseolic acid	LMFA01060200	Organic acids and derivatives	Keto acids and derivatives	Medium-chain keto acids and derivatives	*		38.2	0	M+NH4	C12H22O6	-2.74351	1108.43	1344.76	1671.43	2124.72	1602.22	1407.12	1387.7	1346.81	1572.9	1494.51	1673.45	1809.5	1992.94	1843.45	1615.42	1722.54	1300.41	1716.49	1668.98	1783.33	1410.48
5.19_340.1019m/z	340.102	5.18717	pos	Elephantorrhizol	47367	Lipids and lipid-like molecules	Polyketides	Flavonoids			38.2	0	M+NH4	C15H14O8	-2.38357	1443.79	1570.76	1659.04	3777.75	3750.83	3462.02	3472.68	3388.48	3557.25	85.0726	54.9974	89.9919	128.268	155.745	115.413	0.103715	0.103715	0.103715	0.103715	0.103715	0.103715
5.41_190.0503m/z	190.05	5.41463	neg	5-Hydroxyindoleacetic acid	HMDB0000763	Organoheterocyclic compounds	Indoles and derivatives	Indolyl carboxylic acids and derivatives	***	C05635	38.2	0	M-H	C10H9NO3	-3.27275	2374.51	2128.4	2094.04	2536.56	2452.13	2426.35	2480.87	2298.75	2539.66	1873.25	1839.96	1904.81	1691.46	1811.07	1930.81	1763.01	1960.28	1844.94	1802.77	1938.76	1824.02
5.56_212.1774n	235.169	5.55953	pos	Rhodinyl propionate	92154	Lipids and lipid-like molecules	Fatty Acyls	Fatty alcohol esters	*		38.2	0	M+H-H2O, M+Na	C13H24O2	-1.25235	3925.23	4090.31	3884.99	4123.28	3687.76	4161.09	3968.02	4049.62	4017.89	3636.31	3388.54	3805.63	3676.8	3886.48	4068.52	3610.31	3371.46	3883.79	3614.74	4148.13	3680.23
5.71_202.0504m/z	202.05	5.70525	neg	1-nitrosonaphthalene	HMDB0062189	Benzenoids	Naphthalenes	Unclassified	**	C14788	38.2	0	M+FA-H	C10H7NO	-3.62643	13977.2	13691.2	14832.9	23236.6	23464.3	22691.6	22013	22443.9	22249.4	7291.28	6922.37	6458.34	6790.87	6758.39	6166.02	12217	11989	11691.7	11864	11999.9	11652.1
5.71_204.0652m/z	204.065	5.71177	pos	Psoralen	HMDB0034272	Phenylpropanoids and polyketides	Coumarins and derivatives	Furanocoumarins	***	C09305	38.2	0	M+NH4	C11H6O3	-1.74506	839.048	750.243	892.486	1160.01	1230.83	1197.21	1050.86	1202.63	1131.09	245.407	264.207	408.536	333.321	250.852	307.273	736.444	905.342	420.758	426.002	384.191	711.594
6.11_958.4968m/z	958.497	6.11263	pos	CDP-DG(16:1(9Z)/18:2(9Z,12Z))	HMDB0115952	Lipids and lipid-like molecules	Glycerophospholipids	CDP-glycerols			38.2	0	M+H-H2O	C46H79N3O15P2	1.52665	40513	37072.4	38819.4	41832.5	42661.5	44673.1	41351.9	39401.5	42374.8	39181.7	37747.6	36947.4	36656.6	38325.8	39460.5	35974.6	35413.1	35419.8	34293.7	38787	34186.2
6.28_239.1386m/z	239.139	6.27862	pos	(3-Phenylpropionyl)glycine methyl ester	6387	Unclassified	Unclassified	Unclassified			38.2	0	M+NH4	C12H15NO3	-1.92746	979.197	1004.16	1129.68	2037.84	1751.95	1938.11	1785.47	1855.04	1624.57	118.37	175.589	151.087	267.802	114.953	182.416	514.75	334.226	564.548	536.797	499.043	532.67
6.73_290.2319m/z	290.232	6.73002	pos	3-methyl-tetradecanedioic acid	LMFA01170019	Lipids and lipid-like molecules	Fatty Acyls	Fatty Acids and Conjugates			38.2	0	M+NH4	C15H28O4	-2.33931	5609.47	5611.91	5396.28	5537.45	4993.37	5591.09	5365.27	5572.99	5170.21	5346.52	5130.77	4931.36	5251.14	5278.04	5829.27	4821.08	5018.25	5460.8	5095.33	5492.29	5032
7.37_229.1443m/z	229.144	7.37263	neg	(Z)-3-Methyl-4-decenoic acid	87383	Lipids and lipid-like molecules	Fatty Acyls	Fatty acids and conjugates	*		38.2	0	M+FA-H	C11H20O2	-1.28301	2050.41	2295.63	2428.01	2594.24	2565.52	2645.33	2459.36	2505.97	2465.35	1712.75	1587.9	1846.96	1622.11	1806.33	1801.3	1862.6	1849.49	1909.38	1797.92	1979.94	1775.45
7.40_188.2005m/z	188.201	7.39562	pos	10-Undecen-1-ol	LMFA05000587	Lipids and lipid-like molecules	Fatty Acyls	Fatty alcohols	*		38.2	0	M+NH4	C11H22O	-2.23881	531.77	522.722	631.425	532.221	558.566	485.705	498.656	673.46	597.101	504.47	588.008	559.621	747.314	576.593	586.821	600.218	578.797	564.372	631.155	488.21	668.37
7.41_318.2268m/z	318.227	7.4123	pos	13,14-dihydro-15-keto-tetranor PGF1α	2294	Unclassified	Unclassified	Unclassified			38.2	0	M+NH4	C16H28O5	-2.462	23500.3	23784.8	23071.3	23032.1	23755.6	24006.8	23969	24476.6	23169.7	24054.6	22888.2	23083.9	23523	22811.3	22345.8	23912	23498	24227.8	23128.3	22428.6	22833.5
7.53_347.1593m/z	347.159	7.52927	pos	14,14,14-Trifluoro-11E-tetradecenyl acetate	LMFA07010327	Lipids and lipid-like molecules	Fatty Acyls	Fatty esters			38.2	0	M+K	C16H27F3O2	-0.438749	529.598	631.584	527.153	243.426	403.667	307.418	321.892	0.103715	145.903	833.97	418.677	906.595	599.353	549.366	920.462	1401.91	2263.3	2017.68	1446.42	1509.63	1370.93
7.58_206.9881m/z	206.988	7.57907	neg	Disodium succinate	92097	Unclassified	Unclassified	Unclassified			38.2	0	M+FA-H	C4H4Na2O4	-3.67611	11400.6	11403.3	11205.3	11268.8	11150.6	11350.5	11095	11519	11223.3	11306.5	10845.1	11161.4	11887.7	11244.5	11195.7	10663.5	10527.7	10704	11278.4	11185.5	10353.2
7.63_311.2208m/z	311.221	7.62985	pos	9S,11R,15S-trihydroxy-2,3-dinor-13E-prostaenoic acid-cyclo[8S,12R]	36203	Lipids and lipid-like molecules	Fatty Acyls	Eicosanoids	**	C14795	38.2	0	M+H-H2O	C18H32O5	-2.54886	2720.11	2864.25	2553.26	2659.25	2566.43	2665.12	2915.49	3173.62	3098.53	2858.58	2823.4	2601.47	2880.53	2963.59	2900.64	2662.31	3285.95	2324.06	2765.19	2631.78	2769.42
7.73_514.2850m/z	514.285	7.73388	neg	Tauroursocholic acid	57999	Lipids and lipid-like molecules	Steroids and steroid derivatives	Bile acids, alcohols and derivatives	*		38.2	0	M-H	C26H45NO7S	1.23992	187783	172966	185706	187472	185867	176049	178552	182434	176989	182984	172903	179625	173193	171901	170728	222916	220662	219946	206981	216306	208520
7.93_334.2943m/z	334.294	7.93028	pos	MG(0:0/15:0/0:0)	62316	Lipids and lipid-like molecules	Glycerolipids	Monoradylglycerols	*		38.2	0	M+NH4	C18H36O4	-2.67421	6693.57	6039.58	6082.58	6167.2	5489.78	5471.77	5873.6	5875.25	5426.33	7286.57	7140.15	7716.01	7724.78	7979.54	7693.64	9398.75	9676.1	10664.6	9284.4	9205.67	9617.87
8.03_180.1511n	198.185	8.02893	pos	Tricycloekasantalol	HMDB0039339	Lipids and lipid-like molecules	Prenol lipids	Monoterpenoids	*		38.2	0	M+H-H2O, M+NH4, M+H	C12H20O	-1.86671	16122.2	15011.4	17097.7	15820.3	15090.5	15916	15436.1	16170.1	15901.2	15188.4	15436.9	15844.7	15983.8	16417.9	16182.9	15380.3	15380.2	15618.2	14929.2	15061.9	14848.4
8.25_329.2338m/z	329.234	8.25027	neg	Tanikolide	LMFA07040124	Unclassified	Unclassified	Unclassified			38.2	0	M+FA-H	C17H32O3	1.62705	7393.83	7602.15	7368	6724.88	8292.73	6583.72	6160.17	11671.6	6476.64	6572.57	6201.05	7822.95	6510.14	5223.28	5973.04	7726.08	8925.57	8383.88	6230.05	8820.11	6769.27
8.31_446.1206n	447.128	8.31173	pos	Obtusifolin 2-glucoside	68292	Benzenoids	Anthracenes	Anthraquinones	*	C10381	38.2	0	M+NH4, M+Na, M+H, M+H-H2O	C22H22O10	-1.67418	61641.7	57069.6	60336.6	61701.3	56727.1	60333.6	60058	57063.4	59185.3	58609.9	58083.9	61652.4	60603.8	59418.9	60889.3	56378.3	56191.4	54910.8	58586.4	56234.2	57946.9
8.37_229.1443m/z	229.144	8.37098	neg	(Z)-3-Methyl-3-decenoic acid	87382	Lipids and lipid-like molecules	Fatty Acyls	Fatty acids and conjugates	*		38.2	0	M+FA-H	C11H20O2	-1.16398	4330.89	4667.38	4185.33	5369.43	5299.54	5621.93	5071.46	5599.95	5188.49	3215.62	3119.14	3396.41	3101.81	3092.58	3349.17	3826.16	4258.82	4165.7	3717.83	3974.04	4097.44
8.96_140.0105m/z	140.01	8.96365	pos	1-Aminocyclopropanecarboxylic acid	HMDB0036458	Organic acids and derivatives	Carboxylic acids and derivatives	Amino acids, peptides, and analogues	***	C01234	38.2	0	M+K	C4H7NO2	-3.49152	638.733	586.682	633.547	624.037	558.319	527.776	515.07	559.437	582.217	626.924	748.602	642.388	622.308	569.068	652.993	597.735	646.642	712.274	612.499	577.493	677.434
9.42_240.1952m/z	240.195	9.4229	pos	(10betaH,11xi)-11-Hydroxy-13-nor-6-eremophilen-8-one	92448	Lipids and lipid-like molecules	Prenol lipids	Sesquiterpenoids	*		38.2	0	M+NH4	C14H22O2	-2.51385	9795.29	9807.97	8940.01	9397.24	8572.61	9050.55	9087.2	9923.5	8923.96	8839.41	9175.29	8915.93	9694.29	8765.63	9425.28	8805.7	8434.1	8788.86	8574.53	8544.6	8895.71
9.94_165.1271m/z	165.127	9.93932	pos	alpha-Terpineol formate	HMDB0032050	Lipids and lipid-like molecules	Prenol lipids	Monoterpenoids	*		38.2	0	M+H-H2O	C11H18O2	-1.34584	5765.66	5784.25	5567.75	5817.91	5387.2	5556.26	5849.22	6110.55	5715.09	5398.65	5268.95	5765.77	5611.33	5709.48	5497.44	5446.96	5459.02	5609.19	5275.93	5499.06	5101.51
9.99_177.0543m/z	177.054	9.98937	pos	CRESOPYRINE	43914	Unclassified	Unclassified	Unclassified			38.2	0	M+H-H2O	C10H10O4	-1.57022	3328.6	3353.59	3235.02	3444.45	3317.39	3350.96	3357.57	3583.83	3416.16	3343.84	3214.04	3231.18	3034.47	3098.16	3253.1	2966.05	2826.64	3305.6	3088.46	2786.17	2899.21
9.99_357.2780m/z	357.278	9.98937	pos	3b-Hydroxy-5-cholenoic acid	5297	Lipids and lipid-like molecules	Steroids and steroid derivatives	Bile acids, alcohols and derivatives	*		38.2	0	M+H-H2O	C24H38O3	-2.23713	11325.2	11096.8	11086.3	9293.04	8076.81	8259.73	7412.1	9979.37	8629.75	9774.81	8155.14	11785.1	9754.77	8156.73	9012.46	15015.8	13146.2	13082.8	13555.3	15159.7	13153
0.02_180.1510n	181.158	0.0211667	pos	Homodihydrojasmone	87473	Organic oxygen compounds	Organooxygen compounds	Carbonyl compounds			38.1	0	M+H-H2O, M+H	C12H20O	-2.07392	2881.56	2655.9	2565.02	2594.05	2903.93	2927.31	3200.59	2907.21	2746.34	2738.78	2898.63	2774.37	2691.79	2698.95	3102.97	2382.13	2307.34	2330.57	2981.68	2725.49	2823.53
0.21_225.2208m/z	225.221	0.207067	pos	5,10-Pentadecadien-1-ol	LMFA05000631	Lipids and lipid-like molecules	Fatty Acyls	Fatty alcohols	*		38.1	0	M+H	C15H28O	-2.25519	1137.71	1085.15	1302.44	1110.77	946.023	935.032	1275.91	1105	1068.26	1087.05	961.421	1163.94	1158.4	1055.16	1010.21	855.099	1038.67	901.08	1007.89	1029.35	1004.79
0.68_137.0707m/z	137.071	0.67605	pos	2-Acetyl-3-methylpyrazine	HMDB0030001	Organic oxygen compounds	Organooxygen compounds	Carbonyl compounds	*		38.1	0	M+H	C7H8N2O	-1.58329	5933.25	6358.56	6063.82	6162.7	5963.83	6385.19	6399.44	6101.76	6629.2	4855.17	5104.98	4975.19	4606.77	4790.07	5055.06	4320.54	4522.47	5479.66	4716.13	4855.12	4525.4
0.69_151.1438m/z	151.144	0.689883	pos	Bis (2-hydroxypropyl) amine	44741	Unclassified	Unclassified	Unclassified			38.1	0	M+NH4	C6H15NO2	-2.26435	168598	144543	151648	225946	237556	236708	259250	237261	258203	19570.5	23728.3	24495.8	25256.5	23257.9	21725.3	92964.8	110301	103027	101207	105794	91336.2
0.71_323.0792m/z	323.079	0.71335	neg	Quindoxin	88831	Organoheterocyclic compounds	Diazanaphthalenes	Benzodiazines			38.1	0	2M-H	C8H6N2O2	1.96228	22512.3	20295.6	18991.4	21800.7	17742.1	18353.9	22646.1	23121.2	21044.8	20420.2	23911.6	20431.7	23969.2	31666.4	32526.5	21092.7	25044.4	28862.4	39878.4	31225.8	33126.9
0.73_160.0846n	143.081	0.731417	pos	4-Acetamido-2-aminobutanoic acid	87662	Organic acids and derivatives	Carboxylic acids and derivatives	Amino acids, peptides, and analogues	**	C06442	38.1	0	M+H-H2O, M+H	C6H12N2O3	-1.30876	7313.94	9091.44	7952.63	10115.3	9722.61	10060.2	9630.71	10050.4	11927.2	5741.38	6138.71	7180.83	6098.62	6222.46	5894.63	6690.32	6655.57	6996	7531.91	6893.72	7672.91
0.76_174.0191m/z	174.019	0.760333	pos	4-(Hydroxymethyl)benzenediazonium(1+)	88549	Benzenoids	Benzene and substituted derivatives	Benzyl alcohols			38.1	0	M+K	C7H7N2O+	0.87425	83.3112	92.1997	131.798	113.899	0.103715	52.9425	0.103715	0.103715	0.103715	202.775	117.29	212.577	174.855	144.407	168.059	47.5084	129.803	0.103715	124.747	150.078	54.8299
0.76_277.1024m/z	277.102	0.760333	pos	Glutamylglutamic acid	HMDB0028818	Organic acids and derivatives	Carboxylic acids and derivatives	Amino acids, peptides, and analogues	***	C01425	38.1	0	M+H	C10H16N2O7	-2.28729	7172.56	8033.6	8367.92	7145.05	8746.18	7234.25	9105.67	7536.78	7126.98	8742.28	9429.54	8644.76	9451.74	9310.82	9018.95	6636.41	8292.69	7034.85	8478.5	9500.9	8044.34
0.78_119.0161m/z	119.016	0.77595	pos	Dihydro-4-mercapto-3(2H)-furanone	HMDB0039786	Organoheterocyclic compounds	Dihydrofurans	Furanones			38.1	0	M+H	C4H6O2S	0.114406	770.673	1007.07	828.253	485.239	649.248	438.469	478.565	524.001	479.866	1581.82	1535.16	1581.22	1622.93	1489.23	1335.93	921.823	1174.8	970.208	819.113	1052.99	959.981
0.79_192.0321m/z	192.032	0.790233	pos	4-Hydroxybenzenesulfonic acid	34512	Unclassified	Unclassified	Unclassified			38.1	0	M+NH4	C6H6O4S	-2.31001	23429.4	22137.6	26755	31561.3	39587.3	31021.4	32154.3	28228	28407	22773.2	22881.8	18745.4	17039	18112.8	19255.2	34108.8	31562.3	20977.5	26514.1	22923.7	26439.3
0.88_172.0601m/z	172.06	0.879367	pos	N-methylethanolamine phosphate	HMDB0304429	Unclassified	Unclassified	Unclassified			38.1	0	M+NH4	C3H9NO4P-	-4.31308	329.789	567.866	406.721	507.323	357.037	390.548	381.952	315.889	420.968	713.325	462.903	710.997	711.348	837.94	640.639	326.977	399.789	440.539	286.798	264.565	310.481
0.94_145.0493m/z	145.049	0.9405	pos	Dimethyl D-malate	103479	Unclassified	Unclassified	Unclassified			38.1	0	M+H-H2O	C6H10O5	-1.70924	1296.97	1001.58	1258.86	964.97	1189.02	1088.35	1117.82	1108.88	1025.45	1125.76	1292.37	1249.35	1095.5	1376.26	1192.11	1127.2	1163.81	1267.78	1325.63	1091.32	1290.6
0.96_208.9530m/z	208.953	0.96415	neg	Calcium glycerophosphate	HMDB0303198	Unclassified	Unclassified	Unclassified			38.1	0	M-H	C3H7CaO6P	-1.54797	2518.66	3059.13	2547.3	2737.57	2923.46	2528.68	2992.48	2989.56	3001.15	2692.43	2869.79	3205.27	2973.69	3059.63	3086.86	2549.28	2709.25	2930.78	3108.71	2721.62	2630.01
1.00_200.0793n	218.113	1.00368	pos	Barbituric acid, 5-ethyl-5-(2-hydroxyethyl)-	493	Unclassified	Unclassified	Unclassified			38.1	0	M+H, M+NH4	C8H12N2O4	-2.09664	7468.62	8578.69	8356.06	7207.39	8269.82	8264.51	7216.18	8217.87	8313.62	7307.71	5805.2	6087.57	6222.46	5710.62	6476.08	6801.73	6893.54	6473.11	7266.3	6504.2	6584.91
1.13_140.0340m/z	140.034	1.12788	pos	2-Aminomuconic acid	HMDB0001241	Organic acids and derivatives	Carboxylic acids and derivatives	Amino acids, peptides, and analogues	**	C02220	38.1	0	M+H-H2O	C6H7NO4	-1.54712	21788	21463.9	21627.1	21741.9	21018.4	21943.2	21600.7	22392.1	21203.5	19745.6	19639.2	20272.2	20150.7	19897.7	20935.9	19151.5	19616.9	19345.8	20226.9	19617.6	19302.9
1.16_237.0864m/z	237.086	1.16127	pos	Nicotinamide riboside	5818	Organic oxygen compounds	Organooxygen compounds	Carbohydrates and carbohydrate conjugates	**	C03150	38.1	0	M+H-H2O	C11H14N2O5	-2.4462	1386.24	1541.78	940.618	637.013	1039.38	1343.62	1098.76	1149.51	891.635	1763.92	1601.96	1606.81	1385.67	1924	1817.02	1252.52	1583.81	1268.97	1164.74	1151.48	1432.6
1.21_324.0727m/z	324.073	1.21322	neg	N-[4'-hydroxy-(E)-cinnamoyl]-L-aspartic acid	HMDB0029234	Organic acids and derivatives	Carboxylic acids and derivatives	Amino acids, peptides, and analogues			38.1	0	M+FA-H	C13H13NO6	0.87725	2861.59	2796.15	2906.12	2835.77	2603.71	2905.19	3032.4	2935.81	2494.18	2521.15	2840.18	2538.37	2634.47	2782.48	2736.55	3562.58	3642.11	3471.77	3263.4	3516.55	3274.42
1.39_147.0649m/z	147.065	1.39077	pos	2-oxo-4-hydroxy-hexanoic acid	35691	Lipids and lipid-like molecules	Fatty Acyls	Fatty Acids and Conjugates	**	C06762	38.1	0	M+H	C6H10O4	-1.62478	366.329	292.688	400.755	277.926	402.851	531.559	466.559	278.319	378.592	417.612	459.795	361.768	104.459	362.503	417.7	529.316	310.992	334.311	393.089	281.407	331.993
1.39_214.0892m/z	214.089	1.39077	pos	2-(4-Methyl-5-thiazolyl)ethyl isobutyrate	HMDB0032422	Organoheterocyclic compounds	Azoles	Thiazoles			38.1	0	M+H	C10H15NO2S	-2.01118	3400.05	2958.13	3464.93	3451.4	3217.37	3325.48	3529.86	3608.04	3642.87	3160.47	3043.3	3153.99	2956.1	3445.62	3384.9	2877.91	3110.42	3118.26	3406.47	3711.01	3594.72
1.47_141.0180m/z	141.018	1.47433	pos	(Z)-5-Oxohex-2-enedioate	63559	Unclassified	Unclassified	Unclassified			38.1	0	M+H-H2O	C6H6O5	-1.57506	453.205	347.611	465.413	448.353	431.429	374.014	364.555	431.61	450.835	473.987	421.322	463.096	491.315	363.7	460.145	380.758	375.586	425.317	442.165	394.048	359.133
1.64_315.0725m/z	315.073	1.6374	neg	S-(4,5-Dihydro-2-methyl-3-furanyl) ethanethioate	HMDB0037786	Organoheterocyclic compounds	Dihydrofurans	Unclassified			38.1	0	2M-H	C7H10O2S	-1.57155	1134.37	971.444	939.004	1891.41	1907.98	1872.12	1629.3	1754.22	1855.98	0.103715	105.732	60.6925	0.103715	0.103715	0.103715	562.846	447.263	631.879	504.847	482.46	450.693
1.67_240.2084n	241.216	1.67398	pos	Isobutyl 10-undecenoate	LMFA07010914	Lipids and lipid-like molecules	Fatty Acyls	Fatty acid esters	*		38.1	0	M+H-H2O, M+H	C15H28O2	-2.08045	27814.3	25676.1	25698.1	26563.2	24604	26553.6	25356.3	26976.4	26802.5	24439.3	24706.8	26440.2	25650.7	25379.4	25670.4	24717.3	24474	25995.5	25052	24439.3	24843.8
1.74_190.1070m/z	190.107	1.74118	pos	L-Allysine Ethylene Acetal	103470	Unclassified	Unclassified	Unclassified			38.1	0	M+H	C8H15NO4	-1.84529	1526.6	1514.8	1443.74	1804.77	1611.65	1761.27	1617	1544.55	1697.25	1459.26	1418.34	1642.38	1713.35	1411.08	1422.51	1382.64	1348.91	1699.99	1462.1	1473.64	1342.09
1.81_365.1357m/z	365.136	1.80808	neg	Formylfusarochromanone	93578	Organoheterocyclic compounds	Benzopyrans	1-benzopyrans			38.1	0	M+FA-H	C16H20N2O5	0.75973	1081.09	965.455	1569.25	1194.19	1335.52	1470.21	1198.6	1145.56	1156.23	1349.07	1175.57	1350.89	1155.35	1107.53	911.538	1193.21	1258.76	1110.65	1249.7	1100.02	1267.68
1.83_277.1792m/z	277.179	1.82532	pos	Ginsenoyne K	LMFA05000664	Lipids and lipid-like molecules	Fatty Acyls	Fatty alcohols	*		38.1	0	M+H	C17H24O3	-2.07769	35842.3	34088.1	33092.7	34354.3	32988.1	35375	34322.6	35628.6	34602.3	32081.8	30999.3	32879.8	31723.7	32820.4	33955.7	32004.9	31608.1	34884	33141.6	32510.4	32399.3
10.01_242.2109m/z	242.211	10.006	pos	Goshuyic acid	LMFA01030257	Lipids and lipid-like molecules	Fatty Acyls	Fatty acids and conjugates	*		38.1	0	M+NH4	C14H24O2	-2.5218	14039.6	13803	13837	13679.7	13528.5	13800	13831.1	14702	12830.8	13418.9	12926.8	14046	14144.1	13360.5	13370	12689.8	12363.4	12638.6	12853.5	13311	12689.4
10.33_269.1762m/z	269.176	10.3323	neg	Linalyl isobutyrate	HMDB0030426	Lipids and lipid-like molecules	Prenol lipids	Monoterpenoids	*		38.1	0	M+FA-H	C14H24O2	1.82309	6474.09	6483.09	7545.83	6502.74	6430.51	6571.29	6677.59	6910.68	6622.08	6409.85	6679.36	6158.98	6508.35	6501.44	6577.01	6486.3	6512.44	7005.9	6938.26	7645.26	7102.67
10.49_316.2840m/z	316.284	10.4885	pos	3-keto stearic acid	35754	Lipids and lipid-like molecules	Fatty Acyls	Fatty acids and conjugates	*		38.1	0	M+NH4	C18H34O3	-2.09815	6031.02	6361.71	5115.64	5570.69	5981.09	7703.41	5818.76	6429.99	5612.76	6132.54	6930.58	6369.16	7981.38	8182.11	7047.95	6494.34	5823.09	6902.97	6384.85	6429.93	6411.09
10.55_360.2657n	343.262	10.554	pos	O-Arachidonoyl Glycidol	44872	Unclassified	Unclassified	Unclassified			38.1	0	M+H-H2O, M+H	C23H36O3	-2.20006	23473.9	21220.6	22903.4	16938	15859.6	16077.5	16589.2	16983.4	16708.5	11854.9	12238.3	12457.4	12191	11903.9	12217	41311.4	40094	45330.6	40157.3	43160.6	41295.6
10.63_149.0958m/z	149.096	10.6337	pos	Perillic acid	HMDB0004586	Lipids and lipid-like molecules	Prenol lipids	Monoterpenoids	*	C11924	38.1	0	M+H-H2O	C10H14O2	-1.53073	11578.7	10785.2	10394.8	11314.7	10175.3	9978.15	10832.7	10822.1	10267.5	10266.4	9827.45	10345.8	10568.6	9671.94	11394.9	10068.5	9911.11	10746.6	10435.3	10103.2	9966.52
10.71_130.1589m/z	130.159	10.7109	pos	Octylamine	HMDB0255916	Unclassified	Unclassified	Unclassified			38.1	0	M+H	C8H19N	-0.804524	691.548	542.55	684.767	560.202	582.091	595.195	543.619	671.202	557.443	646.211	598.375	685.887	547.412	343.945	571.08	532.044	600.576	570.934	544.952	531.877	480.383
10.71_172.1692m/z	172.169	10.7109	pos	1,8-Cineol	LMPR0102090019	Organoheterocyclic compounds	Oxanes	Unclassified	**	C09844	38.1	0	M+NH4	C10H18O	-2.34554	4046.87	4332.78	4295.68	3998.27	3804.03	3750.36	3784.29	3984.82	4000.99	3608.69	3674.73	3882.52	3961.35	3818.96	4042.06	4003.33	3845.63	3955.91	3679.09	3906	3885.39
10.81_360.3099m/z	360.31	10.8121	pos	PGF1α Alcohol	36220	Unclassified	Unclassified	Unclassified			38.1	0	M+NH4	C20H38O4	-2.69247	11999.6	11095	11804.1	19146.8	52980.2	17806.9	23103.3	15724.8	21488.8	49811	13556.6	47401.4	20889.7	44243.2	52422.5	18734.4	24389	24271.2	66785.8	14800.4	23200.4
10.92_566.3230m/z	566.323	10.9188	pos	PC(20:4(8Z,11Z,14Z,17Z)/0:0)	LMGP01050140	Lipids and lipid-like molecules	Glycerophospholipids	Glycerophosphocholines	**	C04230	38.1	0	M+Na	C28H50NO7P	2.37361	49930.5	47553.6	49445.6	53122.6	45384.6	48131.6	50972.1	46981.7	48969.2	62886.4	66714.5	63820.2	66077.3	66438.1	65184.6	57459.2	55267.6	55041.9	49553.7	57507.5	53167.4
10.97_328.3201m/z	328.32	10.9672	pos	cis-gondoic acid	3554	Lipids and lipid-like molecules	Fatty Acyls	Fatty acids and conjugates	**	C16526	38.1	0	M+NH4	C20H38O2	-2.77215	10836.4	11629	10743.8	10768.1	10602.3	11140.8	10400.1	10051.4	10504.1	10416.2	10242.2	11152.4	11289.6	10121.6	11831.1	10589.3	10822.6	10076.5	10490.5	11529.2	10869.3
11.31_325.2366m/z	325.237	11.31	pos	1-Acetoxy-2-hydroxy-16-heptadecyn-4-one	HMDB0031007	Lipids and lipid-like molecules	Fatty Acyls	Fatty alcohols	*		38.1	0	M+H	C19H32O4	-2.1833	2599.27	2590.62	3367.78	1776.8	2246.87	1425.91	2323.22	2300.22	2819.25	2033.96	3275.59	2069.76	10501.5	2838	2486.05	3014.08	2216.12	3096.5	2288.29	3054.96	2903.67
11.34_386.3254m/z	386.325	11.3399	pos	Octadecyl fumarate	92842	Lipids and lipid-like molecules	Fatty Acyls	Fatty acid esters	*		38.1	0	M+NH4	C22H40O4	-2.8589	50114.9	43699	45873.4	43602.5	46044.2	42099.9	41861.3	48356.1	43612.5	46756.2	45615.8	45637	44390.9	41069.1	43902.5	44234.2	44268.5	45960.5	48153.9	41858	42772.9
11.38_325.2002m/z	325.2	11.3842	pos	N1,N12-Diacetylspermine	6525	Organic acids and derivatives	Carboximidic acids and derivatives	Carboximidic acids		C03413	38.1	0	M+K	C14H30N4O2	0.450668	4810.44	5668.78	6263.02	3973.46	5089.18	4361.68	4525.84	3479.31	4539.56	5020.67	5102.69	3286.85	4533.74	4160.19	4943.71	4604.09	3411.82	5071.67	4671.34	4365.42	4606.32
11.41_372.3462m/z	372.346	11.4129	pos	22-Oxo-docosanoate	73268	Unclassified	Unclassified	Unclassified			38.1	0	M+NH4	C22H42O3	-2.83247	33961.5	33877.3	34962.1	31736.2	36077.6	34189.4	33451.3	37088.5	31734	32192.4	32111.1	32597.9	40784.8	32182.1	32651.8	33342.3	27663	29660	33388.9	29404.2	30562.8
11.59_614.3475m/z	614.347	11.5947	neg	PKOHA-PC	LMGP20010011	Lipids and lipid-like molecules	Glycerophospholipids	Oxidized glycerophospholipids			38.1	0	M-H2O-H	C31H56NO10P	1.78082	89241.9	87250.3	83680.1	106011	109244	107833	106698	98271.4	104784	92004.2	94270.3	101585	91610.5	92160.4	91636.3	88501.5	93810.7	94284.6	89101.9	94588	92130.5
11.60_431.3147m/z	431.315	11.6024	pos	Dihomo-gamma-linolenoylcholine	HMDB0240646	Organic nitrogen compounds	Organonitrogen compounds	Quaternary ammonium salts			38.1	0	M+K	C25H46NO2+	-3.4654	59028.5	57780.5	53384.7	48543.1	50801.6	50849.3	53974.4	47670.3	55174.8	57755.9	62675.2	65446	71130	60654.8	62593	51457.2	56743.3	54800.2	54750.1	56738.9	54386.5
11.75_480.3440m/z	480.344	11.7469	pos	LysoPC(P-16:0/0:0)	HMDB0010407	Lipids and lipid-like molecules	Glycerophospholipids	Glycerophosphocholines	*		38.1	0	M+H	C24H50NO6P	-1.85412	106411	103603	105884	110355	103279	109841	103616	98802.5	108862	118609	121123	119920	123794	120871	125428	111502	107566	103433	91313.9	106735	106158
11.94_325.1686m/z	325.169	11.935	pos	magnoflorine	HMDB0304413	Unclassified	Unclassified	Unclassified			38.1	0	M+H-H2O	C20H24NO4+	4.0365	12711.8	12760.9	14212.7	12791.4	13253.3	11627.2	14499	11810.3	12411.2	16509.9	15256.8	13837.8	12975.9	11767.8	12201	17220.2	18127.3	17657.8	10798.1	15609.6	14641.3
12.00_552.3684m/z	552.368	12.0001	neg	PC(O-18:1(9E)/0:0)[S]	40373	Unclassified	Unclassified	Unclassified			38.1	0	M+FA-H	C26H54NO6P	2.59274	49653.9	49996.5	51716.7	54498.2	61030.9	55174.3	56019.4	56752.2	54376.1	67264.7	66662.5	66542.2	64574.1	66378.4	65216.2	55161.7	55784	55521.7	57966.5	55494.5	52824.2
12.17_472.3259m/z	472.326	12.1743	pos	Carboprost Tromethamine	85382	Lipids and lipid-like molecules	Fatty Acyls	Eicosanoids			38.1	0	M+H-H2O	C25H47NO8	-1.92329	167159	164122	171448	164270	179900	170249	168400	174217	168370	162695	170440	172017	167601	162625	171947	167443	160698	166828	166713	158106	166946
12.40_209.1895m/z	209.189	12.396	pos	5-Tetradecenoic acid	HMDB0000499	Lipids and lipid-like molecules	Fatty Acyls	Fatty acids and conjugates	*		38.1	0	M+H-H2O	C14H26O2	-2.22529	95075.4	91640.4	95685.6	95168.4	90266	94600.4	91456.1	94901.5	91311.1	84578.9	91356.6	92464.4	92159.2	92691.3	95589.5	85256.2	85760.9	88260.5	92223.3	88133.1	89928.6
12.41_332.1764m/z	332.176	12.4105	pos	MDA 19	64763	Unclassified	Unclassified	Unclassified			38.1	0	M+H-H2O	C21H23N3O2	1.84995	49130.6	44384.5	49516.2	53730	51211	47879.4	43497.9	43821.5	50879.4	49390.2	51886.3	50306.5	53491.3	53980.7	51544.4	54446.7	47719.1	48812.7	49955.6	51686.4	49346.3
12.69_468.3442m/z	468.344	12.6883	pos	PC(O-14:0/O-1:0)	40194	Unclassified	Unclassified	Unclassified			38.1	0	M+H	C23H50NO6P	-1.3501	61934	61006.2	62741.4	63721.9	64589.7	50882.6	62733.6	50991.1	63389.6	62676.5	63462.3	59830.4	65246.2	67764.6	60547.7	62536.3	57021.2	59497.7	52665.5	59644.7	62269.8
12.92_130.1589m/z	130.159	12.9209	pos	(Z)-3-Octene	HMDB0061905	Hydrocarbons	Unsaturated hydrocarbons	Unsaturated aliphatic hydrocarbons			38.1	0	M+NH4	C8H16	-0.956843	2042.35	2123.18	1910.87	1901.29	1869.49	1978.35	1811.94	2018.3	1928.98	2031.61	1844.54	1752.87	1903.33	1929.71	1911.79	1738.45	1703.72	1631.22	1647.31	1999.74	1872.43
12.98_271.2283m/z	271.228	12.9819	neg	pentadecanal	75359	Lipids and lipid-like molecules	Fatty Acyls	Fatty aldehydes	*	C01948	38.1	0	M+FA-H	C15H30O	1.87052	13465.6	14413.2	13924	15103.2	15231.3	14029.5	16450.7	14695.8	14392.6	16321.6	14683.8	15404	16715	15095.5	15245.8	15523.6	16477.3	20088.9	17415.3	18186.8	16234
13.99_237.0615m/z	237.061	13.9871	neg	Valiolone	69312	Unclassified	Unclassified	Unclassified			38.1	0	M+FA-H	C7H12O6	-0.5962	5699.48	7246.95	7656.95	7143.36	7928.96	7086.52	7572.07	8081.53	7587.38	7939.61	7112.09	7836.67	7607.35	7162.16	7509.66	7073.64	6598.01	5986.69	7249.98	7183.05	7679.1
14.62_207.0882m/z	207.088	14.6171	neg	(S)-3-Hydroxyisobutyric acid	HMDB0000023	Organic acids and derivatives	Hydroxy acids and derivatives	Beta hydroxy acids and derivatives	**	C06001	38.1	0	2M-H	C4H8O3	4.01393	2525.46	2516.25	2237.16	3086.03	3059.88	3040.8	3522.76	2910.29	3471.11	2703.67	2612.67	3187.43	2755.17	3188.52	2170.93	2327.59	3098.98	2917.85	2587.81	2570.78	2681.86
14.75_130.1589m/z	130.159	14.751	pos	(E)-2-Octene	HMDB0061904	Hydrocarbons	Unsaturated hydrocarbons	Unsaturated aliphatic hydrocarbons			38.1	0	M+NH4	C8H16	-1.19612	10251.8	10172.7	11090.9	10642.6	10026.7	11129.6	11016.5	10987.4	10886.8	10675.2	10416.5	10027.6	10172	10330.4	10420.1	10503.3	10828.7	10056.6	9878.66	9716.91	9794.68
15.77_338.1416m/z	338.142	15.7658	pos	Dextrorphan sulfate	1977	Unclassified	Unclassified	Unclassified			38.1	0	M+H	C17H23NO4S	-1.24929	173195	178320	165539	147583	160742	158518	155337	182137	150348	165278	157995	160980	172472	185769	157190	163075	157098	190324	147941	176035	149378
15.98_384.9941m/z	384.994	15.9779	neg	D-myo-Inositol 1,4-bisphosphate	HMDB0000968	Organic oxygen compounds	Organooxygen compounds	Alcohols and polyols	**	C01220	38.1	0	M+FA-H	C6H14O12P2	-0.403087	230928	246221	237530	232990	245323	234643	250566	244468	237760	235203	232785	243181	238861	230849	232331	229224	235453	229212	232278	227078	233834
16.00_354.9842m/z	354.984	15.9951	neg	Ribose 1,5-bisphosphate	HMDB0011688	Organic oxygen compounds	Organooxygen compounds	Carbohydrates and carbohydrate conjugates	**	C01151	38.1	0	M+FA-H	C5H12O11P2	1.57964	186553	198385	192184	187873	199751	198260	194783	197371	190004	188022	188601	191371	189460	189781	187333	180760	188790	183324	183964	185819	190046
2.01_120.0772m/z	120.077	2.00572	pos	Cycloserine	HMDB0014405	Organoheterocyclic compounds	Azolines	Isoxazolines	**	C08057	38.1	0	M+NH4	C3H6N2O2	4.21006	204.567	249.175	347.419	29.1384	54.3793	53.9783	123.189	270.689	121.318	203.377	37.0236	283.071	90.4955	318.676	119.124	320.246	0.103715	271.572	109.637	118.338	97.5913
2.17_143.0701m/z	143.07	2.16963	pos	3,3-Dimethylglutaric acid	HMDB0002441	Lipids and lipid-like molecules	Fatty Acyls	Fatty acids and conjugates	*		38.1	0	M+H-H2O	C7H12O4	-1.19862	2977.03	2906.24	2970.26	2934.09	2820.31	2994.59	2968.57	3066.29	2890.59	2836.18	2957.01	2814.53	2951.81	2824.46	2936.32	2827.31	2790.34	2790.93	2778.2	2811.37	2608.62
2.36_149.1323m/z	149.132	2.35505	pos	Pentylbenzene	HMDB0059834	Benzenoids	Benzene and substituted derivatives	Unclassified	***		38.1	0	M+H	C11H16	-1.46599	4427.91	4246.57	4374.55	4215.69	4070.03	4584.37	4317.64	4478.12	4238.8	4081.65	4322.99	4005.19	4139.5	4277.73	4361.08	4143.58	3946.22	4350.4	4273.24	3952.08	3945.46
2.59_171.0648m/z	171.065	2.59043	pos	(3-Aminopropoxy)guanidine	HMDB0039228	Organic nitrogen compounds	Organonitrogen compounds	Guanidines			38.1	0	M+K	C4H12N4O	4.16992	1017.49	1004.03	1107.23	951.104	961.241	1092.42	1132.01	1266.77	1165.34	1052.53	1024.79	1033.61	1157.84	916.749	932.869	1002.36	1019.93	1015.07	1001.94	956.712	980.686
3.75_171.0649m/z	171.065	3.75292	pos	3,4-Methyleneadipic acid	HMDB0059756	Lipids and lipid-like molecules	Fatty Acyls	Fatty acids and conjugates	*		38.1	0	M+H	C8H10O4	-1.8339	1257.13	1367.51	1391.14	1376.34	1029.29	1386.47	989.328	1381.48	1237.88	1125.9	1302.94	1335.15	1243.28	1261.45	1318.11	1369.46	1119.28	1251.23	1124.25	1245.47	1153.97
4.29_202.0437m/z	202.044	4.2931	pos	Thiabendazole	HMDB0014868	Organoheterocyclic compounds	Benzimidazoles	Unclassified		C07131	38.1	0	M+H	C10H7N3S	1.89732	464869	475808	474231	450034	438870	448413	441929	449232	440959	490293	511786	490004	505343	523188	520532	452260	463862	465584	442916	472261	471759
4.70_197.1281m/z	197.128	4.69665	pos	L-alpha-Amino-1H-pyrrole-1-hexanoic acid	HMDB0040551	Organic acids and derivatives	Carboxylic acids and derivatives	Amino acids, peptides, and analogues	*		38.1	0	M+H	C10H16N2O2	-1.67893	635.441	609.558	573.429	825.894	716.85	946.036	701.13	796.668	751.956	134.413	408.348	305.257	264.391	326.016	182.664	441.515	457.079	434.647	421.031	389.886	447.585
4.77_279.9900m/z	279.99	4.76788	neg	2-Methyl-4-amino-5-hydroxymethylpyrimidine diphosphate	3426	Unclassified	Unclassified	Unclassified			38.1	0	M-H2O-H	C6H11N3O7P2	1.98821	6504.37	7255.37	6043.96	6657.03	6613.06	5864.85	5755.79	6354.47	6873.87	5473.57	5076.39	5731.14	5669.06	5939.97	5237.32	8393.29	8159.97	9039.41	8883.09	9410.1	8175.73
4.78_213.1117m/z	213.112	4.78138	pos	gamma-Butyrobetaine Ethyl Ester Chloride	73569	Unclassified	Unclassified	Unclassified			38.1	0	M+K	C9H20NO2+	-4.90382	3181.76	2956.05	2800.56	3000.27	3082.09	3203.53	3052.13	3214.51	2810.78	3086.44	3016.31	2951.41	3124.31	2972.54	3023.2	3102.86	2874.48	3082.58	2760.66	2991.89	2974.26
4.78_227.1273m/z	227.127	4.78138	pos	3,7-Dimethyl-2E,6E-decadien-1,10-dioic acid	96875	Unclassified	Unclassified	Unclassified			38.1	0	M+H	C12H18O4	-2.36381	3777.11	3557.22	3456.78	3482.27	3226.32	3737.65	3408.35	3537.04	3578.63	3420.17	3293.6	3417.71	3562.08	3342.5	3545.42	3370.03	3195.7	3667.78	3339.92	3541.36	3079.98
4.80_192.0650m/z	192.065	4.79838	pos	1-Oxo-1H-2-benzopyran-3-carboxaldehyde	87072	Phenylpropanoids and polyketides	Isocoumarins and derivatives	Unclassified			38.1	0	M+NH4	C10H6O3	-2.82257	1328.01	1562.46	1448.82	1325.93	1467.1	1454.6	1638.31	1327.71	1320.04	1024.95	1362.52	1209.85	1341.31	1162.9	1299.16	1310.16	1335.57	1370.29	1398.95	1352.6	1373.61
4.93_160.1329m/z	160.133	4.93368	pos	(3Z)-2-Propylpent-3-enoic acid	HMDB0013903	Lipids and lipid-like molecules	Fatty Acyls	Fatty acids and conjugates	**	C16654	38.1	0	M+NH4	C8H14O2	-1.99404	451.563	414.632	507.805	607.412	571.539	893.202	497.256	674.77	473.056	546.536	4657.1	602.145	601.465	1144.31	809.436	609.536	503.587	471.692	566.895	695.181	626.374
5.19_659.2131m/z	659.213	5.19097	neg	3,2'-Dihydroxy-4,4',6'-trimethoxychalcone	52130	Unclassified	Unclassified	Unclassified			38.1	0	2M-H	C18H18O6	-0.454354	14099.3	14719.1	13716.6	9632.18	10403.3	10152.6	9801.78	9343.6	10750.8	18970.5	19243.3	21157.8	20692.4	19206.9	20662.3	19991.3	17839.4	16225.9	19270.4	19095.6	17939.6
5.35_429.0833m/z	429.083	5.34573	neg	Tetracenomycin F2	63800	Unclassified	Unclassified	Unclassified			38.1	0	M+FA-H	C20H16O8	1.39542	1056.38	1100.35	1023.25	2030.5	2619.18	1941.62	2280.54	2535.52	2157.12	0.103715	75.979	0.103715	76.6817	0.103715	80.9815	471.045	457.058	508.921	538.297	197.864	608.484
5.50_359.1254m/z	359.125	5.50012	neg	3-Methoxytyramine-βxanthin	64466	Unclassified	Unclassified	Unclassified			38.1	0	M-H	C18H20N2O6	1.4628	1707.43	1927.26	1542.56	1108.68	1248.26	1099.04	1159.62	1148.26	1163.9	2781.47	2436.14	2594.52	2573.06	2515.9	2206.11	2142.23	2310.61	2216.35	2256.67	2437.21	2361.08
5.59_164.0471n	165.054	5.5933	pos	4-Hydroxycinnamic acid	HMDB0002035	Phenylpropanoids and polyketides	Cinnamic acids and derivatives	Hydroxycinnamic acids and derivatives	***	C00811	38.1	0	M+H-H2O, M+H	C9H8O3	-1.35826	1672.68	1804.55	1605.01	1167.85	914.983	1438.79	981.678	1070.23	912.315	1940.43	2039.42	2281.62	2373.36	2198.86	2551.84	1895.55	1814.37	2437.99	2059.83	2091.31	2252.36
5.69_211.1436m/z	211.144	5.69477	pos	2-(ethylamino)-4'-hydroxy-Propiophenone	2019	Unclassified	Unclassified	Unclassified			38.1	0	M+NH4	C11H15NO2	-2.45402	696.562	821.062	720.067	1437.19	1245.15	1125.56	1340.4	1051.18	1277.11	301.597	289.161	284.921	339.299	486.352	596.414	726.434	907.599	897.505	888.843	572.567	903.977
5.71_225.1480m/z	225.148	5.71177	pos	3-Methylbutyl 2-furanbutanoate	HMDB0037736	Lipids and lipid-like molecules	Fatty Acyls	Fatty acid esters	*		38.1	0	M+H	C13H20O3	-2.38354	7675.68	7382.26	8065.15	8121.83	7444.74	7938.52	7716.61	8105.15	7515.18	7512.48	7110.71	8184.17	8034.57	7555.81	7712.63	7405.5	7517.9	7742.62	7091.24	8028.16	7629.78
5.76_250.1466m/z	250.147	5.76277	pos	DIHYDROFLAVOPEREIRINE	84953	Unclassified	Unclassified	Unclassified			38.1	0	M+H	C17H17N2+	0.703911	336.711	253.343	290.156	558.645	274.425	435.187	416.825	373.107	367.625	131.801	72.7777	58.2194	141.246	74.9724	78.2109	217.926	221	169.287	178.873	268.899	132.68
5.83_239.1386m/z	239.139	5.83088	pos	Butylone	85072	Unclassified	Unclassified	Unclassified			38.1	0	M+NH4	C12H15NO3	-2.03581	873.254	904.957	988.695	1606.38	1495.12	1632.91	1609.66	1572.53	1561.27	204.001	170.422	120.704	50.2055	87.4455	145.642	334.014	445.835	446.134	435.814	336.254	421.818
5.97_308.2060m/z	308.206	5.96527	pos	1-Octen-3-yl glucoside	88858	Lipids and lipid-like molecules	Fatty Acyls	Fatty acyl glycosides	*		38.1	0	M+NH4	C14H26O6	-2.55051	10987.4	9934.57	9729.48	10377.2	10076.7	11174.6	10215.8	11178.3	9852.58	9725.65	9182.4	10319.9	9874.83	9326.89	9989.45	9563.39	9623.82	9402.73	9154.74	10327.3	9435.64
6.20_243.0872m/z	243.087	6.19567	pos	Lumichrome	64742	Unclassified	Unclassified	Unclassified	***		38.1	0	M+H	C12H10N4O2	-1.80455	1373.51	1273.84	1263.09	1131.61	1023.26	1167.27	1035.78	1176.34	1125	1035.48	1169.02	1179.23	1355.66	1301.46	1394.76	1519.77	1578.31	1351.13	1422.68	1175.11	1406.07
6.51_306.2632m/z	306.263	6.51237	pos	(S)-10,16-Dihydroxyhexadecanoic acid	HMDB0037798	Lipids and lipid-like molecules	Fatty Acyls	Fatty acids and conjugates	*	C08285	38.1	0	M+NH4	C16H32O4	-2.52509	4042.17	4153.72	3798.94	3214.08	3058.96	3541.19	3373.78	3297.11	3317.61	4433.58	4074.71	4186.63	4420.81	4651.98	4184.58	5508.73	5700.26	5663.96	5127.23	5505.06	5893.67
6.83_239.1636m/z	239.164	6.8289	pos	7-oxo-11E,13-Tetradecadienoic acid	LMFA01060185	Lipids and lipid-like molecules	Fatty Acyls	Fatty Acids and Conjugates			38.1	0	M+H	C14H22O3	-2.36483	5203.08	5421.14	5375.5	5227.36	5410.37	5405.32	5367.85	5792.85	5336.69	4732.76	4930.36	5042.99	4638.9	4840.21	5101.56	5247.83	4895.27	5373.92	5027.32	5213.98	5068.93
7.15_242.1745m/z	242.175	7.14573	pos	Dioscoretine	93255	Lipids and lipid-like molecules	Fatty Acyls	Fatty acids and conjugates	*		38.1	0	M+H	C13H23NO3	-2.28805	6889.49	6698	6412.7	6758.25	6370.92	6399.59	6529.06	6616.53	6385.05	6330.89	6216.2	6348.5	6820.04	6491.81	7140.89	5758.13	6471.83	6241.54	6088.59	6409.58	6201.42
7.16_143.0701m/z	143.07	7.1622	pos	Pimelic acid	LMFA01170051	Lipids and lipid-like molecules	Fatty Acyls	Fatty acids and conjugates	**	C02656	38.1	0	M+H-H2O	C7H12O4	-1.11069	1809.03	1789.54	1790.09	1810.71	1637.61	1753.44	1784.08	1847.92	1646.6	1751.38	1558.46	1664.94	1612.1	1740.63	1654.38	1578.56	1599.9	1698.47	1699.57	1710.14	1717.05
7.17_280.1194m/z	280.119	7.16562	neg	Lophophorine	67815	Unclassified	Unclassified	Unclassified			38.1	0	M+FA-H	C13H17NO3	1.3764	1397.05	1465.35	1657.18	1651.98	1452.79	1702.61	1378.94	1433.23	1375.16	1251.01	1605.97	1330.88	1409.38	1211.63	1470.33	1384.22	1240.71	1598.13	1354.05	1511.39	1585.01
7.28_201.1481m/z	201.148	7.27887	pos	9,9-dimethoxy-nonanoic acid	LMFA01080019	Lipids and lipid-like molecules	Fatty Acyls	Fatty Acids and Conjugates			38.1	0	M+H-H2O	C11H22O4	-1.90085	6883.63	6374.74	6602.03	6721.83	6283.68	6428.97	6536.8	6717.37	6457.67	5971.73	6313.25	6360.75	6263.72	6582.69	6624.9	6227.56	6172.83	6730.43	6135.81	6068.48	5854.66
7.58_517.0995m/z	517.099	7.57907	neg	Tetracenomycin C	63815	Unclassified	Unclassified	Unclassified			38.1	0	M+FA-H	C23H20O11	1.54161	13173.2	12472.7	12420	13554.9	13652.7	12920.1	14039.7	13234.2	13471.8	14673.8	12889.7	12595.7	13021.4	12870.1	12780.3	13037.9	13560.3	13636.1	13109.8	12570.3	12292.9
7.61_363.2157m/z	363.216	7.61312	pos	Cortisol	HMDB0000063	Lipids and lipid-like molecules	Steroids and steroid derivatives	Hydroxysteroids	***	C00735	38.1	0	M+H	C21H30O5	-2.53187	10672.9	11475	9607.41	9688.78	10355.4	9523.3	9764.28	10237.8	11277	8606.95	8209.95	8552.44	8565.04	9017.07	8470.47	12351.1	11318.9	12787.3	10366.3	11506	11475.5
8.03_403.1896m/z	403.19	8.02652	neg	Tremetone	67334	Unclassified	Unclassified	Unclassified			38.1	0	2M-H	C13H14O2	-4.61089	3209.8	3221.25	3682.98	2840.28	3242.53	3446.22	3072.55	3343.22	2882.25	3661.1	3399.39	3454.6	3904.68	3370.67	3181.44	3816.48	4191.56	3734.1	3345.01	4402.08	3287.63
[truncated: 6,841 more rows]

## Sheet: Table S4-2 
Table S4-2 Differential metabolites (Control vs Model)
[truncated: 194 more rows]

## Sheet: Table S4-3
Table S4-3 Differential metabolites (QXWWD vs Model)
[truncated: 181 more rows]
