# Supplementary material for: QingXiaoWuWei decoction alleviates methicillin-resistant Staphylococcus aureus-induced pneumonia in mice by regulating metabolic remodeling and macrophage gene expression network via the microbiota-short-chain fatty acids axis
Source: Microbiol Spectr. 2023 Oct 12;11(6):e00344-23. doi: 10.1128/spectrum.00344-23 (PMC10714818; doi:10.1128/spectrum.00344-23)
Supplement: Table S5 — Differentially expressed genes. [file spectrum.00344-23-s0005.xlsx]

## Sheet: Table S5-1
Table S5-1 Differentially expressed genes (Control vs Model)
gene_id	BaseMean	lfcSE	stat	FoldChange	log2FoldChange	p-value	q-value	Regulation	Expression_C1_1	Expression_C1_2	Expression_C1_3	Expression_Mo2_1	Expression_Mo2_2	Expression_Mo2_3	gene_Dbxref	description	GO_id	GO_term	pathway	pathway_description	TF_family
Acan	40.7466	0.561151	2.38675	2.53033	1.33932	0.0169982	0.999973	Up	0.388474	0.0814764	0.0506091	0.510823	0.155575	0.387227	11595	aggrecan	GO:0001501,GO:0001502,GO:0002063,GO:0005509,GO:0005515,GO:0005540,GO:0005576,GO:0005604,GO:0005615,GO:0007155,GO:0007417,GO:0007507,GO:0030166,GO:0030199,GO:0030246,GO:0030336,GO:0031012,GO:0043005,GO:0043025,GO:0046872,GO:0072534,GO:0098966,GO:0098978,GO:0098982	skeletal system development|cartilage condensation|chondrocyte development|calcium ion binding|protein binding|hyaluronic acid binding|extracellular region|basement membrane|extracellular space|cell adhesion|central nervous system development|heart development|proteoglycan biosynthetic process|collagen fibril organization|carbohydrate binding|negative regulation of cell migration|extracellular ma…
Aldh3b2	60.8711	0.491556	2.31819	2.20308	1.13952	0.0204388	0.999973	Up	1.86701	1.11663	0.15832	1.70922	2.42509	1.13879	621603	aldehyde dehydrogenase 3 family, member B2	GO:0004028,GO:0004029,GO:0005811,GO:0006081,GO:0016491,GO:0016620,GO:0043878	3-chloroallyl aldehyde dehydrogenase activity|aldehyde dehydrogenase (NAD+) activity|lipid droplet|cellular aldehyde metabolic process|oxidoreductase activity|oxidoreductase activity, acting on the aldehyde or oxo group of donors, NAD or NADP as acceptor|glyceraldehyde-3-phosphate dehydrogenase (NAD+) (non-phosphorylating) activity	mmu00010,mmu00340,mmu00350,mmu00360,mmu00410,mmu00980,mmu00982,mmu05204	Glycolysis / Gluconeogenesis|Histidine metabolism|Tyrosine metabolism|Phenylalanine metabolism|beta-Alanine metabolism|Metabolism of xenobiotics by cytochrome P450|Drug metabolism - cytochrome P450|Chemical carcinogenesis
Alox12b	110.368	0.487622	3.42179	3.17893	1.66854	0.000622097	0.174402	Up	3.3752	1.43045	0.0624743	3.8374	3.93318	1.43918	11686	arachidonate 12-lipoxygenase, 12R type	GO:0004052,GO:0005506,GO:0005737,GO:0005829,GO:0006497,GO:0006629,GO:0006631,GO:0006665,GO:0010628,GO:0016491,GO:0016702,GO:0019369,GO:0019372,GO:0034440,GO:0043410,GO:0043651,GO:0046513,GO:0046872,GO:0047677,GO:0048471,GO:0051122,GO:0051213,GO:0061436,GO:0070257,GO:0070830,GO:1990136	arachidonate 12(S)-lipoxygenase activity|iron ion binding|cytoplasm|cytosol|protein lipidation|lipid metabolic process|fatty acid metabolic process|sphingolipid metabolic process|positive regulation of gene expression|oxidoreductase activity|oxidoreductase activity, acting on single donors with incorporation of molecular oxygen, incorporation of two atoms of oxygen|arachidonic acid metabolic proc…	mmu00590,mmu04726	Arachidonic acid metabolism|Serotonergic synapse
Atp10b	32.8598	0.542007	1.96503	2.09226	1.06506	0.0494109	0.999973	Up	0.217089	0.122532	0.0824532	0.361131	0.193414	0.294305	319767	ATPase, class V, type 10B	GO:0000166,GO:0000287,GO:0005524,GO:0005764,GO:0005768,GO:0005783,GO:0005886,GO:0015914,GO:0016020,GO:0016021,GO:0045332,GO:0046872,GO:0097212,GO:0140326,GO:0140345,GO:0140351,GO:1905103,GO:1990531	nucleotide binding|magnesium ion binding|ATP binding|lysosome|endosome|endoplasmic reticulum|plasma membrane|phospholipid transport|membrane|integral component of membrane|phospholipid translocation|metal ion binding|lysosomal membrane organization|ATPase-coupled intramembrane lipid transporter activity|phosphatidylcholine flippase activity|glycosylceramide flippase activity|integral component of…
Bglap3	39.2032	0.630391	2.82207	3.43191	1.77901	0.00477142	0.646527	Up	2.24236	1.01145	0	3.37022	2.73895	0.930392	12095	bone gamma-carboxyglutamate protein 3	GO:0001649,GO:0005509,GO:0005576,GO:0005615,GO:0005737,GO:0005791,GO:0005794,GO:0008147,GO:0030425,GO:0030500,GO:0031214,GO:0031982,GO:0032571,GO:0042995,GO:0043204,GO:0046848,GO:0046872,GO:0060348,GO:1900076	osteoblast differentiation|calcium ion binding|extracellular region|extracellular space|cytoplasm|rough endoplasmic reticulum|Golgi apparatus|structural constituent of bone|dendrite|regulation of bone mineralization|biomineral tissue development|vesicle|response to vitamin K|cell projection|perikaryon|hydroxyapatite binding|metal ion binding|bone development|regulation of cellular response to ins…	mmu04928	Parathyroid hormone synthesis, secretion and action
Ces1h	46.7795	0.533713	3.00686	3.04154	1.6048	0.0026396	0.437958	Up	1.23532	0.952749	0.0522176	1.86498	2.64537	0.721741	75704	carboxylesterase 1H	GO:0005783,GO:0005811,GO:0016042,GO:0052689	endoplasmic reticulum|lipid droplet|lipid catabolic process|carboxylic ester hydrolase activity
Chit1	31.1528	0.597964	2.42929	2.73707	1.45263	0.0151282	0.999973	Up	0.667476	0.325316	0.0757763	0.902129	1.30447	0.336652	71884	chitinase 1 (chitotriosidase)	GO:0000272,GO:0004553,GO:0004568,GO:0005576,GO:0005615,GO:0005764,GO:0005975,GO:0006032,GO:0008061,GO:0008152,GO:0008843,GO:0016787,GO:0016798	polysaccharide catabolic process|hydrolase activity, hydrolyzing O-glycosyl compounds|chitinase activity|extracellular region|extracellular space|lysosome|carbohydrate metabolic process|chitin catabolic process|chitin binding|metabolic process|endochitinase activity|hydrolase activity|hydrolase activity, acting on glycosyl bonds	mmu00520	Amino sugar and nucleotide sugar metabolism
Clca1	1072.33	0.985225	2.3856	5.09948	2.35035	0.0170514	0.999973	Up	2.59492	4.0269	1.21724	71.8567	12.5375	2.31866	23844	chloride channel accessory 1	GO:0005229,GO:0005254,GO:0005576,GO:0005887,GO:0005902,GO:0006508,GO:0006811,GO:0006816,GO:0006821,GO:0008233,GO:0008237,GO:0016021,GO:0016787,GO:0030141,GO:0042589,GO:0046872	intracellular calcium activated chloride channel activity|chloride channel activity|extracellular region|integral component of plasma membrane|microvillus|proteolysis|ion transport|calcium ion transport|chloride transport|peptidase activity|metallopeptidase activity|integral component of membrane|hydrolase activity|secretory granule|zymogen granule membrane|metal ion binding	mmu04924,mmu04972	Renin secretion|Pancreatic secretion
Cldn17	21.7158	0.809254	2.40538	3.85455	1.94656	0.0161558	0.999973	Up	1.38539	0.35807	0	1.42468	1.88706	0.494063	239931	claudin 17	GO:0005198,GO:0005254,GO:0005886,GO:0005923,GO:0006811,GO:0006821,GO:0007155,GO:0016020,GO:0016021,GO:0030054,GO:0034707,GO:0070830	structural molecule activity|chloride channel activity|plasma membrane|bicellular tight junction|ion transport|chloride transport|cell adhesion|membrane|integral component of membrane|cell junction|chloride channel complex|bicellular tight junction assembly	mmu04514,mmu04530,mmu04670,mmu05160	Cell adhesion molecules|Tight junction|Leukocyte transendothelial migration|Hepatitis C
Col10a1	62.0335	0.467672	3.34764	2.96001	1.5656	0.000815017	0.210352	Up	1.06894	0.301671	0.218613	2.03684	0.568346	1.71123	12813	collagen, type X, alpha 1	GO:0005201,GO:0005576,GO:0005581,GO:0005615,GO:0005938,GO:0030020,GO:0030198,GO:0031012,GO:0043235,GO:0046872,GO:0062023	extracellular matrix structural constituent|extracellular region|collagen trimer|extracellular space|cell cortex|extracellular matrix structural constituent conferring tensile strength|extracellular matrix organization|extracellular matrix|receptor complex|metal ion binding|collagen-containing extracellular matrix	mmu04974	Protein digestion and absorption
Crabp2	71.3285	0.579295	3.1727	3.57496	1.83793	0.00151031	0.30697	Up	5.1936	2.62286	0	7.08367	6.25027	2.57352	12904	cellular retinoic acid binding protein II	GO:0001972,GO:0005634,GO:0005654,GO:0005737,GO:0005783,GO:0005829,GO:0008289,GO:0016918,GO:0019841,GO:0030332,GO:0035115,GO:0042573,GO:0048672	retinoic acid binding|nucleus|nucleoplasm|cytoplasm|endoplasmic reticulum|cytosol|lipid binding|retinal binding|retinol binding|cyclin binding|embryonic forelimb morphogenesis|retinoic acid metabolic process|positive regulation of collateral sprouting
Cst6	29.1513	0.651406	2.02719	2.49757	1.32052	0.0426432	0.999973	Up	0.460767	0.292093	0.0247409	0.537864	0.584104	0.305325	73720	cystatin E/M	GO:0001533,GO:0008544	cornified envelope|epidermis development
Csta1	62.6883	0.555127	3.00785	3.18157	1.66974	0.00263099	0.437958	Up	1.40527	0.845155	0.0178966	1.77861	2.07738	0.74209	209294	cystatin A1	GO:0001533,GO:0002020,GO:0004866,GO:0004869,GO:0005615,GO:0005654,GO:0005737,GO:0005829,GO:0010466,GO:0030414	cornified envelope|protease binding|endopeptidase inhibitor activity|cysteine-type endopeptidase inhibitor activity|extracellular space|nucleoplasm|cytoplasm|cytosol|negative regulation of peptidase activity|peptidase inhibitor activity
Cyp1a1	1957.61	0.421059	5.11184	4.44562	2.15239	3.19033e-07	0.000414596	Up	7.87381	16.5635	10.1189	19.3168	87.3082	66.9351	13076	cytochrome P450, family 1, subfamily a, polypeptide 1	GO:0002933,GO:0003824,GO:0004497,GO:0005506,GO:0005737,GO:0005739,GO:0005743,GO:0005783,GO:0006629,GO:0006631,GO:0006694,GO:0006778,GO:0008202,GO:0008210,GO:0008391,GO:0008395,GO:0009308,GO:0009404,GO:0009636,GO:0009804,GO:0009812,GO:0016020,GO:0016491,GO:0016679,GO:0016705,GO:0016711,GO:0016712,GO:0016829,GO:0017143,GO:0017144,GO:0018894,GO:0019341,GO:0019899,GO:0020037,GO:0030544,GO:0032451,GO:…	lipid hydroxylation|catalytic activity|monooxygenase activity|iron ion binding|cytoplasm|mitochondrion|mitochondrial inner membrane|endoplasmic reticulum|lipid metabolic process|fatty acid metabolic process|steroid biosynthetic process|porphyrin-containing compound metabolic process|steroid metabolic process|estrogen metabolic process|arachidonic acid monooxygenase activity|steroid hydroxylase ac…	mmu00140,mmu00380,mmu00830,mmu00980,mmu04913,mmu05204,mmu05417	Steroid hormone biosynthesis|Tryptophan metabolism|Retinol metabolism|Metabolism of xenobiotics by cytochrome P450|Ovarian steroidogenesis|Chemical carcinogenesis|Lipid and atherosclerosis
Cyp26b1	2323.36	0.48573	-3.43731	0.314339	-1.66961	0.000587516	0.167597	Down	35.5191	5.56473	2.45534	8.43632	3.55171	0.502601	232174	cytochrome P450, family 26, subfamily b, polypeptide 1	GO:0001709,GO:0001768,GO:0001972,GO:0004497,GO:0005506,GO:0005737,GO:0005783,GO:0006805,GO:0006954,GO:0007140,GO:0007283,GO:0008401,GO:0009954,GO:0010628,GO:0016020,GO:0016125,GO:0016491,GO:0016705,GO:0016709,GO:0020037,GO:0030326,GO:0034653,GO:0042573,GO:0043231,GO:0043587,GO:0045580,GO:0046872,GO:0048384,GO:0048385,GO:0048387,GO:0060349,GO:0061436,GO:0070268,GO:0071300,GO:2001037	cell fate determination|establishment of T cell polarity|retinoic acid binding|monooxygenase activity|iron ion binding|cytoplasm|endoplasmic reticulum|xenobiotic metabolic process|inflammatory response|male meiotic nuclear division|spermatogenesis|retinoic acid 4-hydroxylase activity|proximal/distal pattern formation|positive regulation of gene expression|membrane|sterol metabolic process|oxidore…	mmu00830	Retinol metabolism
Defb1	29.172	0.663165	2.5428	3.2183	1.6863	0.0109967	0.995046	Up	1.71886	1.08809	0.0533577	3.03807	2.36196	1.26428	13214	defensin beta 1	GO:0002227,GO:0005576,GO:0005615,GO:0006952,GO:0009617,GO:0016020,GO:0031731,GO:0042742,GO:0045087,GO:0050829,GO:0050830	innate immune response in mucosa|extracellular region|extracellular space|defense response|response to bacterium|membrane|CCR6 chemokine receptor binding|defense response to bacterium|innate immune response|defense response to Gram-negative bacterium|defense response to Gram-positive bacterium	mmu02010,mmu05150	ABC transporters|Staphylococcus aureus infection
Dsc1	116.653	0.514029	3.25334	3.18725	1.67231	0.00114058	0.277681	Up	1.64107	0.848619	0.00976147	1.70781	2.17974	0.58787	13505	desmocollin 1	GO:0005509,GO:0005515,GO:0005886,GO:0005911,GO:0007155,GO:0007156,GO:0016020,GO:0016021,GO:0030054,GO:0030057,GO:0098609	calcium ion binding|protein binding|plasma membrane|cell-cell junction|cell adhesion|homophilic cell adhesion via plasma membrane adhesion molecules|membrane|integral component of membrane|cell junction|desmosome|cell-cell adhesion
Dsc3	35.5421	0.641923	2.56434	3.12989	1.64611	0.0103371	0.995046	Up	0.381133	0.232197	0.00901433	0.475928	0.61185	0.249188	13507	desmocollin 3	GO:0001701,GO:0005509,GO:0005576,GO:0005737,GO:0005886,GO:0005911,GO:0007155,GO:0007156,GO:0016020,GO:0016021,GO:0030054,GO:0030057,GO:0045295,GO:0046872,GO:0050821,GO:0098609	in utero embryonic development|calcium ion binding|extracellular region|cytoplasm|plasma membrane|cell-cell junction|cell adhesion|homophilic cell adhesion via plasma membrane adhesion molecules|membrane|integral component of membrane|cell junction|desmosome|gamma-catenin binding|metal ion binding|protein stabilization|cell-cell adhesion
Dsg3	38.8575	0.629289	3.02853	3.74722	1.90582	0.00245746	0.420512	Up	0.59452	0.240862	0	0.978205	0.74361	0.256544	13512	desmoglein 3	GO:0005509,GO:0005886,GO:0005887,GO:0005911,GO:0005914,GO:0007155,GO:0007156,GO:0016020,GO:0016021,GO:0030054,GO:0030057,GO:0046872,GO:0098609	calcium ion binding|plasma membrane|integral component of plasma membrane|cell-cell junction|spot adherens junction|cell adhesion|homophilic cell adhesion via plasma membrane adhesion molecules|membrane|integral component of membrane|cell junction|desmosome|metal ion binding|cell-cell adhesion
Dynap	16.9603	0.872339	2.38521	4.23015	2.08071	0.0170695	0.999973	Up	0.882196	0.256515	0	1.23711	1.41063	0.353938	75577	dynactin associated protein	GO:0005794,GO:0005886,GO:0032148	Golgi apparatus|plasma membrane|activation of protein kinase B activity
Elovl4	76.7526	0.422251	2.6415	2.16651	1.11538	0.00825404	0.945146	Up	1.61108	0.841652	0.20805	1.57393	2.44016	0.837406	83603	elongation of very long chain fatty acids (FEN1/Elo2, SUR4/Elo3, yeast)-like 4	GO:0005783,GO:0005789,GO:0006629,GO:0006631,GO:0006633,GO:0009922,GO:0016020,GO:0016021,GO:0016740,GO:0019367,GO:0030148,GO:0030176,GO:0034625,GO:0034626,GO:0042761,GO:0102336,GO:0102337,GO:0102338,GO:0102756	endoplasmic reticulum|endoplasmic reticulum membrane|lipid metabolic process|fatty acid metabolic process|fatty acid biosynthetic process|fatty acid elongase activity|membrane|integral component of membrane|transferase activity|fatty acid elongation, saturated fatty acid|sphingolipid biosynthetic process|integral component of endoplasmic reticulum membrane|fatty acid elongation, monounsaturated f…	mmu00062,mmu01040	Fatty acid elongation|Biosynthesis of unsaturated fatty acids
Ereg	25.2729	0.629295	2.59645	3.10357	1.63393	0.00941939	0.984488	Up	0.285508	0.114148	0.08272	0.513806	0.464981	0.361668	13874	epiregulin	GO:0001525,GO:0001550,GO:0001556,GO:0001819,GO:0005154,GO:0005576,GO:0005615,GO:0005886,GO:0007143,GO:0007173,GO:0007267,GO:0007275,GO:0008083,GO:0008284,GO:0008285,GO:0009299,GO:0009653,GO:0009887,GO:0016020,GO:0016021,GO:0019221,GO:0030154,GO:0030728,GO:0032755,GO:0042327,GO:0042700,GO:0043616,GO:0045089,GO:0045740,GO:0045741,GO:0045840,GO:0045860,GO:0045892,GO:0048146,GO:0048160,GO:0048661,GO:…	angiogenesis|ovarian cumulus expansion|oocyte maturation|positive regulation of cytokine production|epidermal growth factor receptor binding|extracellular region|extracellular space|plasma membrane|female meiotic nuclear division|epidermal growth factor receptor signaling pathway|cell-cell signaling|multicellular organism development|growth factor activity|positive regulation of cell population p…	mmu04010,mmu04012,mmu04151,mmu05210	MAPK signaling pathway|ErbB signaling pathway|PI3K-Akt signaling pathway|Colorectal cancer
Fam107a	463.83	0.175219	5.90121	2.0477	1.03401	3.60836e-09	8.38171e-06	Up	3.485	4.41314	4.8042	5.3099	9.32669	12.4156	268709	family with sequence similarity 107, member A	GO:0001558,GO:0001725,GO:0003779,GO:0005515,GO:0005634,GO:0005737,GO:0005856,GO:0005886,GO:0005925,GO:0007049,GO:0015629,GO:0016020,GO:0016607,GO:0030041,GO:0030054,GO:0030335,GO:0031398,GO:0031647,GO:0031669,GO:0032587,GO:0032956,GO:0040008,GO:0042995,GO:0043005,GO:0045202,GO:0050890,GO:0051017,GO:0051895,GO:0070507,GO:0071385,GO:1900272,GO:2000134	regulation of cell growth|stress fiber|actin binding|protein binding|nucleus|cytoplasm|cytoskeleton|plasma membrane|focal adhesion|cell cycle|actin cytoskeleton|membrane|nuclear speck|actin filament polymerization|cell junction|positive regulation of cell migration|positive regulation of protein ubiquitination|regulation of protein stability|cellular response to nutrient levels|ruffle membrane|re…
Fer1l6	72.8237	0.39486	3.51574	2.61757	1.38823	0.000438532	0.134538	Up	0.264796	0.188209	0.153439	1.16864	0.388125	0.28133	631797	fer-1-like 6 (C. elegans)	GO:0007009,GO:0009617	plasma membrane organization|response to bacterium
Grhl3	61.1673	0.445213	2.41953	2.10995	1.07721	0.0155405	0.999973	Up	1.35695	0.883055	0.157551	1.73975	1.63593	0.777725	230824	grainyhead like transcription factor 3	GO:0000978,GO:0000981,GO:0001228,GO:0001736,GO:0001843,GO:0003677,GO:0005515,GO:0005634,GO:0005654,GO:0006357,GO:0007389,GO:0007398,GO:0007417,GO:0008544,GO:0010628,GO:0031490,GO:0032956,GO:0042060,GO:0043547,GO:0043565,GO:0045893,GO:0045944,GO:0061029,GO:0061436,GO:0090103,GO:0090179	RNA polymerase II cis-regulatory region sequence-specific DNA binding|DNA-binding transcription factor activity, RNA polymerase II-specific|DNA-binding transcription activator activity, RNA polymerase II-specific|establishment of planar polarity|neural tube closure|DNA binding|protein binding|nucleus|nucleoplasm|regulation of transcription by RNA polymerase II|pattern specification process|ectode…			CP2
Il1f6	65.0396	0.571196	2.84015	3.07862	1.62229	0.00450917	0.625285	Up	3.73337	3.86152	0	5.27178	7.024	2.13124	54448	interleukin 1 family, member 6	GO:0001819,GO:0002376,GO:0002437,GO:0005125,GO:0005149,GO:0005576,GO:0005615,GO:0005737,GO:0006954,GO:0006955,GO:0010628,GO:0019221,GO:0032755,GO:0045087,GO:0071222	positive regulation of cytokine production|immune system process|inflammatory response to antigenic stimulus|cytokine activity|interleukin-1 receptor binding|extracellular region|extracellular space|cytoplasm|inflammatory response|immune response|positive regulation of gene expression|cytokine-mediated signaling pathway|positive regulation of interleukin-6 production|innate immune response|cellul…	mmu04060	Cytokine-cytokine receptor interaction
Krt14	85.9241	0.387613	3.99676	2.92654	1.5492	6.42149e-05	0.0316404	Up	2.48873	1.49442	0.312577	4.11841	4.72404	1.79548	16664	keratin 14	GO:0005198,GO:0005515,GO:0005622,GO:0005634,GO:0005737,GO:0005882,GO:0007568,GO:0030855,GO:0042633,GO:0045095,GO:0045110,GO:0045178,GO:0071944,GO:1990254	structural molecule activity|protein binding|intracellular anatomical structure|nucleus|cytoplasm|intermediate filament|aging|epithelial cell differentiation|hair cycle|keratin filament|intermediate filament bundle assembly|basal part of cell|cell periphery|keratin filament binding	mmu04915,mmu05150	Estrogen signaling pathway|Staphylococcus aureus infection
Krt15	323.391	0.840862	2.00976	3.22641	1.68993	0.0444567	0.999973	Up	10.384	6.03868	0.880899	14.3556	13.5013	10.9412	16665	keratin 15	GO:0005198,GO:0005882,GO:0097110	structural molecule activity|intermediate filament|scaffold protein binding	mmu04915,mmu05150	Estrogen signaling pathway|Staphylococcus aureus infection
Krt32	42.4777	0.60385	2.81068	3.24278	1.69723	0.00494371	0.658891	Up	1.51966	0.794807	0.0284823	2.00504	2.21343	0.843593	16670	keratin 32	GO:0005198,GO:0005882	structural molecule activity|intermediate filament	mmu04915,mmu05150	Estrogen signaling pathway|Staphylococcus aureus infection
Krt5	301.944	1.05242	1.96835	4.20329	2.07152	0.0490281	0.999973	Up	8.45703	4.21085	0.177327	11.3128	12.0361	4.77064	110308	keratin 5	GO:0005515,GO:0005737,GO:0005739,GO:0005882,GO:0005886,GO:0045095,GO:0097110	protein binding|cytoplasm|mitochondrion|intermediate filament|plasma membrane|keratin filament|scaffold protein binding
Krt6a	7.6425	1.21664	2.06944	5.72695	2.51777	0.0385049	0.999973	Up	0.0871612	0.0929269	0	0.470572	0.23422	0.12822	16687	keratin 6A	GO:0002009,GO:0005882,GO:0016055,GO:0031424,GO:0042060,GO:0045095,GO:0045109,GO:0050830,GO:0061844	morphogenesis of an epithelium|intermediate filament|Wnt signaling pathway|keratinization|wound healing|keratin filament|intermediate filament organization|defense response to Gram-positive bacterium|antimicrobial humoral immune response mediated by antimicrobial peptide
Lce1e	69.5522	0.518725	2.1994	2.20516	1.14088	0.0278496	0.999973	Up	7.67061	4.42055	0.0686456	7.10641	8.17073	1.82984	68694	late cornified envelope 1E
Lce1m	13.4717	0.982398	2.56684	5.74242	2.52166	0.0102629	0.995046	Up	0.728511	0.238985	0	1.03731	1.86183	0.71446	66203	late cornified envelope 1M
Lce3d	34.1782	0.658926	2.09141	2.59923	1.37808	0.0364913	0.999973	Up	3.77805	2.99756	0	4.78871	5.15132	1.55101	630994	late cornified envelope 3D
Lgals7	266.56	0.430757	3.61638	2.944	1.55778	0.000298754	0.103356	Up	24.4065	14.4638	0.386879	28.9034	28.0355	9.10324	16858	lectin, galactose binding, soluble 7	GO:0005576,GO:0005615,GO:0005634,GO:0005737,GO:0005829,GO:0006915,GO:0007157,GO:0010628,GO:0016936,GO:0030246,GO:0032689,GO:2000562	extracellular region|extracellular space|nucleus|cytoplasm|cytosol|apoptotic process|heterophilic cell-cell adhesion via plasma membrane cell adhesion molecules|positive regulation of gene expression|galactoside binding|carbohydrate binding|negative regulation of interferon-gamma production|negative regulation of CD4-positive, alpha-beta T cell proliferation
Lrat	1950.65	0.393859	-3.56182	0.37818	-1.40285	0.000368295	0.122214	Down	37.5297	21.0064	17.5711	19.0699	10.3187	3.69862	79235	lecithin-retinol acyltransferase (phosphatidylcholine-retinol-O-acyltransferase)	GO:0001972,GO:0005737,GO:0005768,GO:0005771,GO:0005783,GO:0005791,GO:0006653,GO:0006776,GO:0007601,GO:0008374,GO:0009617,GO:0009790,GO:0016020,GO:0016021,GO:0016740,GO:0016746,GO:0019841,GO:0032370,GO:0042572,GO:0043231,GO:0047173,GO:0048471,GO:0050896,GO:0102279,GO:1990830	retinoic acid binding|cytoplasm|endosome|multivesicular body|endoplasmic reticulum|rough endoplasmic reticulum|1,2-diacyl-sn-glycero-3-phosphocholine metabolic process|vitamin A metabolic process|visual perception|O-acyltransferase activity|response to bacterium|embryo development|membrane|integral component of membrane|transferase activity|acyltransferase activity|retinol binding|positive regula…	mmu00830,mmu04977	Retinol metabolism|Vitamin digestion and absorption
Lypd3	89.609	0.920127	1.97053	3.51407	1.81314	0.0487772	0.999973	Up	3.89633	1.4813	0.120014	4.31742	4.84037	1.80692	72434	Ly6/Plaur domain containing 3	GO:0005886,GO:0006928,GO:0007160,GO:0016020,GO:0016021,GO:0031225,GO:0043236	plasma membrane|movement of cell or subcellular component|cell-matrix adhesion|membrane|integral component of membrane|anchored component of membrane|laminin binding
Mrgprg	3.45437	1.92713	1.9889	14.2499	3.83288	0.046712	0.999973	Up	0.0270195	0	0	0.277857	0.237623	0.0264984	381974	MAS-related GPR, member G	GO:0004930,GO:0005886,GO:0007165,GO:0007186,GO:0016020,GO:0016021	G protein-coupled receptor activity|plasma membrane|signal transduction|G protein-coupled receptor signaling pathway|membrane|integral component of membrane
Mt4	281.675	0.523646	3.85462	4.0515	2.01846	0.000115908	0.0509368	Up	43.5398	28.4423	0.125002	55.1269	65.1711	23.0778	17752	metallothionein 4	GO:0005634,GO:0005737,GO:0005829,GO:0006875,GO:0006882,GO:0010273,GO:0046686,GO:0046872,GO:0071276,GO:0071280,GO:0071294	nucleus|cytoplasm|cytosol|cellular metal ion homeostasis|cellular zinc ion homeostasis|detoxification of copper ion|response to cadmium ion|metal ion binding|cellular response to cadmium ion|cellular response to copper ion|cellular response to zinc ion
Nipal4	43.5657	0.511222	2.05732	2.07304	1.05175	0.0396558	0.999973	Up	0.806353	0.541289	0.103833	0.93671	1.06518	0.497912	214112	NIPA-like domain containing 4	GO:0006811,GO:0015095,GO:0015693,GO:0016020,GO:0016021	ion transport|magnesium ion transmembrane transporter activity|magnesium ion transport|membrane|integral component of membrane
Nkpd1	45.4018	0.555414	2.24203	2.3706	1.24525	0.0249595	0.999973	Up	0.903074	0.5135	0.0598051	0.820335	1.39722	0.457589	69547	NTPase, KAP family P-loop domain containing 1	GO:0016020,GO:0016021	membrane|integral component of membrane
Nyx	27.9013	0.599411	2.31038	2.61147	1.38486	0.0208674	0.999973	Up	0.177626	0.126251	0.0924244	0.234853	0.429794	0.364991	236690	nyctalopin	GO:0005576,GO:0005615,GO:0007601,GO:0031012,GO:0050896	extracellular region|extracellular space|visual perception|extracellular matrix|response to stimulus
Otop3	17.9726	0.836167	2.59112	4.48967	2.16661	0.00956637	0.984488	Up	0.348131	0.16496	0	0.636449	0.75596	0.208643	69602	otopetrin 3	GO:0005886,GO:0006811,GO:0015252,GO:0016020,GO:0016021,GO:1902600	plasma membrane|ion transport|proton channel activity|membrane|integral component of membrane|proton transmembrane transport
Pinlyp	31.5608	0.598408	2.41249	2.72009	1.44366	0.0158438	0.999973	Up	1.41973	1.08793	0.0881437	2.14436	3.12145	0.652663	641361	phospholipase A2 inhibitor and LY6/PLAUR domain containing	GO:0004859,GO:0005576	phospholipase inhibitor activity|extracellular region
Pla2g4e	23.4437	0.715008	2.66518	3.74671	1.90562	0.00769475	0.91326	Up	0.256584	0.120365	0.0101952	0.443284	0.461334	0.171112	329502	phospholipase A2, group IVE	GO:0004620,GO:0004623,GO:0005509,GO:0005544,GO:0005546,GO:0005547,GO:0005737,GO:0005764,GO:0005765,GO:0005768,GO:0005829,GO:0005886,GO:0006629,GO:0009395,GO:0010314,GO:0016020,GO:0016042,GO:0016410,GO:0016740,GO:0016787,GO:0031901,GO:0032266,GO:0043325,GO:0046475,GO:0046872,GO:0047498,GO:0070273,GO:0070292,GO:0080025,GO:0102567,GO:0102568,GO:2001137	phospholipase activity|phospholipase A2 activity|calcium ion binding|calcium-dependent phospholipid binding|phosphatidylinositol-4,5-bisphosphate binding|phosphatidylinositol-3,4,5-trisphosphate binding|cytoplasm|lysosome|lysosomal membrane|endosome|cytosol|plasma membrane|lipid metabolic process|phospholipid catabolic process|phosphatidylinositol-5-phosphate binding|membrane|lipid catabolic proc…	mmu00564,mmu00565,mmu00590,mmu00591,mmu00592,mmu04010,mmu04014,mmu04072,mmu04217,mmu04270,mmu04370,mmu04611,mmu04664,mmu04666,mmu04724,mmu04726,mmu04730,mmu04750,mmu04912,mmu04913,mmu04921,mmu05231	Glycerophospholipid metabolism|Ether lipid metabolism|Arachidonic acid metabolism|Linoleic acid metabolism|alpha-Linolenic acid metabolism|MAPK signaling pathway|Ras signaling pathway|Phospholipase D signaling pathway|Necroptosis|Vascular smooth muscle contraction|VEGF signaling pathway|Platelet activation|Fc epsilon RI signaling pathway|Fc gamma R-mediated phagocytosis|Glutamatergic synapse|Sero…
Serpina3f	64.5553	0.500617	2.528	2.4042	1.26556	0.0114715	0.999973	Up	0.752003	1.21408	0.384176	3.84454	0.860804	1.36964	238393	serine (or cysteine) peptidase inhibitor, clade A, member 3F	GO:0004867,GO:0005615,GO:0009617,GO:0010466,GO:0010951,GO:0030414,GO:0034097,GO:0043434	serine-type endopeptidase inhibitor activity|extracellular space|response to bacterium|negative regulation of peptidase activity|negative regulation of endopeptidase activity|peptidase inhibitor activity|response to cytokine|response to peptide hormone
Slc9a3	6.22426	1.50655	2.23397	10.3073	3.3656	0.0254848	0.999973	Up	0.0546868	0	0	0.0883732	0.122144	0.0306469	105243	solute carrier family 9 (sodium/hydrogen exchanger), member 3	GO:0002028,GO:0005886,GO:0005903,GO:0006811,GO:0006812,GO:0006814,GO:0006885,GO:0006898,GO:0015297,GO:0015299,GO:0015385,GO:0015386,GO:0016020,GO:0016021,GO:0016324,GO:0030165,GO:0031526,GO:0031982,GO:0051453,GO:0055085,GO:0070062,GO:0071805,GO:0098719	regulation of sodium ion transport|plasma membrane|brush border|ion transport|cation transport|sodium ion transport|regulation of pH|receptor-mediated endocytosis|antiporter activity|solute:proton antiporter activity|sodium:proton antiporter activity|potassium:proton antiporter activity|membrane|integral component of membrane|apical plasma membrane|PDZ domain binding|brush border membrane|vesicle…	mmu04964,mmu04974,mmu04976,mmu04978	Proximal tubule bicarbonate reclamation|Protein digestion and absorption|Bile secretion|Mineral absorption
Sprr1a	333.593	0.489945	2.52027	2.35348	1.2348	0.0117264	0.999973	Up	27.0302	11.8859	4.26889	31.6396	35.8463	15.5755	20753	small proline-rich protein 1A	GO:0001533,GO:0005737,GO:0018149,GO:0030216,GO:0030280,GO:0031424,GO:0071944	cornified envelope|cytoplasm|peptide cross-linking|keratinocyte differentiation|structural constituent of skin epidermis|keratinization|cell periphery
Sprr1b	29.9717	0.690169	2.46355	3.24961	1.70027	0.0137568	0.999973	Up	2.5232	0.794807	0.0569647	2.65372	3.47424	0.956072	20754	small proline-rich protein 1B	GO:0001533,GO:0005200,GO:0005737,GO:0008360,GO:0031424	cornified envelope|structural constituent of cytoskeleton|cytoplasm|regulation of cell shape|keratinization
Sptssb	128.801	0.361283	3.5312	2.42126	1.27576	0.000413684	0.13453	Up	3.54653	2.05809	0.401351	4.63966	4.56224	2.35544	66183	serine palmitoyltransferase, small subunit B	GO:0004758,GO:0005783,GO:0006629,GO:0006665,GO:0007029,GO:0016020,GO:0016021,GO:0017059,GO:0030148,GO:0046513,GO:1904220	serine C-palmitoyltransferase activity|endoplasmic reticulum|lipid metabolic process|sphingolipid metabolic process|endoplasmic reticulum organization|membrane|integral component of membrane|serine C-palmitoyltransferase complex|sphingolipid biosynthetic process|ceramide biosynthetic process|regulation of serine C-palmitoyltransferase activity
Tmprss11d	14.08	0.91022	1.97072	3.46724	1.79379	0.048756	0.999973	Up	0.312626	0.282028	0	0.568791	0.657973	0.235843	231382	transmembrane protease, serine 11d	GO:0004252,GO:0005576,GO:0005886,GO:0005887,GO:0006508,GO:0008233,GO:0008236,GO:0009986,GO:0016020,GO:0016021,GO:0016787,GO:0035897,GO:0040008,GO:0046718	serine-type endopeptidase activity|extracellular region|plasma membrane|integral component of plasma membrane|proteolysis|peptidase activity|serine-type peptidase activity|cell surface|membrane|integral component of membrane|hydrolase activity|proteolysis in other organism|regulation of growth|viral entry into host cell	mmu05164	Influenza A
Tmprss11f	8.35755	1.26105	1.96129	5.55308	2.47329	0.0498455	0.999973	Up	0.129253	0.0114836	0	0.155072	0.221029	0.0316901	243083	transmembrane protease, serine 11f	GO:0004252,GO:0005576,GO:0005887,GO:0006508,GO:0008233,GO:0008236,GO:0009986,GO:0016020,GO:0016021,GO:0016787,GO:0033561	serine-type endopeptidase activity|extracellular region|integral component of plasma membrane|proteolysis|peptidase activity|serine-type peptidase activity|cell surface|membrane|integral component of membrane|hydrolase activity|regulation of water loss via skin
Trex2	71.9688	0.474479	3.20799	2.87214	1.52213	0.00133665	0.297724	Up	4.64905	2.06525	0.24053	5.37849	6.53042	2.32719	24102	three prime repair exonuclease 2	GO:0000287,GO:0000738,GO:0003676,GO:0004518,GO:0004527,GO:0005634,GO:0005737,GO:0006259,GO:0006281,GO:0006974,GO:0008296,GO:0008408,GO:0008853,GO:0016787,GO:0042803,GO:0046872	magnesium ion binding|DNA catabolic process, exonucleolytic|nucleic acid binding|nuclease activity|exonuclease activity|nucleus|cytoplasm|DNA metabolic process|DNA repair|cellular response to DNA damage stimulus|3'-5'-exodeoxyribonuclease activity|3'-5' exonuclease activity|exodeoxyribonuclease III activity|hydrolase activity|protein homodimerization activity|metal ion binding
Vsig8	22.7025	0.768725	1.98514	2.87992	1.52603	0.0471289	0.999973	Up	0.614501	0.406645	0	0.762669	0.786823	0.353277	240916	V-set and immunoglobulin domain containing 8	GO:0005622,GO:0016020,GO:0016021	intracellular anatomical structure|membrane|integral component of membrane
Xlr3b	33.5165	0.647541	2.1181	2.5875	1.37156	0.0341664	0.999973	Up	1.15318	0.117092	0.518213	1.24235	1.66345	0.888597	574437	X-linked lymphocyte-regulated 3B	GO:0000795,GO:0007286,GO:0051321,GO:0051965,GO:0061003	synaptonemal complex|spermatid development|meiotic cell cycle|positive regulation of synapse assembly|positive regulation of dendritic spine morphogenesis
Xrcc3	28.3443	0.559213	1.99696	2.16854	1.11673	0.0458297	0.999973	Up	0.347527	0.331514	0.30888	0.82762	0.750676	0.57402	74335	X-ray repair complementing defective repair in Chinese hamster cells 3	GO:0000166,GO:0000400,GO:0000722,GO:0000724,GO:0003677,GO:0005524,GO:0005634,GO:0005654,GO:0005657,GO:0005737,GO:0005739,GO:0005829,GO:0006281,GO:0006310,GO:0006974,GO:0008094,GO:0008821,GO:0010824,GO:0033065,GO:0036297,GO:0045003,GO:0048471,GO:0071140,GO:0090267,GO:0090656,GO:0090737	nucleotide binding|four-way junction DNA binding|telomere maintenance via recombination|double-strand break repair via homologous recombination|DNA binding|ATP binding|nucleus|nucleoplasm|replication fork|cytoplasm|mitochondrion|cytosol|DNA repair|DNA recombination|cellular response to DNA damage stimulus|ATPase, acting on DNA|crossover junction endodeoxyribonuclease activity|regulation of centro…	mmu03440	Homologous recombination

## Sheet: Table S5-2
Table S5-2 Differentially expressed genes (QXWWD vs Model)
gene_id	BaseMean	lfcSE	stat	FoldChange	log2FoldChange	p-value	q-value	Regulation	Expression_Mo1	Expression_Mo2	Expression_Mo3	Expression_H1	Expression_H2	Expression_H3	gene_Dbxref	description	GO_id	GO_term	pathway	pathway_description	TF_family
A530064D06Rik	37.1796	0.469415	-2.32269	0.469662	-1.09031	0.0201957	0.640832	Down	1.57119	1.23993	1.14285	0.740837	0.565973	0.526014	328830	RIKEN cDNA A530064D06 gene	GO:0005515,GO:0009986,GO:0038023	protein binding|cell surface|signaling receptor activity
Acan	37.8458	0.516663	-2.48505	0.410674	-1.28393	0.0129532	0.498675	Down	0.510823	0.155575	0.387227	0.125647	0.101226	0.168167	11595	aggrecan	GO:0001501,GO:0001502,GO:0002063,GO:0005509,GO:0005515,GO:0005540,GO:0005576,GO:0005604,GO:0005615,GO:0007155,GO:0007417,GO:0007507,GO:0030166,GO:0030199,GO:0030246,GO:0030336,GO:0031012,GO:0043005,GO:0043025,GO:0046872,GO:0072534,GO:0098966,GO:0098978,GO:0098982	skeletal system development|cartilage condensation|chondrocyte development|calcium ion binding|protein binding|hyaluronic acid binding|extracellular region|basement membrane|extracellular space|cell adhesion|central nervous system development|heart development|proteoglycan biosynthetic process|collagen fibril organization|carbohydrate binding|negative regulation of cell migration|extracellular ma…
Arntl	312.395	0.212416	-7.54443	0.329293	-1.60256	4.54287e-14	1.05498e-10	Down	1.51003	1.26767	0.816456	0.639879	0.309509	0.26455	11865	aryl hydrocarbon receptor nuclear translocator-like	GO:0000976,GO:0000978,GO:0000981,GO:0001228,GO:0003677,GO:0003700,GO:0005515,GO:0005634,GO:0005654,GO:0005667,GO:0005737,GO:0005829,GO:0006355,GO:0006357,GO:0006606,GO:0007283,GO:0007623,GO:0008134,GO:0016604,GO:0017162,GO:0032007,GO:0032922,GO:0033391,GO:0034751,GO:0042176,GO:0042634,GO:0042753,GO:0043161,GO:0043231,GO:0043425,GO:0043565,GO:0045599,GO:0045892,GO:0045893,GO:0045944,GO:0046982,GO:…	transcription cis-regulatory region binding|RNA polymerase II cis-regulatory region sequence-specific DNA binding|DNA-binding transcription factor activity, RNA polymerase II-specific|DNA-binding transcription activator activity, RNA polymerase II-specific|DNA binding|DNA-binding transcription factor activity|protein binding|nucleus|nucleoplasm|transcription regulator complex|cytoplasm|cytosol|re…	mmu04710,mmu04728	Circadian rhythm|Dopaminergic synapse	bHLH
C1rb	32.1157	0.796731	2.27809	3.51865	1.81502	0.0227215	0.687821	Up	0.2336	0.110986	0.200499	0.224089	0.270801	3.29913	667277	complement component 1, r subcomponent B	GO:0002376,GO:0004252,GO:0005509,GO:0005615,GO:0006508,GO:0006958,GO:0008233,GO:0008236,GO:0016787,GO:0031638,GO:0042802,GO:0045087,GO:0072562	immune system process|serine-type endopeptidase activity|calcium ion binding|extracellular space|proteolysis|complement activation, classical pathway|peptidase activity|serine-type peptidase activity|hydrolase activity|zymogen activation|identical protein binding|innate immune response|blood microparticle	mmu04145,mmu04610,mmu05133,mmu05150,mmu05171,mmu05322	Phagosome|Complement and coagulation cascades|Pertussis|Staphylococcus aureus infection|Coronavirus disease - COVID-19|Systemic lupus erythematosus
Ciart	139.125	0.290663	3.54205	2.04137	1.02954	0.000397037	0.0485281	Up	1.85582	1.74317	1.99361	2.47599	4.59533	4.55051	229599	circadian associated repressor of transcription	GO:0000976,GO:0000978,GO:0005515,GO:0005634,GO:0032922,GO:0045475,GO:0045892,GO:0048511,GO:0070888	transcription cis-regulatory region binding|RNA polymerase II cis-regulatory region sequence-specific DNA binding|protein binding|nucleus|circadian regulation of gene expression|locomotor rhythm|negative regulation of transcription, DNA-templated|rhythmic process|E-box binding
Col10a1	64.54	0.396636	-2.90921	0.449409	-1.1539	0.00362343	0.217353	Down	2.03684	0.568346	1.71123	0.651303	0.374795	0.750369	12813	collagen, type X, alpha 1	GO:0005201,GO:0005576,GO:0005581,GO:0005615,GO:0005938,GO:0030020,GO:0030198,GO:0031012,GO:0043235,GO:0046872,GO:0062023	extracellular matrix structural constituent|extracellular region|collagen trimer|extracellular space|cell cortex|extracellular matrix structural constituent conferring tensile strength|extracellular matrix organization|extracellular matrix|receptor complex|metal ion binding|collagen-containing extracellular matrix	mmu04974	Protein digestion and absorption
Crabp2	70.7121	0.526981	-2.09248	0.465645	-1.1027	0.0363954	0.864977	Down	7.08367	6.25027	2.57352	2.58867	1.19483	3.60904	12904	cellular retinoic acid binding protein II	GO:0001972,GO:0005634,GO:0005654,GO:0005737,GO:0005783,GO:0005829,GO:0008289,GO:0016918,GO:0019841,GO:0030332,GO:0035115,GO:0042573,GO:0048672	retinoic acid binding|nucleus|nucleoplasm|cytoplasm|endoplasmic reticulum|cytosol|lipid binding|retinal binding|retinol binding|cyclin binding|embryonic forelimb morphogenesis|retinoic acid metabolic process|positive regulation of collateral sprouting
Cxcl5	17.1701	0.827702	-3.78461	0.114029	-3.13253	0.000153949	0.0223445	Down	1.37494	1.10326	0.320525	0.146551	0.0885499	0.0603519	20311	chemokine (C-X-C motif) ligand 5	GO:0001776,GO:0005125,GO:0005576,GO:0005615,GO:0006935,GO:0006952,GO:0006954,GO:0006955,GO:0008009,GO:0010976,GO:0030593,GO:0031100,GO:0032496,GO:0032642,GO:0042119,GO:0045236,GO:0046427,GO:0061844,GO:0070098,GO:0070951,GO:0071222	leukocyte homeostasis|cytokine activity|extracellular region|extracellular space|chemotaxis|defense response|inflammatory response|immune response|chemokine activity|positive regulation of neuron projection development|neutrophil chemotaxis|animal organ regeneration|response to lipopolysaccharide|regulation of chemokine production|neutrophil activation|CXCR chemokine receptor binding|positive reg…	mmu04060,mmu04061,mmu04062,mmu04657,mmu04668,mmu05133,mmu05323	Cytokine-cytokine receptor interaction|Viral protein interaction with cytokine and cytokine receptor|Chemokine signaling pathway|IL-17 signaling pathway|TNF signaling pathway|Pertussis|Rheumatoid arthritis
Cyp1a1	2147.65	0.780114	-1.96187	0.346161	-1.53049	0.0497772	0.997336	Down	19.3168	87.3082	66.9351	22.3618	19.9412	11.0988	13076	cytochrome P450, family 1, subfamily a, polypeptide 1	GO:0002933,GO:0003824,GO:0004497,GO:0005506,GO:0005737,GO:0005739,GO:0005743,GO:0005783,GO:0006629,GO:0006631,GO:0006694,GO:0006778,GO:0008202,GO:0008210,GO:0008391,GO:0008395,GO:0009308,GO:0009404,GO:0009636,GO:0009804,GO:0009812,GO:0016020,GO:0016491,GO:0016679,GO:0016705,GO:0016711,GO:0016712,GO:0016829,GO:0017143,GO:0017144,GO:0018894,GO:0019341,GO:0019899,GO:0020037,GO:0030544,GO:0032451,GO:…	lipid hydroxylation|catalytic activity|monooxygenase activity|iron ion binding|cytoplasm|mitochondrion|mitochondrial inner membrane|endoplasmic reticulum|lipid metabolic process|fatty acid metabolic process|steroid biosynthetic process|porphyrin-containing compound metabolic process|steroid metabolic process|estrogen metabolic process|arachidonic acid monooxygenase activity|steroid hydroxylase ac…	mmu00140,mmu00380,mmu00830,mmu00980,mmu04913,mmu05204,mmu05417	Steroid hormone biosynthesis|Tryptophan metabolism|Retinol metabolism|Metabolism of xenobiotics by cytochrome P450|Ovarian steroidogenesis|Chemical carcinogenesis|Lipid and atherosclerosis
Dbp	1696.4	0.0887373	15.6629	2.62058	1.38988	2.71215e-55	4.40887e-51	Up	15.01	18.0999	22.7945	37.308	49.9434	57.3231	13170	D site albumin promoter binding protein	GO:0000977,GO:0000978,GO:0000981,GO:0001228,GO:0003677,GO:0003700,GO:0005634,GO:0005654,GO:0006355,GO:0006357,GO:0007623,GO:0045944,GO:0048511,GO:1990837	RNA polymerase II transcription regulatory region sequence-specific DNA binding|RNA polymerase II cis-regulatory region sequence-specific DNA binding|DNA-binding transcription factor activity, RNA polymerase II-specific|DNA-binding transcription activator activity, RNA polymerase II-specific|DNA binding|DNA-binding transcription factor activity|nucleus|nucleoplasm|regulation of transcription, DNA…			TF_bZIP
Ereg	26.572	0.637656	-2.12497	0.390935	-1.355	0.0335888	0.834879	Down	0.513806	0.464981	0.361668	0.187766	0.0827265	0.289969	13874	epiregulin	GO:0001525,GO:0001550,GO:0001556,GO:0001819,GO:0005154,GO:0005576,GO:0005615,GO:0005886,GO:0007143,GO:0007173,GO:0007267,GO:0007275,GO:0008083,GO:0008284,GO:0008285,GO:0009299,GO:0009653,GO:0009887,GO:0016020,GO:0016021,GO:0019221,GO:0030154,GO:0030728,GO:0032755,GO:0042327,GO:0042700,GO:0043616,GO:0045089,GO:0045740,GO:0045741,GO:0045840,GO:0045860,GO:0045892,GO:0048146,GO:0048160,GO:0048661,GO:…	angiogenesis|ovarian cumulus expansion|oocyte maturation|positive regulation of cytokine production|epidermal growth factor receptor binding|extracellular region|extracellular space|plasma membrane|female meiotic nuclear division|epidermal growth factor receptor signaling pathway|cell-cell signaling|multicellular organism development|growth factor activity|positive regulation of cell population p…	mmu04010,mmu04012,mmu04151,mmu05210	MAPK signaling pathway|ErbB signaling pathway|PI3K-Akt signaling pathway|Colorectal cancer
Fam124b	117.919	0.282547	-4.38335	0.423813	-1.2385	1.1687e-05	0.00316641	Down	2.77707	2.34885	2.25552	1.34664	1.00235	0.783628	241128	family with sequence similarity 124, member B	GO:0005634,GO:0005654,GO:0005739	nucleus|nucleoplasm|mitochondrion
Kcng1	20.236	0.72869	2.11005	2.90306	1.53757	0.034854	0.846127	Up	0.0720081	0.0798276	0.251797	0.333869	0.359408	0.308173	241794	potassium voltage-gated channel, subfamily G, member 1	GO:0005216,GO:0005244,GO:0005249,GO:0005251,GO:0005267,GO:0005886,GO:0006811,GO:0006813,GO:0008076,GO:0016020,GO:0016021,GO:0034765,GO:0051260,GO:0055085,GO:0071805,GO:1902259	ion channel activity|voltage-gated ion channel activity|voltage-gated potassium channel activity|delayed rectifier potassium channel activity|potassium channel activity|plasma membrane|ion transport|potassium ion transport|voltage-gated potassium channel complex|membrane|integral component of membrane|regulation of ion transmembrane transport|protein homooligomerization|transmembrane transport|po…
Krt6a	7.82632	1.41751	-2.03281	0.135697	-2.88154	0.0420715	0.933978	Down	0.470572	0.23422	0.12822	0	0.0216473	0.177046	16687	keratin 6A	GO:0002009,GO:0005882,GO:0016055,GO:0031424,GO:0042060,GO:0045095,GO:0045109,GO:0050830,GO:0061844	morphogenesis of an epithelium|intermediate filament|Wnt signaling pathway|keratinization|wound healing|keratin filament|intermediate filament organization|defense response to Gram-positive bacterium|antimicrobial humoral immune response mediated by antimicrobial peptide
Ly6a2	46.6701	0.431875	-2.32881	0.49801	-1.00575	0.0198693	0.637655	Down	3.96079	3.44558	2.81967	1.4984	1.72453	1.76305	546643	lymphocyte antigen 6 complex, locus A2
Map3k6	958.563	0.333394	3.03738	2.0176	1.01264	0.00238645	0.165082	Up	3.04771	4.41775	5.44971	6.22624	12.8264	7.2184	53608	mitogen-activated protein kinase kinase kinase 6	GO:0000165,GO:0000166,GO:0000186,GO:0000287,GO:0004672,GO:0004674,GO:0004709,GO:0005515,GO:0005524,GO:0006468,GO:0016301,GO:0016310,GO:0016740,GO:0033554,GO:0046872	MAPK cascade|nucleotide binding|activation of MAPKK activity|magnesium ion binding|protein kinase activity|protein serine/threonine kinase activity|MAP kinase kinase kinase activity|protein binding|ATP binding|protein phosphorylation|kinase activity|phosphorylation|transferase activity|cellular response to stress|metal ion binding	mmu04010	MAPK signaling pathway
Mrgprg	3.46133	1.95349	-1.96424	0.0699701	-3.83712	0.0495022	0.994694	Down	0.277857	0.237623	0.0264984	0	0.0268421	0	381974	MAS-related GPR, member G	GO:0004930,GO:0005886,GO:0007165,GO:0007186,GO:0016020,GO:0016021	G protein-coupled receptor activity|plasma membrane|signal transduction|G protein-coupled receptor signaling pathway|membrane|integral component of membrane
Nlrp12	52.3424	0.519805	-1.99164	0.487926	-1.03527	0.0464105	0.969728	Down	0.495526	0.479421	0.850623	0.233354	0.496106	0.186859	378425	NLR family, pyrin domain containing 12	GO:0000166,GO:0001818,GO:0005515,GO:0005524,GO:0005634,GO:0005737,GO:0009968,GO:0031953,GO:0032088,GO:0032692,GO:0032715,GO:0036336,GO:0043122,GO:0043124,GO:0043281,GO:0045345,GO:0045751,GO:0050728,GO:0070373,GO:0071345,GO:1901223,GO:1901224	nucleotide binding|negative regulation of cytokine production|protein binding|ATP binding|nucleus|cytoplasm|negative regulation of signal transduction|negative regulation of protein autophosphorylation|negative regulation of NF-kappaB transcription factor activity|negative regulation of interleukin-1 production|negative regulation of interleukin-6 production|dendritic cell migration|regulation of…	mmu04621	NOD-like receptor signaling pathway
Npas2	127.396	0.276296	-6.27494	0.300672	-1.73374	3.4976e-10	4.73808e-07	Down	3.11334	2.33733	1.42789	0.763743	0.780603	0.457699	18143	neuronal PAS domain protein 2	GO:0000978,GO:0000981,GO:0003677,GO:0003700,GO:0005515,GO:0005634,GO:0005654,GO:0005667,GO:0005737,GO:0005829,GO:0006355,GO:0006357,GO:0006974,GO:0007623,GO:0032922,GO:0042493,GO:0042745,GO:0042752,GO:0045475,GO:0045739,GO:0045893,GO:0045944,GO:0046872,GO:0046983,GO:0048511,GO:0051775,GO:0051879,GO:0060548,GO:1990513,GO:1990837,GO:2000987,GO:2001020	RNA polymerase II cis-regulatory region sequence-specific DNA binding|DNA-binding transcription factor activity, RNA polymerase II-specific|DNA binding|DNA-binding transcription factor activity|protein binding|nucleus|nucleoplasm|transcription regulator complex|cytoplasm|cytosol|regulation of transcription, DNA-templated|regulation of transcription by RNA polymerase II|cellular response to DNA da…	mmu04710	Circadian rhythm	bHLH
Padi1	36.5729	0.478977	-2.39525	0.451479	-1.14727	0.0166092	0.575314	Down	0.660087	0.512024	0.822211	0.297222	0.260274	0.319306	18599	peptidyl arginine deiminase, type I	GO:0004668,GO:0005509,GO:0005634,GO:0005654,GO:0005737,GO:0005829,GO:0016787,GO:0018101,GO:0036414,GO:0046872	protein-arginine deiminase activity|calcium ion binding|nucleus|nucleoplasm|cytoplasm|cytosol|hydrolase activity|protein citrullination|histone citrullination|metal ion binding
Per2	1056.16	0.124398	8.92685	2.15917	1.11048	4.38327e-19	1.78136e-15	Up	4.29964	5.10504	6.64636	7.53114	12.6055	14.7187	18627	period circadian clock 2	GO:0000122,GO:0000976,GO:0000978,GO:0001222,GO:0002931,GO:0003713,GO:0005515,GO:0005634,GO:0005654,GO:0005737,GO:0005829,GO:0005978,GO:0006094,GO:0006631,GO:0007623,GO:0008134,GO:0016922,GO:0019229,GO:0019249,GO:0019900,GO:0031397,GO:0032922,GO:0036002,GO:0042752,GO:0042754,GO:0042802,GO:0042826,GO:0043153,GO:0045892,GO:0048471,GO:0050767,GO:0050796,GO:0050872,GO:0051726,GO:0051946,GO:0060567,GO:…	negative regulation of transcription by RNA polymerase II|transcription cis-regulatory region binding|RNA polymerase II cis-regulatory region sequence-specific DNA binding|transcription corepressor binding|response to ischemia|transcription coactivator activity|protein binding|nucleus|nucleoplasm|cytoplasm|cytosol|glycogen biosynthetic process|gluconeogenesis|fatty acid metabolic process|circadia…	mmu04710,mmu04713,mmu05202,mmu05221	Circadian rhythm|Circadian entrainment|Transcriptional misregulation in cancer|Acute myeloid leukemia
Plxna2	2415.63	0.21503	4.66683	2.00487	1.00351	3.05875e-06	0.00107168	Up	4.99946	5.05992	6.01617	9.96654	12.7247	9.2626	18845	plexin A2	GO:0001756,GO:0002116,GO:0005515,GO:0005886,GO:0005887,GO:0007162,GO:0007165,GO:0007166,GO:0008360,GO:0016020,GO:0016021,GO:0017154,GO:0021915,GO:0021935,GO:0030334,GO:0042802,GO:0043087,GO:0050772,GO:0051642,GO:0060037,GO:0060174,GO:0062023,GO:0071526,GO:1902287	somitogenesis|semaphorin receptor complex|protein binding|plasma membrane|integral component of plasma membrane|negative regulation of cell adhesion|signal transduction|cell surface receptor signaling pathway|regulation of cell shape|membrane|integral component of membrane|semaphorin receptor activity|neural tube development|cerebellar granule cell precursor tangential migration|regulation of cel…	mmu04360	Axon guidance
Spon2	393.149	0.162485	-6.58665	0.476244	-1.07023	4.49875e-11	8.12574e-08	Down	16.1809	10.8944	6.93167	7.63652	4.45119	3.73877	100689	spondin 2, extracellular matrix protein	GO:0001530,GO:0002376,GO:0002448,GO:0003823,GO:0005102,GO:0005515,GO:0005576,GO:0005615,GO:0007155,GO:0008228,GO:0031012,GO:0032496,GO:0032755,GO:0032760,GO:0042742,GO:0043152,GO:0045087,GO:0046872,GO:0050832,GO:0051607,GO:0060907,GO:0071222	lipopolysaccharide binding|immune system process|mast cell mediated immunity|antigen binding|signaling receptor binding|protein binding|extracellular region|extracellular space|cell adhesion|opsonization|extracellular matrix|response to lipopolysaccharide|positive regulation of interleukin-6 production|positive regulation of tumor necrosis factor production|defense response to bacterium|induction…
Ucp1	39.1042	0.696318	-3.47152	0.187209	-2.41728	0.000517527	0.0574782	Down	0.954092	0.935845	3.87437	0.0295241	0.535177	0.63832	22227	uncoupling protein 1 (mitochondrial, proton carrier)	GO:0002024,GO:0005515,GO:0005525,GO:0005739,GO:0005740,GO:0005743,GO:0006357,GO:0006811,GO:0006839,GO:0009266,GO:0009409,GO:0016020,GO:0016021,GO:0017077,GO:0019003,GO:0022857,GO:0031667,GO:0031966,GO:0032555,GO:0032870,GO:0034614,GO:0036041,GO:0050873,GO:0070417,GO:0071398,GO:0120162,GO:1902600,GO:1903426,GO:1990542,GO:1990845	diet induced thermogenesis|protein binding|GTP binding|mitochondrion|mitochondrial envelope|mitochondrial inner membrane|regulation of transcription by RNA polymerase II|ion transport|mitochondrial transport|response to temperature stimulus|response to cold|membrane|integral component of membrane|oxidative phosphorylation uncoupler activity|GDP binding|transmembrane transporter activity|response …	mmu03320,mmu04371,mmu04714,mmu05016	PPAR signaling pathway|Apelin signaling pathway|Thermogenesis|Huntington disease
Zbtb16	2517.77	0.413725	8.25697	10.6747	3.41612	1.49416e-16	4.04817e-13	Up	2.2396	2.02259	3.34792	18.3237	38.3181	25.5128	235320	zinc finger and BTB domain containing 16	GO:0000122,GO:0000978,GO:0000981,GO:0001222,GO:0001227,GO:0001501,GO:0001823,GO:0003677,GO:0003690,GO:0003700,GO:0005515,GO:0005634,GO:0005829,GO:0005886,GO:0006355,GO:0006357,GO:0007417,GO:0008022,GO:0008285,GO:0009880,GO:0009952,GO:0016604,GO:0016605,GO:0016607,GO:0017053,GO:0019904,GO:0030097,GO:0030326,GO:0032332,GO:0032991,GO:0034504,GO:0035116,GO:0035136,GO:0035137,GO:0042733,GO:0042802,GO:…	negative regulation of transcription by RNA polymerase II|RNA polymerase II cis-regulatory region sequence-specific DNA binding|DNA-binding transcription factor activity, RNA polymerase II-specific|transcription corepressor binding|DNA-binding transcription repressor activity, RNA polymerase II-specific|skeletal system development|mesonephros development|DNA binding|double-stranded DNA binding|DN…	mmu05200,mmu05202,mmu05221	Pathways in cancer|Transcriptional misregulation in cancer|Acute myeloid leukemia	ZBTB
